# Supplementary material for: Social rank overrides environmental and community fluctuations in determining meat access by female chimpanzees in the Taï National Park, Côte d’Ivoire
Source: PeerJ. 2020 Jan 22;8:e8283. doi: 10.7717/peerj.8283 (PMC6982416; doi:10.7717/peerj.8283)
Supplement: Supplemental Information 1 — The data to test if high-ranking females are more likely to be present during a meat eating event compared to subordinates. [file peerj-08-8283-s001.csv]

group	year	month	day	EventID	FID	pres.in.party	estrus	is.lac	age	rank	nfemales	nmales	communitysize	FAI
north	1987	8	31	1-north	CHA-north	1	1	0	16513	high	25	8	68	0.242119847592657
north	1987	8	31	1-north	ELL-north	0	0	0	11399	high	25	8	68	0.242119847592657
north	1987	8	31	1-north	FAN-north	0	0	0	6651	middle	25	8	68	0.242119847592657
north	1987	8	31	1-north	GAL-north	0	0	0	8477	middle	25	8	68	0.242119847592657
north	1987	8	31	1-north	GAU-north	0	0	0	5921	high	25	8	68	0.242119847592657
north	1987	8	31	1-north	GIT-north	0	0	0	13956	middle	25	8	68	0.242119847592657
north	1987	8	31	1-north	GOM-north	0	1	1	5190	middle	25	8	68	0.242119847592657
north	1987	8	31	1-north	HER-north	0	0	0	8112	middle	25	8	68	0.242119847592657
north	1987	8	31	1-north	KIR-north	0	0	1	6651	middle	25	8	68	0.242119847592657
north	1987	8	31	1-north	LOL-north	0	0	1	12495	low	25	8	68	0.242119847592657
north	1987	8	31	1-north	LOU-north	0	0	1	5555	high	25	8	68	0.242119847592657
north	1987	8	31	1-north	MAL-north	0	1	0	5921	middle	25	8	68	0.242119847592657
north	1987	8	31	1-north	MAE-north	0	0	0	5921	low	25	8	68	0.242119847592657
north	1987	8	31	1-north	MOM-north	0	0	0	6651	middle	25	8	68	0.242119847592657
north	1987	8	31	1-north	NOV-north	0	0	0	7747	high	25	8	68	0.242119847592657
north	1987	8	31	1-north	OND-north	1	0	0	12130	high	25	8	68	0.242119847592657
north	1987	8	31	1-north	POK-north	0	0	0	11399	low	25	8	68	0.242119847592657
north	1987	8	31	1-north	POU-north	1	0	1	5190	high	25	8	68	0.242119847592657
north	1987	8	31	1-north	RIC-north	0	1	0	8843	middle	25	8	68	0.242119847592657
north	1987	8	31	1-north	SAL-north	1	0	0	10669	high	25	8	68	0.242119847592657
north	1987	8	31	1-north	SAP-north	0	0	0	6286	low	25	8	68	0.242119847592657
north	1987	8	31	1-north	TOS-north	0	0	0	11399	high	25	8	68	0.242119847592657
north	1987	8	31	1-north	VOG-north	0	0	0	7016	high	25	8	68	0.242119847592657
north	1987	8	31	1-north	XER-north	0	0	0	6286	low	25	8	68	0.242119847592657
north	1987	8	31	1-north	ZOE-north	0	0	0	8112	low	25	8	68	0.242119847592657
north	1987	9	10	2-north	CHA-north	1	1	0	16523	high	25	8	68	0.285023355793477
north	1987	9	10	2-north	ELL-north	0	0	0	11409	high	25	8	68	0.285023355793477
north	1987	9	10	2-north	FAN-north	0	0	0	6661	middle	25	8	68	0.285023355793477
north	1987	9	10	2-north	GAL-north	0	0	0	8487	middle	25	8	68	0.285023355793477
north	1987	9	10	2-north	GAU-north	1	0	0	5931	high	25	8	68	0.285023355793477
north	1987	9	10	2-north	GIT-north	0	0	0	13966	middle	25	8	68	0.285023355793477
north	1987	9	10	2-north	GOM-north	0	1	1	5200	middle	25	8	68	0.285023355793477
north	1987	9	10	2-north	HER-north	0	0	0	8122	middle	25	8	68	0.285023355793477
north	1987	9	10	2-north	KIR-north	0	0	1	6661	middle	25	8	68	0.285023355793477
north	1987	9	10	2-north	LOL-north	0	0	1	12505	low	25	8	68	0.285023355793477
north	1987	9	10	2-north	LOU-north	1	0	1	5565	high	25	8	68	0.285023355793477
north	1987	9	10	2-north	MAL-north	0	0	0	5931	middle	25	8	68	0.285023355793477
north	1987	9	10	2-north	MAE-north	0	0	0	5931	low	25	8	68	0.285023355793477
north	1987	9	10	2-north	MOM-north	0	0	0	6661	middle	25	8	68	0.285023355793477
north	1987	9	10	2-north	NOV-north	1	0	0	7757	high	25	8	68	0.285023355793477
north	1987	9	10	2-north	OND-north	1	0	0	12140	high	25	8	68	0.285023355793477
north	1987	9	10	2-north	POK-north	0	0	0	11409	low	25	8	68	0.285023355793477
north	1987	9	10	2-north	POU-north	0	0	1	5200	high	25	8	68	0.285023355793477
north	1987	9	10	2-north	RIC-north	0	0	0	8853	middle	25	8	68	0.285023355793477
north	1987	9	10	2-north	SAL-north	1	1	0	10679	high	25	8	68	0.285023355793477
north	1987	9	10	2-north	SAP-north	0	0	0	6296	low	25	8	68	0.285023355793477
north	1987	9	10	2-north	TOS-north	0	0	0	11409	high	25	8	68	0.285023355793477
north	1987	9	10	2-north	VOG-north	0	0	0	7026	high	25	8	68	0.285023355793477
north	1987	9	10	2-north	XER-north	0	0	0	6296	low	25	8	68	0.285023355793477
north	1987	9	10	2-north	ZOE-north	0	0	0	8122	low	25	8	68	0.285023355793477
north	1987	9	15	3-north	CHA-north	1	0	0	16528	high	25	8	68	0.285023355793477
north	1987	9	15	3-north	ELL-north	1	0	0	11414	high	25	8	68	0.285023355793477
north	1987	9	15	3-north	FAN-north	1	0	1	6666	middle	25	8	68	0.285023355793477
north	1987	9	15	3-north	GAL-north	0	0	0	8492	middle	25	8	68	0.285023355793477
north	1987	9	15	3-north	GAU-north	0	0	0	5936	high	25	8	68	0.285023355793477
north	1987	9	15	3-north	GIT-north	1	0	0	13971	middle	25	8	68	0.285023355793477
north	1987	9	15	3-north	GOM-north	0	1	1	5205	middle	25	8	68	0.285023355793477
north	1987	9	15	3-north	HER-north	1	0	0	8127	middle	25	8	68	0.285023355793477
north	1987	9	15	3-north	KIR-north	0	0	1	6666	middle	25	8	68	0.285023355793477
north	1987	9	15	3-north	LOL-north	0	0	1	12510	low	25	8	68	0.285023355793477
north	1987	9	15	3-north	LOU-north	0	0	1	5570	high	25	8	68	0.285023355793477
north	1987	9	15	3-north	MAL-north	0	0	0	5936	middle	25	8	68	0.285023355793477
north	1987	9	15	3-north	MAE-north	0	0	0	5936	low	25	8	68	0.285023355793477
north	1987	9	15	3-north	MOM-north	0	0	0	6666	middle	25	8	68	0.285023355793477
north	1987	9	15	3-north	NOV-north	1	0	0	7762	high	25	8	68	0.285023355793477
north	1987	9	15	3-north	OND-north	0	0	0	12145	high	25	8	68	0.285023355793477
north	1987	9	15	3-north	POK-north	0	0	0	11414	low	25	8	68	0.285023355793477
north	1987	9	15	3-north	POU-north	0	0	1	5205	high	25	8	68	0.285023355793477
north	1987	9	15	3-north	RIC-north	0	0	0	8858	middle	25	8	68	0.285023355793477
north	1987	9	15	3-north	SAL-north	1	1	0	10684	high	25	8	68	0.285023355793477
north	1987	9	15	3-north	SAP-north	0	0	0	6301	low	25	8	68	0.285023355793477
north	1987	9	15	3-north	TOS-north	0	0	0	11414	high	25	8	68	0.285023355793477
north	1987	9	15	3-north	VOG-north	1	0	0	7031	high	25	8	68	0.285023355793477
north	1987	9	15	3-north	XER-north	0	0	0	6301	low	25	8	68	0.285023355793477
north	1987	9	15	3-north	ZOE-north	0	0	0	8127	low	25	8	68	0.285023355793477
north	1987	9	19	4-north	CHA-north	1	0	0	16532	high	25	8	68	0.285023355793477
north	1987	9	19	4-north	ELL-north	1	0	0	11418	high	25	8	68	0.285023355793477
north	1987	9	19	4-north	FAN-north	0	0	1	6670	middle	25	8	68	0.285023355793477
north	1987	9	19	4-north	GAL-north	0	0	0	8496	middle	25	8	68	0.285023355793477
north	1987	9	19	4-north	GAU-north	1	0	0	5940	high	25	8	68	0.285023355793477
north	1987	9	19	4-north	GIT-north	1	0	0	13975	middle	25	8	68	0.285023355793477
north	1987	9	19	4-north	GOM-north	1	0	1	5209	middle	25	8	68	0.285023355793477
north	1987	9	19	4-north	HER-north	0	0	0	8131	middle	25	8	68	0.285023355793477
north	1987	9	19	4-north	KIR-north	1	0	1	6670	middle	25	8	68	0.285023355793477
north	1987	9	19	4-north	LOL-north	1	0	1	12514	low	25	8	68	0.285023355793477
north	1987	9	19	4-north	LOU-north	1	0	1	5574	high	25	8	68	0.285023355793477
north	1987	9	19	4-north	MAL-north	1	0	0	5940	middle	25	8	68	0.285023355793477
north	1987	9	19	4-north	MAE-north	0	0	0	5940	low	25	8	68	0.285023355793477
north	1987	9	19	4-north	MOM-north	0	0	0	6670	middle	25	8	68	0.285023355793477
north	1987	9	19	4-north	NOV-north	1	0	0	7766	high	25	8	68	0.285023355793477
north	1987	9	19	4-north	OND-north	1	0	0	12149	high	25	8	68	0.285023355793477
north	1987	9	19	4-north	POK-north	0	0	0	11418	low	25	8	68	0.285023355793477
north	1987	9	19	4-north	POU-north	0	0	1	5209	high	25	8	68	0.285023355793477
north	1987	9	19	4-north	RIC-north	0	0	0	8862	middle	25	8	68	0.285023355793477
north	1987	9	19	4-north	SAL-north	1	1	0	10688	high	25	8	68	0.285023355793477
north	1987	9	19	4-north	SAP-north	1	0	0	6305	low	25	8	68	0.285023355793477
north	1987	9	19	4-north	TOS-north	0	0	0	11418	high	25	8	68	0.285023355793477
north	1987	9	19	4-north	VOG-north	1	0	0	7035	high	25	8	68	0.285023355793477
north	1987	9	19	4-north	XER-north	1	0	0	6305	low	25	8	68	0.285023355793477
north	1987	9	19	4-north	ZOE-north	0	0	0	8131	low	25	8	68	0.285023355793477
north	1987	9	21	5-north	CHA-north	0	0	0	16534	high	25	8	68	0.285023355793477
north	1987	9	21	5-north	ELL-north	0	0	0	11420	high	25	8	68	0.285023355793477
north	1987	9	21	5-north	FAN-north	0	0	1	6672	middle	25	8	68	0.285023355793477
north	1987	9	21	5-north	GAL-north	0	0	0	8498	middle	25	8	68	0.285023355793477
north	1987	9	21	5-north	GAU-north	0	0	0	5942	high	25	8	68	0.285023355793477
north	1987	9	21	5-north	GIT-north	1	0	0	13977	middle	25	8	68	0.285023355793477
north	1987	9	21	5-north	GOM-north	0	0	1	5211	middle	25	8	68	0.285023355793477
north	1987	9	21	5-north	HER-north	0	0	0	8133	middle	25	8	68	0.285023355793477
north	1987	9	21	5-north	KIR-north	0	0	1	6672	middle	25	8	68	0.285023355793477
north	1987	9	21	5-north	LOL-north	1	0	1	12516	low	25	8	68	0.285023355793477
north	1987	9	21	5-north	LOU-north	0	0	1	5576	high	25	8	68	0.285023355793477
north	1987	9	21	5-north	MAL-north	0	1	0	5942	middle	25	8	68	0.285023355793477
north	1987	9	21	5-north	MAE-north	0	0	0	5942	low	25	8	68	0.285023355793477
north	1987	9	21	5-north	MOM-north	0	0	0	6672	middle	25	8	68	0.285023355793477
north	1987	9	21	5-north	NOV-north	0	0	0	7768	high	25	8	68	0.285023355793477
north	1987	9	21	5-north	OND-north	0	0	0	12151	high	25	8	68	0.285023355793477
north	1987	9	21	5-north	POK-north	0	0	0	11420	low	25	8	68	0.285023355793477
north	1987	9	21	5-north	POU-north	1	0	1	5211	high	25	8	68	0.285023355793477
north	1987	9	21	5-north	RIC-north	0	0	0	8864	middle	25	8	68	0.285023355793477
north	1987	9	21	5-north	SAL-north	0	0	0	10690	high	25	8	68	0.285023355793477
north	1987	9	21	5-north	SAP-north	0	0	0	6307	low	25	8	68	0.285023355793477
north	1987	9	21	5-north	TOS-north	0	0	0	11420	high	25	8	68	0.285023355793477
north	1987	9	21	5-north	VOG-north	0	0	0	7037	high	25	8	68	0.285023355793477
north	1987	9	21	5-north	XER-north	0	0	0	6307	low	25	8	68	0.285023355793477
north	1987	9	21	5-north	ZOE-north	0	0	0	8133	low	25	8	68	0.285023355793477
north	1987	9	21	6-north	CHA-north	0	0	0	16534	high	25	8	68	0.285023355793477
north	1987	9	21	6-north	ELL-north	1	0	0	11420	high	25	8	68	0.285023355793477
north	1987	9	21	6-north	FAN-north	1	0	1	6672	middle	25	8	68	0.285023355793477
north	1987	9	21	6-north	GAL-north	1	0	0	8498	middle	25	8	68	0.285023355793477
north	1987	9	21	6-north	GAU-north	0	0	0	5942	high	25	8	68	0.285023355793477
north	1987	9	21	6-north	GIT-north	0	0	0	13977	middle	25	8	68	0.285023355793477
north	1987	9	21	6-north	GOM-north	0	0	1	5211	middle	25	8	68	0.285023355793477
north	1987	9	21	6-north	HER-north	1	0	0	8133	middle	25	8	68	0.285023355793477
north	1987	9	21	6-north	KIR-north	0	0	1	6672	middle	25	8	68	0.285023355793477
north	1987	9	21	6-north	LOL-north	0	0	1	12516	low	25	8	68	0.285023355793477
north	1987	9	21	6-north	LOU-north	0	0	1	5576	high	25	8	68	0.285023355793477
north	1987	9	21	6-north	MAL-north	1	1	0	5942	middle	25	8	68	0.285023355793477
north	1987	9	21	6-north	MAE-north	1	0	0	5942	low	25	8	68	0.285023355793477
north	1987	9	21	6-north	MOM-north	0	0	0	6672	middle	25	8	68	0.285023355793477
north	1987	9	21	6-north	NOV-north	0	0	0	7768	high	25	8	68	0.285023355793477
north	1987	9	21	6-north	OND-north	0	0	0	12151	high	25	8	68	0.285023355793477
north	1987	9	21	6-north	POK-north	1	0	0	11420	low	25	8	68	0.285023355793477
north	1987	9	21	6-north	POU-north	1	0	1	5211	high	25	8	68	0.285023355793477
north	1987	9	21	6-north	RIC-north	1	0	0	8864	middle	25	8	68	0.285023355793477
north	1987	9	21	6-north	SAL-north	0	0	0	10690	high	25	8	68	0.285023355793477
north	1987	9	21	6-north	SAP-north	0	0	0	6307	low	25	8	68	0.285023355793477
north	1987	9	21	6-north	TOS-north	0	0	0	11420	high	25	8	68	0.285023355793477
north	1987	9	21	6-north	VOG-north	0	0	0	7037	high	25	8	68	0.285023355793477
north	1987	9	21	6-north	XER-north	0	0	0	6307	low	25	8	68	0.285023355793477
north	1987	9	21	6-north	ZOE-north	0	0	0	8133	low	25	8	68	0.285023355793477
north	1987	9	23	7-north	CHA-north	1	0	0	16536	high	25	8	68	0.285023355793477
north	1987	9	23	7-north	ELL-north	0	0	0	11422	high	25	8	68	0.285023355793477
north	1987	9	23	7-north	FAN-north	0	0	1	6674	middle	25	8	68	0.285023355793477
north	1987	9	23	7-north	GAL-north	0	0	0	8500	middle	25	8	68	0.285023355793477
north	1987	9	23	7-north	GAU-north	0	0	0	5944	high	25	8	68	0.285023355793477
north	1987	9	23	7-north	GIT-north	1	0	0	13979	middle	25	8	68	0.285023355793477
north	1987	9	23	7-north	GOM-north	0	0	1	5213	middle	25	8	68	0.285023355793477
north	1987	9	23	7-north	HER-north	0	0	0	8135	middle	25	8	68	0.285023355793477
north	1987	9	23	7-north	KIR-north	1	0	1	6674	middle	25	8	68	0.285023355793477
north	1987	9	23	7-north	LOL-north	1	0	1	12518	low	25	8	68	0.285023355793477
north	1987	9	23	7-north	LOU-north	0	0	1	5578	high	25	8	68	0.285023355793477
north	1987	9	23	7-north	MAL-north	0	0	0	5944	middle	25	8	68	0.285023355793477
north	1987	9	23	7-north	MAE-north	0	0	0	5944	low	25	8	68	0.285023355793477
north	1987	9	23	7-north	MOM-north	0	0	0	6674	middle	25	8	68	0.285023355793477
north	1987	9	23	7-north	NOV-north	0	0	0	7770	high	25	8	68	0.285023355793477
north	1987	9	23	7-north	OND-north	1	0	0	12153	high	25	8	68	0.285023355793477
north	1987	9	23	7-north	POK-north	0	0	0	11422	low	25	8	68	0.285023355793477
north	1987	9	23	7-north	POU-north	0	0	1	5213	high	25	8	68	0.285023355793477
north	1987	9	23	7-north	RIC-north	0	0	0	8866	middle	25	8	68	0.285023355793477
north	1987	9	23	7-north	SAL-north	1	1	0	10692	high	25	8	68	0.285023355793477
north	1987	9	23	7-north	SAP-north	1	0	0	6309	low	25	8	68	0.285023355793477
north	1987	9	23	7-north	TOS-north	1	0	0	11422	high	25	8	68	0.285023355793477
north	1987	9	23	7-north	VOG-north	0	0	0	7039	high	25	8	68	0.285023355793477
north	1987	9	23	7-north	XER-north	0	0	0	6309	low	25	8	68	0.285023355793477
north	1987	9	23	7-north	ZOE-north	0	0	0	8135	low	25	8	68	0.285023355793477
north	1987	9	25	8-north	CHA-north	1	0	0	16538	high	25	8	68	0.285023355793477
north	1987	9	25	8-north	ELL-north	0	0	0	11424	high	25	8	68	0.285023355793477
north	1987	9	25	8-north	FAN-north	0	0	1	6676	middle	25	8	68	0.285023355793477
north	1987	9	25	8-north	GAL-north	0	0	0	8502	middle	25	8	68	0.285023355793477
north	1987	9	25	8-north	GAU-north	1	0	0	5946	high	25	8	68	0.285023355793477
north	1987	9	25	8-north	GIT-north	1	0	0	13981	middle	25	8	68	0.285023355793477
north	1987	9	25	8-north	GOM-north	0	0	1	5215	middle	25	8	68	0.285023355793477
north	1987	9	25	8-north	HER-north	1	0	0	8137	middle	25	8	68	0.285023355793477
north	1987	9	25	8-north	KIR-north	0	0	1	6676	middle	25	8	68	0.285023355793477
north	1987	9	25	8-north	LOL-north	0	0	1	12520	low	25	8	68	0.285023355793477
north	1987	9	25	8-north	LOU-north	1	0	1	5580	high	25	8	68	0.285023355793477
north	1987	9	25	8-north	MAL-north	1	0	0	5946	middle	25	8	68	0.285023355793477
north	1987	9	25	8-north	MAE-north	0	0	0	5946	low	25	8	68	0.285023355793477
north	1987	9	25	8-north	MOM-north	0	0	0	6676	middle	25	8	68	0.285023355793477
north	1987	9	25	8-north	NOV-north	1	0	0	7772	high	25	8	68	0.285023355793477
north	1987	9	25	8-north	OND-north	0	0	0	12155	high	25	8	68	0.285023355793477
north	1987	9	25	8-north	POK-north	0	0	0	11424	low	25	8	68	0.285023355793477
north	1987	9	25	8-north	POU-north	1	0	1	5215	high	25	8	68	0.285023355793477
north	1987	9	25	8-north	RIC-north	0	0	0	8868	middle	25	8	68	0.285023355793477
north	1987	9	25	8-north	SAL-north	0	0	0	10694	high	25	8	68	0.285023355793477
north	1987	9	25	8-north	SAP-north	1	0	0	6311	low	25	8	68	0.285023355793477
north	1987	9	25	8-north	TOS-north	0	0	0	11424	high	25	8	68	0.285023355793477
north	1987	9	25	8-north	VOG-north	0	0	0	7041	high	25	8	68	0.285023355793477
north	1987	9	25	8-north	XER-north	1	0	0	6311	low	25	8	68	0.285023355793477
north	1987	9	25	8-north	ZOE-north	1	0	0	8137	low	25	8	68	0.285023355793477
north	1987	9	29	9-north	CHA-north	1	1	0	16542	high	25	8	68	0.285023355793477
north	1987	9	29	9-north	ELL-north	0	0	0	11428	high	25	8	68	0.285023355793477
north	1987	9	29	9-north	FAN-north	0	0	1	6680	middle	25	8	68	0.285023355793477
north	1987	9	29	9-north	GAL-north	0	0	0	8506	middle	25	8	68	0.285023355793477
north	1987	9	29	9-north	GAU-north	1	0	0	5950	high	25	8	68	0.285023355793477
north	1987	9	29	9-north	GIT-north	1	0	0	13985	middle	25	8	68	0.285023355793477
north	1987	9	29	9-north	GOM-north	0	0	1	5219	middle	25	8	68	0.285023355793477
north	1987	9	29	9-north	HER-north	0	0	0	8141	middle	25	8	68	0.285023355793477
north	1987	9	29	9-north	KIR-north	0	0	1	6680	middle	25	8	68	0.285023355793477
north	1987	9	29	9-north	LOL-north	0	0	1	12524	low	25	8	68	0.285023355793477
north	1987	9	29	9-north	LOU-north	1	0	1	5584	high	25	8	68	0.285023355793477
north	1987	9	29	9-north	MAL-north	1	0	0	5950	middle	25	8	68	0.285023355793477
north	1987	9	29	9-north	MAE-north	0	0	0	5950	low	25	8	68	0.285023355793477
north	1987	9	29	9-north	MOM-north	1	0	0	6680	middle	25	8	68	0.285023355793477
north	1987	9	29	9-north	NOV-north	0	0	0	7776	high	25	8	68	0.285023355793477
north	1987	9	29	9-north	OND-north	1	0	0	12159	high	25	8	68	0.285023355793477
north	1987	9	29	9-north	POK-north	0	0	0	11428	low	25	8	68	0.285023355793477
north	1987	9	29	9-north	POU-north	1	0	1	5219	high	25	8	68	0.285023355793477
north	1987	9	29	9-north	RIC-north	0	0	0	8872	middle	25	8	68	0.285023355793477
north	1987	9	29	9-north	SAL-north	1	1	0	10698	high	25	8	68	0.285023355793477
north	1987	9	29	9-north	SAP-north	1	0	0	6315	low	25	8	68	0.285023355793477
north	1987	9	29	9-north	TOS-north	1	0	0	11428	high	25	8	68	0.285023355793477
north	1987	9	29	9-north	VOG-north	0	0	0	7045	high	25	8	68	0.285023355793477
north	1987	9	29	9-north	XER-north	0	0	0	6315	low	25	8	68	0.285023355793477
north	1987	9	29	9-north	ZOE-north	0	0	0	8141	low	25	8	68	0.285023355793477
north	1987	9	30	10-north	CHA-north	1	1	0	16543	high	25	8	68	0.285023355793477
north	1987	9	30	10-north	ELL-north	0	0	0	11429	high	25	8	68	0.285023355793477
north	1987	9	30	10-north	FAN-north	0	0	1	6681	middle	25	8	68	0.285023355793477
north	1987	9	30	10-north	GAL-north	0	0	0	8507	middle	25	8	68	0.285023355793477
north	1987	9	30	10-north	GAU-north	1	0	0	5951	high	25	8	68	0.285023355793477
north	1987	9	30	10-north	GIT-north	1	0	0	13986	middle	25	8	68	0.285023355793477
north	1987	9	30	10-north	GOM-north	1	0	1	5220	middle	25	8	68	0.285023355793477
north	1987	9	30	10-north	HER-north	0	0	0	8142	middle	25	8	68	0.285023355793477
north	1987	9	30	10-north	KIR-north	1	0	1	6681	middle	25	8	68	0.285023355793477
north	1987	9	30	10-north	LOL-north	1	0	1	12525	low	25	8	68	0.285023355793477
north	1987	9	30	10-north	LOU-north	0	0	1	5585	high	25	8	68	0.285023355793477
north	1987	9	30	10-north	MAL-north	0	0	0	5951	middle	25	8	68	0.285023355793477
north	1987	9	30	10-north	MAE-north	0	0	0	5951	low	25	8	68	0.285023355793477
north	1987	9	30	10-north	MOM-north	1	0	0	6681	middle	25	8	68	0.285023355793477
north	1987	9	30	10-north	NOV-north	0	0	0	7777	high	25	8	68	0.285023355793477
north	1987	9	30	10-north	OND-north	1	0	0	12160	high	25	8	68	0.285023355793477
north	1987	9	30	10-north	POK-north	0	0	0	11429	low	25	8	68	0.285023355793477
north	1987	9	30	10-north	POU-north	0	0	1	5220	high	25	8	68	0.285023355793477
north	1987	9	30	10-north	RIC-north	0	0	0	8873	middle	25	8	68	0.285023355793477
north	1987	9	30	10-north	SAL-north	1	1	0	10699	high	25	8	68	0.285023355793477
north	1987	9	30	10-north	SAP-north	1	0	0	6316	low	25	8	68	0.285023355793477
north	1987	9	30	10-north	TOS-north	1	0	0	11429	high	25	8	68	0.285023355793477
north	1987	9	30	10-north	VOG-north	0	0	0	7046	high	25	8	68	0.285023355793477
north	1987	9	30	10-north	XER-north	1	0	0	6316	low	25	8	68	0.285023355793477
north	1987	9	30	10-north	ZOE-north	1	0	0	8142	low	25	8	68	0.285023355793477
north	1987	10	2	11-north	CHA-north	1	1	0	16545	high	25	8	68	0.350900466312912
north	1987	10	2	11-north	ELL-north	0	0	0	11431	high	25	8	68	0.350900466312912
north	1987	10	2	11-north	FAN-north	0	0	1	6683	middle	25	8	68	0.350900466312912
north	1987	10	2	11-north	GAL-north	0	0	0	8509	middle	25	8	68	0.350900466312912
north	1987	10	2	11-north	GAU-north	1	0	0	5953	high	25	8	68	0.350900466312912
north	1987	10	2	11-north	GIT-north	1	0	0	13988	middle	25	8	68	0.350900466312912
north	1987	10	2	11-north	GOM-north	1	0	1	5222	middle	25	8	68	0.350900466312912
north	1987	10	2	11-north	HER-north	1	0	0	8144	middle	25	8	68	0.350900466312912
north	1987	10	2	11-north	KIR-north	0	0	1	6683	middle	25	8	68	0.350900466312912
north	1987	10	2	11-north	LOL-north	0	0	1	12527	low	25	8	68	0.350900466312912
north	1987	10	2	11-north	LOU-north	1	0	1	5587	high	25	8	68	0.350900466312912
north	1987	10	2	11-north	MAL-north	1	0	0	5953	middle	25	8	68	0.350900466312912
north	1987	10	2	11-north	MAE-north	1	0	0	5953	low	25	8	68	0.350900466312912
north	1987	10	2	11-north	MOM-north	0	0	0	6683	middle	25	8	68	0.350900466312912
north	1987	10	2	11-north	NOV-north	1	0	0	7779	high	25	8	68	0.350900466312912
north	1987	10	2	11-north	OND-north	1	0	0	12162	high	25	8	68	0.350900466312912
north	1987	10	2	11-north	POK-north	0	0	0	11431	low	25	8	68	0.350900466312912
north	1987	10	2	11-north	POU-north	1	0	1	5222	high	25	8	68	0.350900466312912
north	1987	10	2	11-north	RIC-north	0	0	0	8875	middle	25	8	68	0.350900466312912
north	1987	10	2	11-north	SAL-north	1	1	0	10701	high	25	8	68	0.350900466312912
north	1987	10	2	11-north	SAP-north	1	0	0	6318	low	25	8	68	0.350900466312912
north	1987	10	2	11-north	TOS-north	0	0	0	11431	high	25	8	68	0.350900466312912
north	1987	10	2	11-north	VOG-north	0	0	0	7048	high	25	8	68	0.350900466312912
north	1987	10	2	11-north	XER-north	0	0	0	6318	low	25	8	68	0.350900466312912
north	1987	10	2	11-north	ZOE-north	0	0	0	8144	low	25	8	68	0.350900466312912
north	1987	10	4	12-north	CHA-north	1	1	0	16547	high	25	8	68	0.350900466312912
north	1987	10	4	12-north	ELL-north	1	0	0	11433	high	25	8	68	0.350900466312912
north	1987	10	4	12-north	FAN-north	0	0	1	6685	middle	25	8	68	0.350900466312912
north	1987	10	4	12-north	GAL-north	0	0	0	8511	middle	25	8	68	0.350900466312912
north	1987	10	4	12-north	GAU-north	1	0	0	5955	high	25	8	68	0.350900466312912
north	1987	10	4	12-north	GIT-north	1	0	0	13990	middle	25	8	68	0.350900466312912
north	1987	10	4	12-north	GOM-north	0	0	1	5224	middle	25	8	68	0.350900466312912
north	1987	10	4	12-north	HER-north	1	0	0	8146	middle	25	8	68	0.350900466312912
north	1987	10	4	12-north	KIR-north	0	0	1	6685	middle	25	8	68	0.350900466312912
north	1987	10	4	12-north	LOL-north	0	0	1	12529	low	25	8	68	0.350900466312912
north	1987	10	4	12-north	LOU-north	1	0	1	5589	high	25	8	68	0.350900466312912
north	1987	10	4	12-north	MAL-north	0	0	0	5955	middle	25	8	68	0.350900466312912
north	1987	10	4	12-north	MAE-north	0	0	0	5955	low	25	8	68	0.350900466312912
north	1987	10	4	12-north	MOM-north	0	0	0	6685	middle	25	8	68	0.350900466312912
north	1987	10	4	12-north	NOV-north	1	0	0	7781	high	25	8	68	0.350900466312912
north	1987	10	4	12-north	OND-north	1	0	0	12164	high	25	8	68	0.350900466312912
north	1987	10	4	12-north	POK-north	0	0	0	11433	low	25	8	68	0.350900466312912
north	1987	10	4	12-north	POU-north	1	0	1	5224	high	25	8	68	0.350900466312912
north	1987	10	4	12-north	RIC-north	0	0	0	8877	middle	25	8	68	0.350900466312912
north	1987	10	4	12-north	SAL-north	1	0	0	10703	high	25	8	68	0.350900466312912
north	1987	10	4	12-north	SAP-north	1	0	0	6320	low	25	8	68	0.350900466312912
north	1987	10	4	12-north	TOS-north	1	0	0	11433	high	25	8	68	0.350900466312912
north	1987	10	4	12-north	VOG-north	1	0	0	7050	high	25	8	68	0.350900466312912
north	1987	10	4	12-north	XER-north	0	0	0	6320	low	25	8	68	0.350900466312912
north	1987	10	4	12-north	ZOE-north	1	0	0	8146	low	25	8	68	0.350900466312912
north	1987	10	6	13-north	CHA-north	0	0	0	16549	high	25	8	68	0.350900466312912
north	1987	10	6	13-north	ELL-north	1	0	0	11435	high	25	8	68	0.350900466312912
north	1987	10	6	13-north	FAN-north	0	0	1	6687	middle	25	8	68	0.350900466312912
north	1987	10	6	13-north	GAL-north	0	0	0	8513	middle	25	8	68	0.350900466312912
north	1987	10	6	13-north	GAU-north	0	0	0	5957	high	25	8	68	0.350900466312912
north	1987	10	6	13-north	GIT-north	1	0	0	13992	middle	25	8	68	0.350900466312912
north	1987	10	6	13-north	GOM-north	1	0	1	5226	middle	25	8	68	0.350900466312912
north	1987	10	6	13-north	HER-north	0	0	0	8148	middle	25	8	68	0.350900466312912
north	1987	10	6	13-north	KIR-north	0	0	1	6687	middle	25	8	68	0.350900466312912
north	1987	10	6	13-north	LOL-north	0	0	1	12531	low	25	8	68	0.350900466312912
north	1987	10	6	13-north	LOU-north	1	0	1	5591	high	25	8	68	0.350900466312912
north	1987	10	6	13-north	MAL-north	0	0	0	5957	middle	25	8	68	0.350900466312912
north	1987	10	6	13-north	MAE-north	0	0	0	5957	low	25	8	68	0.350900466312912
north	1987	10	6	13-north	MOM-north	0	0	0	6687	middle	25	8	68	0.350900466312912
north	1987	10	6	13-north	NOV-north	0	0	0	7783	high	25	8	68	0.350900466312912
north	1987	10	6	13-north	OND-north	0	0	0	12166	high	25	8	68	0.350900466312912
north	1987	10	6	13-north	POK-north	0	0	0	11435	low	25	8	68	0.350900466312912
north	1987	10	6	13-north	POU-north	0	0	1	5226	high	25	8	68	0.350900466312912
north	1987	10	6	13-north	RIC-north	0	0	0	8879	middle	25	8	68	0.350900466312912
north	1987	10	6	13-north	SAL-north	0	0	0	10705	high	25	8	68	0.350900466312912
north	1987	10	6	13-north	SAP-north	0	0	0	6322	low	25	8	68	0.350900466312912
north	1987	10	6	13-north	TOS-north	0	0	0	11435	high	25	8	68	0.350900466312912
north	1987	10	6	13-north	VOG-north	0	0	0	7052	high	25	8	68	0.350900466312912
north	1987	10	6	13-north	XER-north	0	0	0	6322	low	25	8	68	0.350900466312912
north	1987	10	6	13-north	ZOE-north	0	0	0	8148	low	25	8	68	0.350900466312912
north	1987	10	7	14-north	CHA-north	1	0	0	16550	high	25	8	68	0.350900466312912
north	1987	10	7	14-north	ELL-north	0	0	0	11436	high	25	8	68	0.350900466312912
north	1987	10	7	14-north	FAN-north	0	0	1	6688	middle	25	8	68	0.350900466312912
north	1987	10	7	14-north	GAL-north	0	0	0	8514	middle	25	8	68	0.350900466312912
north	1987	10	7	14-north	GAU-north	1	0	0	5958	high	25	8	68	0.350900466312912
north	1987	10	7	14-north	GIT-north	1	0	0	13993	middle	25	8	68	0.350900466312912
north	1987	10	7	14-north	GOM-north	0	0	1	5227	middle	25	8	68	0.350900466312912
north	1987	10	7	14-north	HER-north	1	0	0	8149	middle	25	8	68	0.350900466312912
north	1987	10	7	14-north	KIR-north	0	0	1	6688	middle	25	8	68	0.350900466312912
north	1987	10	7	14-north	LOL-north	0	0	1	12532	low	25	8	68	0.350900466312912
north	1987	10	7	14-north	LOU-north	0	0	1	5592	high	25	8	68	0.350900466312912
north	1987	10	7	14-north	MAL-north	1	0	0	5958	middle	25	8	68	0.350900466312912
north	1987	10	7	14-north	MAE-north	0	0	0	5958	low	25	8	68	0.350900466312912
north	1987	10	7	14-north	MOM-north	0	0	0	6688	middle	25	8	68	0.350900466312912
north	1987	10	7	14-north	NOV-north	0	0	0	7784	high	25	8	68	0.350900466312912
north	1987	10	7	14-north	OND-north	1	0	0	12167	high	25	8	68	0.350900466312912
north	1987	10	7	14-north	POK-north	0	0	0	11436	low	25	8	68	0.350900466312912
north	1987	10	7	14-north	POU-north	1	0	1	5227	high	25	8	68	0.350900466312912
north	1987	10	7	14-north	RIC-north	0	0	0	8880	middle	25	8	68	0.350900466312912
north	1987	10	7	14-north	SAL-north	0	0	0	10706	high	25	8	68	0.350900466312912
north	1987	10	7	14-north	SAP-north	0	0	0	6323	low	25	8	68	0.350900466312912
north	1987	10	7	14-north	TOS-north	0	0	0	11436	high	25	8	68	0.350900466312912
north	1987	10	7	14-north	VOG-north	0	0	0	7053	high	25	8	68	0.350900466312912
north	1987	10	7	14-north	XER-north	0	0	0	6323	low	25	8	68	0.350900466312912
north	1987	10	7	14-north	ZOE-north	1	0	0	8149	low	25	8	68	0.350900466312912
north	1987	10	7	15-north	CHA-north	0	0	0	16550	high	25	8	68	0.350900466312912
north	1987	10	7	15-north	ELL-north	1	0	0	11436	high	25	8	68	0.350900466312912
north	1987	10	7	15-north	FAN-north	0	0	1	6688	middle	25	8	68	0.350900466312912
north	1987	10	7	15-north	GAL-north	0	0	0	8514	middle	25	8	68	0.350900466312912
north	1987	10	7	15-north	GAU-north	0	0	0	5958	high	25	8	68	0.350900466312912
north	1987	10	7	15-north	GIT-north	1	0	0	13993	middle	25	8	68	0.350900466312912
north	1987	10	7	15-north	GOM-north	0	0	1	5227	middle	25	8	68	0.350900466312912
north	1987	10	7	15-north	HER-north	0	0	0	8149	middle	25	8	68	0.350900466312912
north	1987	10	7	15-north	KIR-north	0	0	1	6688	middle	25	8	68	0.350900466312912
north	1987	10	7	15-north	LOL-north	0	0	1	12532	low	25	8	68	0.350900466312912
north	1987	10	7	15-north	LOU-north	1	0	1	5592	high	25	8	68	0.350900466312912
north	1987	10	7	15-north	MAL-north	1	0	0	5958	middle	25	8	68	0.350900466312912
north	1987	10	7	15-north	MAE-north	0	0	0	5958	low	25	8	68	0.350900466312912
north	1987	10	7	15-north	MOM-north	0	0	0	6688	middle	25	8	68	0.350900466312912
north	1987	10	7	15-north	NOV-north	0	0	0	7784	high	25	8	68	0.350900466312912
north	1987	10	7	15-north	OND-north	1	0	0	12167	high	25	8	68	0.350900466312912
north	1987	10	7	15-north	POK-north	0	0	0	11436	low	25	8	68	0.350900466312912
north	1987	10	7	15-north	POU-north	1	0	1	5227	high	25	8	68	0.350900466312912
north	1987	10	7	15-north	RIC-north	0	0	0	8880	middle	25	8	68	0.350900466312912
north	1987	10	7	15-north	SAL-north	1	0	0	10706	high	25	8	68	0.350900466312912
north	1987	10	7	15-north	SAP-north	1	0	0	6323	low	25	8	68	0.350900466312912
north	1987	10	7	15-north	TOS-north	0	0	0	11436	high	25	8	68	0.350900466312912
north	1987	10	7	15-north	VOG-north	0	0	0	7053	high	25	8	68	0.350900466312912
north	1987	10	7	15-north	XER-north	0	0	0	6323	low	25	8	68	0.350900466312912
north	1987	10	7	15-north	ZOE-north	0	0	0	8149	low	25	8	68	0.350900466312912
north	1987	10	9	16-north	CHA-north	0	0	0	16552	high	25	8	68	0.350900466312912
north	1987	10	9	16-north	ELL-north	0	0	0	11438	high	25	8	68	0.350900466312912
north	1987	10	9	16-north	FAN-north	0	0	1	6690	middle	25	8	68	0.350900466312912
north	1987	10	9	16-north	GAL-north	0	0	0	8516	middle	25	8	68	0.350900466312912
north	1987	10	9	16-north	GAU-north	0	0	0	5960	high	25	8	68	0.350900466312912
north	1987	10	9	16-north	GIT-north	1	0	0	13995	middle	25	8	68	0.350900466312912
north	1987	10	9	16-north	GOM-north	0	0	1	5229	middle	25	8	68	0.350900466312912
north	1987	10	9	16-north	HER-north	0	0	0	8151	middle	25	8	68	0.350900466312912
north	1987	10	9	16-north	KIR-north	0	0	1	6690	middle	25	8	68	0.350900466312912
north	1987	10	9	16-north	LOL-north	0	0	1	12534	low	25	8	68	0.350900466312912
north	1987	10	9	16-north	LOU-north	0	0	1	5594	high	25	8	68	0.350900466312912
north	1987	10	9	16-north	MAL-north	0	0	0	5960	middle	25	8	68	0.350900466312912
north	1987	10	9	16-north	MAE-north	0	0	0	5960	low	25	8	68	0.350900466312912
north	1987	10	9	16-north	MOM-north	0	0	0	6690	middle	25	8	68	0.350900466312912
north	1987	10	9	16-north	NOV-north	0	0	0	7786	high	25	8	68	0.350900466312912
north	1987	10	9	16-north	OND-north	0	0	0	12169	high	25	8	68	0.350900466312912
north	1987	10	9	16-north	POK-north	0	0	0	11438	low	25	8	68	0.350900466312912
north	1987	10	9	16-north	POU-north	0	0	1	5229	high	25	8	68	0.350900466312912
north	1987	10	9	16-north	RIC-north	0	0	0	8882	middle	25	8	68	0.350900466312912
north	1987	10	9	16-north	SAL-north	0	0	0	10708	high	25	8	68	0.350900466312912
north	1987	10	9	16-north	SAP-north	1	0	0	6325	low	25	8	68	0.350900466312912
north	1987	10	9	16-north	TOS-north	0	0	0	11438	high	25	8	68	0.350900466312912
north	1987	10	9	16-north	VOG-north	0	0	0	7055	high	25	8	68	0.350900466312912
north	1987	10	9	16-north	XER-north	0	0	0	6325	low	25	8	68	0.350900466312912
north	1987	10	9	16-north	ZOE-north	0	0	0	8151	low	25	8	68	0.350900466312912
north	1987	10	9	17-north	CHA-north	1	0	0	16552	high	25	8	68	0.350900466312912
north	1987	10	9	17-north	ELL-north	0	0	0	11438	high	25	8	68	0.350900466312912
north	1987	10	9	17-north	FAN-north	0	0	1	6690	middle	25	8	68	0.350900466312912
north	1987	10	9	17-north	GAL-north	0	0	0	8516	middle	25	8	68	0.350900466312912
north	1987	10	9	17-north	GAU-north	1	0	0	5960	high	25	8	68	0.350900466312912
north	1987	10	9	17-north	GIT-north	0	0	0	13995	middle	25	8	68	0.350900466312912
north	1987	10	9	17-north	GOM-north	0	0	1	5229	middle	25	8	68	0.350900466312912
north	1987	10	9	17-north	HER-north	0	0	0	8151	middle	25	8	68	0.350900466312912
north	1987	10	9	17-north	KIR-north	0	0	1	6690	middle	25	8	68	0.350900466312912
north	1987	10	9	17-north	LOL-north	0	0	1	12534	low	25	8	68	0.350900466312912
north	1987	10	9	17-north	LOU-north	1	0	1	5594	high	25	8	68	0.350900466312912
north	1987	10	9	17-north	MAL-north	1	0	0	5960	middle	25	8	68	0.350900466312912
north	1987	10	9	17-north	MAE-north	0	0	0	5960	low	25	8	68	0.350900466312912
north	1987	10	9	17-north	MOM-north	0	0	0	6690	middle	25	8	68	0.350900466312912
north	1987	10	9	17-north	NOV-north	0	0	0	7786	high	25	8	68	0.350900466312912
north	1987	10	9	17-north	OND-north	0	0	0	12169	high	25	8	68	0.350900466312912
north	1987	10	9	17-north	POK-north	0	0	0	11438	low	25	8	68	0.350900466312912
north	1987	10	9	17-north	POU-north	0	0	1	5229	high	25	8	68	0.350900466312912
north	1987	10	9	17-north	RIC-north	0	0	0	8882	middle	25	8	68	0.350900466312912
north	1987	10	9	17-north	SAL-north	1	0	0	10708	high	25	8	68	0.350900466312912
north	1987	10	9	17-north	SAP-north	0	0	0	6325	low	25	8	68	0.350900466312912
north	1987	10	9	17-north	TOS-north	0	0	0	11438	high	25	8	68	0.350900466312912
north	1987	10	9	17-north	VOG-north	0	0	0	7055	high	25	8	68	0.350900466312912
north	1987	10	9	17-north	XER-north	0	0	0	6325	low	25	8	68	0.350900466312912
north	1987	10	9	17-north	ZOE-north	0	0	0	8151	low	25	8	68	0.350900466312912
north	1987	10	10	18-north	CHA-north	1	0	0	16553	high	25	8	68	0.350900466312912
north	1987	10	10	18-north	ELL-north	0	0	0	11439	high	25	8	68	0.350900466312912
north	1987	10	10	18-north	FAN-north	0	0	1	6691	middle	25	8	68	0.350900466312912
north	1987	10	10	18-north	GAL-north	0	1	0	8517	middle	25	8	68	0.350900466312912
north	1987	10	10	18-north	GAU-north	0	0	0	5961	high	25	8	68	0.350900466312912
north	1987	10	10	18-north	GIT-north	0	0	0	13996	middle	25	8	68	0.350900466312912
north	1987	10	10	18-north	GOM-north	0	0	1	5230	middle	25	8	68	0.350900466312912
north	1987	10	10	18-north	HER-north	1	0	0	8152	middle	25	8	68	0.350900466312912
north	1987	10	10	18-north	KIR-north	1	0	1	6691	middle	25	8	68	0.350900466312912
north	1987	10	10	18-north	LOL-north	0	0	1	12535	low	25	8	68	0.350900466312912
north	1987	10	10	18-north	LOU-north	0	0	1	5595	high	25	8	68	0.350900466312912
north	1987	10	10	18-north	MAL-north	1	0	0	5961	middle	25	8	68	0.350900466312912
north	1987	10	10	18-north	MAE-north	0	0	0	5961	low	25	8	68	0.350900466312912
north	1987	10	10	18-north	MOM-north	0	0	0	6691	middle	25	8	68	0.350900466312912
north	1987	10	10	18-north	NOV-north	0	0	0	7787	high	25	8	68	0.350900466312912
north	1987	10	10	18-north	OND-north	1	0	0	12170	high	25	8	68	0.350900466312912
north	1987	10	10	18-north	POK-north	0	0	0	11439	low	25	8	68	0.350900466312912
north	1987	10	10	18-north	POU-north	1	0	1	5230	high	25	8	68	0.350900466312912
north	1987	10	10	18-north	RIC-north	1	0	0	8883	middle	25	8	68	0.350900466312912
north	1987	10	10	18-north	SAL-north	1	0	0	10709	high	25	8	68	0.350900466312912
north	1987	10	10	18-north	SAP-north	1	0	0	6326	low	25	8	68	0.350900466312912
north	1987	10	10	18-north	TOS-north	0	0	0	11439	high	25	8	68	0.350900466312912
north	1987	10	10	18-north	VOG-north	0	0	0	7056	high	25	8	68	0.350900466312912
north	1987	10	10	18-north	XER-north	0	0	0	6326	low	25	8	68	0.350900466312912
north	1987	10	10	18-north	ZOE-north	0	0	0	8152	low	25	8	68	0.350900466312912
north	1987	10	11	19-north	CHA-north	1	0	0	16554	high	25	8	68	0.350900466312912
north	1987	10	11	19-north	ELL-north	0	0	0	11440	high	25	8	68	0.350900466312912
north	1987	10	11	19-north	FAN-north	0	0	1	6692	middle	25	8	68	0.350900466312912
north	1987	10	11	19-north	GAL-north	1	1	0	8518	middle	25	8	68	0.350900466312912
north	1987	10	11	19-north	GAU-north	1	0	0	5962	high	25	8	68	0.350900466312912
north	1987	10	11	19-north	GIT-north	0	0	0	13997	middle	25	8	68	0.350900466312912
north	1987	10	11	19-north	GOM-north	0	0	1	5231	middle	25	8	68	0.350900466312912
north	1987	10	11	19-north	HER-north	0	0	0	8153	middle	25	8	68	0.350900466312912
north	1987	10	11	19-north	KIR-north	0	0	1	6692	middle	25	8	68	0.350900466312912
north	1987	10	11	19-north	LOL-north	0	0	1	12536	low	25	8	68	0.350900466312912
north	1987	10	11	19-north	LOU-north	0	0	1	5596	high	25	8	68	0.350900466312912
north	1987	10	11	19-north	MAL-north	0	0	0	5962	middle	25	8	68	0.350900466312912
north	1987	10	11	19-north	MAE-north	0	0	0	5962	low	25	8	68	0.350900466312912
north	1987	10	11	19-north	MOM-north	0	0	0	6692	middle	25	8	68	0.350900466312912
north	1987	10	11	19-north	NOV-north	0	0	0	7788	high	25	8	68	0.350900466312912
north	1987	10	11	19-north	OND-north	0	0	0	12171	high	25	8	68	0.350900466312912
north	1987	10	11	19-north	POK-north	0	0	0	11440	low	25	8	68	0.350900466312912
north	1987	10	11	19-north	POU-north	0	0	1	5231	high	25	8	68	0.350900466312912
north	1987	10	11	19-north	RIC-north	0	0	0	8884	middle	25	8	68	0.350900466312912
north	1987	10	11	19-north	SAL-north	0	0	0	10710	high	25	8	68	0.350900466312912
north	1987	10	11	19-north	SAP-north	0	0	0	6327	low	25	8	68	0.350900466312912
north	1987	10	11	19-north	TOS-north	0	0	0	11440	high	25	8	68	0.350900466312912
north	1987	10	11	19-north	VOG-north	0	0	0	7057	high	25	8	68	0.350900466312912
north	1987	10	11	19-north	XER-north	0	0	0	6327	low	25	8	68	0.350900466312912
north	1987	10	11	19-north	ZOE-north	0	0	0	8153	low	25	8	68	0.350900466312912
north	1987	10	13	20-north	CHA-north	1	0	0	16556	high	25	8	68	0.350900466312912
north	1987	10	13	20-north	ELL-north	0	0	0	11442	high	25	8	68	0.350900466312912
north	1987	10	13	20-north	FAN-north	0	0	1	6694	middle	25	8	68	0.350900466312912
north	1987	10	13	20-north	GAL-north	0	1	0	8520	middle	25	8	68	0.350900466312912
north	1987	10	13	20-north	GAU-north	0	0	0	5964	high	25	8	68	0.350900466312912
north	1987	10	13	20-north	GIT-north	0	0	0	13999	middle	25	8	68	0.350900466312912
north	1987	10	13	20-north	GOM-north	0	0	1	5233	middle	25	8	68	0.350900466312912
north	1987	10	13	20-north	HER-north	1	0	0	8155	middle	25	8	68	0.350900466312912
north	1987	10	13	20-north	KIR-north	1	0	1	6694	middle	25	8	68	0.350900466312912
north	1987	10	13	20-north	LOL-north	0	0	1	12538	low	25	8	68	0.350900466312912
north	1987	10	13	20-north	LOU-north	1	0	1	5598	high	25	8	68	0.350900466312912
north	1987	10	13	20-north	MAL-north	1	0	0	5964	middle	25	8	68	0.350900466312912
north	1987	10	13	20-north	MAE-north	0	0	0	5964	low	25	8	68	0.350900466312912
north	1987	10	13	20-north	MOM-north	1	0	0	6694	middle	25	8	68	0.350900466312912
north	1987	10	13	20-north	NOV-north	0	0	0	7790	high	25	8	68	0.350900466312912
north	1987	10	13	20-north	OND-north	0	0	0	12173	high	25	8	68	0.350900466312912
north	1987	10	13	20-north	POK-north	0	0	0	11442	low	25	8	68	0.350900466312912
north	1987	10	13	20-north	POU-north	1	0	1	5233	high	25	8	68	0.350900466312912
north	1987	10	13	20-north	RIC-north	0	0	0	8886	middle	25	8	68	0.350900466312912
north	1987	10	13	20-north	SAL-north	0	0	0	10712	high	25	8	68	0.350900466312912
north	1987	10	13	20-north	SAP-north	1	0	0	6329	low	25	8	68	0.350900466312912
north	1987	10	13	20-north	TOS-north	0	0	0	11442	high	25	8	68	0.350900466312912
north	1987	10	13	20-north	VOG-north	0	0	0	7059	high	25	8	68	0.350900466312912
north	1987	10	13	20-north	XER-north	1	1	0	6329	low	25	8	68	0.350900466312912
north	1987	10	13	20-north	ZOE-north	0	0	0	8155	low	25	8	68	0.350900466312912
north	1987	12	5	24-north	CHA-north	0	0	0	16609	high	25	7	67	0.327869520897044
north	1987	12	5	24-north	ELL-north	1	0	0	11495	high	25	7	67	0.327869520897044
north	1987	12	5	24-north	FAN-north	0	0	1	6747	middle	25	7	67	0.327869520897044
north	1987	12	5	24-north	GAL-north	0	0	0	8573	middle	25	7	67	0.327869520897044
north	1987	12	5	24-north	GAU-north	0	0	0	6017	high	25	7	67	0.327869520897044
north	1987	12	5	24-north	GIT-north	0	0	0	14052	middle	25	7	67	0.327869520897044
north	1987	12	5	24-north	GOM-north	0	0	1	5286	middle	25	7	67	0.327869520897044
north	1987	12	5	24-north	HER-north	0	0	0	8208	middle	25	7	67	0.327869520897044
north	1987	12	5	24-north	KIR-north	0	0	1	6747	middle	25	7	67	0.327869520897044
north	1987	12	5	24-north	LOL-north	0	0	1	12591	low	25	7	67	0.327869520897044
north	1987	12	5	24-north	LOU-north	0	0	1	5651	high	25	7	67	0.327869520897044
north	1987	12	5	24-north	MAL-north	0	0	0	6017	middle	25	7	67	0.327869520897044
north	1987	12	5	24-north	MAE-north	0	0	0	6017	low	25	7	67	0.327869520897044
north	1987	12	5	24-north	MOM-north	0	0	0	6747	middle	25	7	67	0.327869520897044
north	1987	12	5	24-north	NOV-north	0	0	0	7843	high	25	7	67	0.327869520897044
north	1987	12	5	24-north	OND-north	0	0	1	12226	high	25	7	67	0.327869520897044
north	1987	12	5	24-north	POK-north	0	0	0	11495	low	25	7	67	0.327869520897044
north	1987	12	5	24-north	POU-north	0	0	1	5286	high	25	7	67	0.327869520897044
north	1987	12	5	24-north	RIC-north	0	0	0	8939	middle	25	7	67	0.327869520897044
north	1987	12	5	24-north	SAL-north	0	0	0	10765	high	25	7	67	0.327869520897044
north	1987	12	5	24-north	SAP-north	0	0	0	6382	low	25	7	67	0.327869520897044
north	1987	12	5	24-north	TOS-north	0	0	0	11495	high	25	7	67	0.327869520897044
north	1987	12	5	24-north	VOG-north	0	0	0	7112	high	25	7	67	0.327869520897044
north	1987	12	5	24-north	XER-north	0	0	0	6382	low	25	7	67	0.327869520897044
north	1987	12	5	24-north	ZOE-north	0	0	0	8208	low	25	7	67	0.327869520897044
north	1988	3	1	26-north	CHA-north	0	0	0	16696	middle	24	7	71	0.162569498690438
north	1988	3	1	26-north	ELL-north	0	0	0	11582	high	24	7	71	0.162569498690438
north	1988	3	1	26-north	FAN-north	0	0	1	6834	high	24	7	71	0.162569498690438
north	1988	3	1	26-north	GAL-north	0	0	0	8660	middle	24	7	71	0.162569498690438
north	1988	3	1	26-north	GAU-north	0	0	0	6104	high	24	7	71	0.162569498690438
north	1988	3	1	26-north	GIT-north	1	0	0	14139	middle	24	7	71	0.162569498690438
north	1988	3	1	26-north	GOM-north	1	1	1	5373	middle	24	7	71	0.162569498690438
north	1988	3	1	26-north	HER-north	1	0	0	8295	middle	24	7	71	0.162569498690438
north	1988	3	1	26-north	KIR-north	0	0	1	6834	middle	24	7	71	0.162569498690438
north	1988	3	1	26-north	LOL-north	0	0	1	12678	low	24	7	71	0.162569498690438
north	1988	3	1	26-north	LOU-north	0	0	0	5738	high	24	7	71	0.162569498690438
north	1988	3	1	26-north	MAL-north	0	0	1	6104	middle	24	7	71	0.162569498690438
north	1988	3	1	26-north	MAE-north	0	0	0	6104	low	24	7	71	0.162569498690438
north	1988	3	1	26-north	MOM-north	0	0	0	6834	middle	24	7	71	0.162569498690438
north	1988	3	1	26-north	NOV-north	0	0	0	7930	high	24	7	71	0.162569498690438
north	1988	3	1	26-north	OND-north	0	0	1	12313	high	24	7	71	0.162569498690438
north	1988	3	1	26-north	POK-north	0	0	1	11582	low	24	7	71	0.162569498690438
north	1988	3	1	26-north	POU-north	0	0	1	5373	high	24	7	71	0.162569498690438
north	1988	3	1	26-north	RIC-north	0	0	0	9026	middle	24	7	71	0.162569498690438
north	1988	3	1	26-north	SAL-north	1	0	1	10852	high	24	7	71	0.162569498690438
north	1988	3	1	26-north	TOS-north	0	0	0	11582	high	24	7	71	0.162569498690438
north	1988	3	1	26-north	VOG-north	0	0	0	7199	high	24	7	71	0.162569498690438
north	1988	3	1	26-north	XER-north	0	0	0	6469	low	24	7	71	0.162569498690438
north	1988	3	1	26-north	ZOE-north	0	0	0	8295	low	24	7	71	0.162569498690438
north	1988	3	13	27-north	CHA-north	0	0	0	16708	middle	24	7	71	0.162569498690438
north	1988	3	13	27-north	ELL-north	1	0	0	11594	high	24	7	71	0.162569498690438
north	1988	3	13	27-north	FAN-north	1	0	1	6846	high	24	7	71	0.162569498690438
north	1988	3	13	27-north	GAL-north	1	0	0	8672	middle	24	7	71	0.162569498690438
north	1988	3	13	27-north	GAU-north	0	0	0	6116	high	24	7	71	0.162569498690438
north	1988	3	13	27-north	GIT-north	0	0	0	14151	middle	24	7	71	0.162569498690438
north	1988	3	13	27-north	GOM-north	0	0	0	5385	middle	24	7	71	0.162569498690438
north	1988	3	13	27-north	HER-north	0	0	0	8307	middle	24	7	71	0.162569498690438
north	1988	3	13	27-north	KIR-north	0	0	1	6846	middle	24	7	71	0.162569498690438
north	1988	3	13	27-north	LOL-north	0	0	1	12690	low	24	7	71	0.162569498690438
north	1988	3	13	27-north	LOU-north	0	0	0	5750	high	24	7	71	0.162569498690438
north	1988	3	13	27-north	MAL-north	0	0	1	6116	middle	24	7	71	0.162569498690438
north	1988	3	13	27-north	MAE-north	0	0	0	6116	low	24	7	71	0.162569498690438
north	1988	3	13	27-north	MOM-north	0	0	0	6846	middle	24	7	71	0.162569498690438
north	1988	3	13	27-north	NOV-north	1	0	0	7942	high	24	7	71	0.162569498690438
north	1988	3	13	27-north	OND-north	1	0	1	12325	high	24	7	71	0.162569498690438
north	1988	3	13	27-north	POK-north	1	0	1	11594	low	24	7	71	0.162569498690438
north	1988	3	13	27-north	POU-north	0	0	1	5385	high	24	7	71	0.162569498690438
north	1988	3	13	27-north	RIC-north	0	0	0	9038	middle	24	7	71	0.162569498690438
north	1988	3	13	27-north	SAL-north	1	0	1	10864	high	24	7	71	0.162569498690438
north	1988	3	13	27-north	TOS-north	0	0	0	11594	high	24	7	71	0.162569498690438
north	1988	3	13	27-north	VOG-north	0	0	0	7211	high	24	7	71	0.162569498690438
north	1988	3	13	27-north	XER-north	0	0	0	6481	low	24	7	71	0.162569498690438
north	1988	3	13	27-north	ZOE-north	0	0	0	8307	low	24	7	71	0.162569498690438
north	1988	9	5	28-north	BIJ-north	0	0	0	4831	middle	24	6	63	0.285023355793477
north	1988	9	5	28-north	CHA-north	0	0	1	16884	middle	24	6	63	0.285023355793477
north	1988	9	5	28-north	ELL-north	0	0	0	11770	high	24	6	63	0.285023355793477
north	1988	9	5	28-north	FAN-north	0	0	1	7022	high	24	6	63	0.285023355793477
north	1988	9	5	28-north	GAL-north	0	0	0	8848	middle	24	6	63	0.285023355793477
north	1988	9	5	28-north	GIT-north	0	0	0	14327	middle	24	6	63	0.285023355793477
north	1988	9	5	28-north	GOM-north	0	0	0	5561	middle	24	6	63	0.285023355793477
north	1988	9	5	28-north	HER-north	0	0	0	8483	middle	24	6	63	0.285023355793477
north	1988	9	5	28-north	KIR-north	0	0	1	7022	middle	24	6	63	0.285023355793477
north	1988	9	5	28-north	LOL-north	0	0	0	12866	low	24	6	63	0.285023355793477
north	1988	9	5	28-north	LOU-north	1	0	0	5926	high	24	6	63	0.285023355793477
north	1988	9	5	28-north	MAL-north	0	0	1	6292	middle	24	6	63	0.285023355793477
north	1988	9	5	28-north	MAE-north	0	0	0	6292	low	24	6	63	0.285023355793477
north	1988	9	5	28-north	MYS-north	1	1	0	4831	high	24	6	63	0.285023355793477
north	1988	9	5	28-north	NOV-north	0	0	0	8118	high	24	6	63	0.285023355793477
north	1988	9	5	28-north	OND-north	0	0	1	12501	high	24	6	63	0.285023355793477
north	1988	9	5	28-north	POK-north	0	0	1	11770	low	24	6	63	0.285023355793477
north	1988	9	5	28-north	POU-north	0	0	0	5561	high	24	6	63	0.285023355793477
north	1988	9	5	28-north	RIC-north	0	0	0	9214	middle	24	6	63	0.285023355793477
north	1988	9	5	28-north	SAL-north	0	0	1	11040	high	24	6	63	0.285023355793477
north	1988	9	5	28-north	TOS-north	0	0	0	11770	high	24	6	63	0.285023355793477
north	1988	9	5	28-north	VOG-north	0	0	0	7387	high	24	6	63	0.285023355793477
north	1988	9	5	28-north	XER-north	0	0	0	6657	low	24	6	63	0.285023355793477
north	1988	9	5	28-north	ZOE-north	0	0	0	8483	low	24	6	63	0.285023355793477
north	1988	9	20	29-north	BIJ-north	1	1	0	4846	middle	23	6	63	0.285023355793477
north	1988	9	20	29-north	CHA-north	0	0	1	16899	middle	23	6	63	0.285023355793477
north	1988	9	20	29-north	ELL-north	1	1	0	11785	high	23	6	63	0.285023355793477
north	1988	9	20	29-north	FAN-north	0	0	1	7037	high	23	6	63	0.285023355793477
north	1988	9	20	29-north	GAL-north	0	0	0	8863	middle	23	6	63	0.285023355793477
north	1988	9	20	29-north	GIT-north	1	0	0	14342	middle	23	6	63	0.285023355793477
north	1988	9	20	29-north	GOM-north	0	1	0	5576	middle	23	6	63	0.285023355793477
north	1988	9	20	29-north	HER-north	0	0	0	8498	middle	23	6	63	0.285023355793477
north	1988	9	20	29-north	KIR-north	0	0	1	7037	middle	23	6	63	0.285023355793477
north	1988	9	20	29-north	LOU-north	1	0	0	5941	high	23	6	63	0.285023355793477
north	1988	9	20	29-north	MAL-north	1	0	1	6307	middle	23	6	63	0.285023355793477
north	1988	9	20	29-north	MAE-north	0	0	0	6307	low	23	6	63	0.285023355793477
north	1988	9	20	29-north	MYS-north	0	1	0	4846	high	23	6	63	0.285023355793477
north	1988	9	20	29-north	NOV-north	0	0	0	8133	high	23	6	63	0.285023355793477
north	1988	9	20	29-north	OND-north	1	0	1	12516	high	23	6	63	0.285023355793477
north	1988	9	20	29-north	POK-north	0	0	1	11785	low	23	6	63	0.285023355793477
north	1988	9	20	29-north	POU-north	1	0	0	5576	high	23	6	63	0.285023355793477
north	1988	9	20	29-north	RIC-north	0	0	0	9229	middle	23	6	63	0.285023355793477
north	1988	9	20	29-north	SAL-north	1	0	1	11055	high	23	6	63	0.285023355793477
north	1988	9	20	29-north	TOS-north	0	0	0	11785	high	23	6	63	0.285023355793477
north	1988	9	20	29-north	VOG-north	0	0	0	7402	high	23	6	63	0.285023355793477
north	1988	9	20	29-north	XER-north	1	1	0	6672	low	23	6	63	0.285023355793477
north	1988	9	20	29-north	ZOE-north	0	1	0	8498	low	23	6	63	0.285023355793477
north	1988	9	21	30-north	BIJ-north	0	1	0	4847	middle	23	6	63	0.285023355793477
north	1988	9	21	30-north	CHA-north	0	0	1	16900	middle	23	6	63	0.285023355793477
north	1988	9	21	30-north	ELL-north	0	1	0	11786	high	23	6	63	0.285023355793477
north	1988	9	21	30-north	FAN-north	0	0	1	7038	high	23	6	63	0.285023355793477
north	1988	9	21	30-north	GAL-north	0	0	0	8864	middle	23	6	63	0.285023355793477
north	1988	9	21	30-north	GIT-north	0	0	0	14343	middle	23	6	63	0.285023355793477
north	1988	9	21	30-north	GOM-north	1	1	0	5577	middle	23	6	63	0.285023355793477
north	1988	9	21	30-north	HER-north	0	0	0	8499	middle	23	6	63	0.285023355793477
north	1988	9	21	30-north	KIR-north	0	0	1	7038	middle	23	6	63	0.285023355793477
north	1988	9	21	30-north	LOU-north	0	0	0	5942	high	23	6	63	0.285023355793477
north	1988	9	21	30-north	MAL-north	0	0	1	6308	middle	23	6	63	0.285023355793477
north	1988	9	21	30-north	MAE-north	0	0	0	6308	low	23	6	63	0.285023355793477
north	1988	9	21	30-north	MYS-north	0	1	0	4847	high	23	6	63	0.285023355793477
north	1988	9	21	30-north	NOV-north	0	0	0	8134	high	23	6	63	0.285023355793477
north	1988	9	21	30-north	OND-north	0	0	1	12517	high	23	6	63	0.285023355793477
north	1988	9	21	30-north	POK-north	0	0	1	11786	low	23	6	63	0.285023355793477
north	1988	9	21	30-north	POU-north	0	0	0	5577	high	23	6	63	0.285023355793477
north	1988	9	21	30-north	RIC-north	0	0	0	9230	middle	23	6	63	0.285023355793477
north	1988	9	21	30-north	SAL-north	0	0	1	11056	high	23	6	63	0.285023355793477
north	1988	9	21	30-north	TOS-north	0	0	0	11786	high	23	6	63	0.285023355793477
north	1988	9	21	30-north	VOG-north	0	0	0	7403	high	23	6	63	0.285023355793477
north	1988	9	21	30-north	XER-north	0	1	0	6673	low	23	6	63	0.285023355793477
north	1988	9	21	30-north	ZOE-north	0	1	0	8499	low	23	6	63	0.285023355793477
north	1988	9	28	31-north	BIJ-north	1	1	0	4854	middle	23	6	63	0.285023355793477
north	1988	9	28	31-north	CHA-north	1	0	1	16907	middle	23	6	63	0.285023355793477
north	1988	9	28	31-north	ELL-north	0	1	0	11793	high	23	6	63	0.285023355793477
north	1988	9	28	31-north	FAN-north	0	0	1	7045	high	23	6	63	0.285023355793477
north	1988	9	28	31-north	GAL-north	0	0	0	8871	middle	23	6	63	0.285023355793477
north	1988	9	28	31-north	GIT-north	0	0	0	14350	middle	23	6	63	0.285023355793477
north	1988	9	28	31-north	GOM-north	0	1	0	5584	middle	23	6	63	0.285023355793477
north	1988	9	28	31-north	HER-north	0	0	0	8506	middle	23	6	63	0.285023355793477
north	1988	9	28	31-north	KIR-north	0	0	1	7045	middle	23	6	63	0.285023355793477
north	1988	9	28	31-north	LOU-north	0	0	0	5949	high	23	6	63	0.285023355793477
north	1988	9	28	31-north	MAL-north	1	0	1	6315	middle	23	6	63	0.285023355793477
north	1988	9	28	31-north	MAE-north	0	0	0	6315	low	23	6	63	0.285023355793477
north	1988	9	28	31-north	MYS-north	0	0	0	4854	high	23	6	63	0.285023355793477
north	1988	9	28	31-north	NOV-north	1	1	0	8141	high	23	6	63	0.285023355793477
north	1988	9	28	31-north	OND-north	1	0	1	12524	high	23	6	63	0.285023355793477
north	1988	9	28	31-north	POK-north	0	0	1	11793	low	23	6	63	0.285023355793477
north	1988	9	28	31-north	POU-north	1	0	0	5584	high	23	6	63	0.285023355793477
north	1988	9	28	31-north	RIC-north	0	0	0	9237	middle	23	6	63	0.285023355793477
north	1988	9	28	31-north	SAL-north	0	0	1	11063	high	23	6	63	0.285023355793477
north	1988	9	28	31-north	TOS-north	0	0	0	11793	high	23	6	63	0.285023355793477
north	1988	9	28	31-north	VOG-north	0	0	0	7410	high	23	6	63	0.285023355793477
north	1988	9	28	31-north	XER-north	1	1	0	6680	low	23	6	63	0.285023355793477
north	1988	9	28	31-north	ZOE-north	1	1	0	8506	low	23	6	63	0.285023355793477
north	1988	10	1	32-north	BIJ-north	1	0	0	4857	middle	23	6	61	0.350900466312912
north	1988	10	1	32-north	CHA-north	0	0	1	16910	middle	23	6	61	0.350900466312912
north	1988	10	1	32-north	ELL-north	1	0	0	11796	high	23	6	61	0.350900466312912
north	1988	10	1	32-north	FAN-north	0	0	1	7048	high	23	6	61	0.350900466312912
north	1988	10	1	32-north	GAL-north	0	0	0	8874	middle	23	6	61	0.350900466312912
north	1988	10	1	32-north	GIT-north	1	0	0	14353	middle	23	6	61	0.350900466312912
north	1988	10	1	32-north	GOM-north	0	1	0	5587	middle	23	6	61	0.350900466312912
north	1988	10	1	32-north	HER-north	1	0	0	8509	middle	23	6	61	0.350900466312912
north	1988	10	1	32-north	KIR-north	1	0	1	7048	middle	23	6	61	0.350900466312912
north	1988	10	1	32-north	LOU-north	0	0	0	5952	high	23	6	61	0.350900466312912
north	1988	10	1	32-north	MAL-north	1	0	1	6318	middle	23	6	61	0.350900466312912
north	1988	10	1	32-north	MAE-north	0	0	0	6318	low	23	6	61	0.350900466312912
north	1988	10	1	32-north	MYS-north	0	0	0	4857	high	23	6	61	0.350900466312912
north	1988	10	1	32-north	NOV-north	1	1	0	8144	high	23	6	61	0.350900466312912
north	1988	10	1	32-north	OND-north	1	0	1	12527	high	23	6	61	0.350900466312912
north	1988	10	1	32-north	POK-north	0	0	1	11796	low	23	6	61	0.350900466312912
north	1988	10	1	32-north	POU-north	1	0	0	5587	high	23	6	61	0.350900466312912
north	1988	10	1	32-north	RIC-north	0	0	0	9240	middle	23	6	61	0.350900466312912
north	1988	10	1	32-north	SAL-north	1	0	1	11066	high	23	6	61	0.350900466312912
north	1988	10	1	32-north	TOS-north	1	0	0	11796	high	23	6	61	0.350900466312912
north	1988	10	1	32-north	VOG-north	0	0	0	7413	high	23	6	61	0.350900466312912
north	1988	10	1	32-north	XER-north	0	1	0	6683	low	23	6	61	0.350900466312912
north	1988	10	1	32-north	ZOE-north	1	1	0	8509	low	23	6	61	0.350900466312912
north	1988	10	8	33-north	BIJ-north	0	0	0	4864	middle	23	6	61	0.350900466312912
north	1988	10	8	33-north	CHA-north	0	0	1	16917	middle	23	6	61	0.350900466312912
north	1988	10	8	33-north	ELL-north	1	0	0	11803	high	23	6	61	0.350900466312912
north	1988	10	8	33-north	FAN-north	0	0	1	7055	high	23	6	61	0.350900466312912
north	1988	10	8	33-north	GAL-north	0	0	0	8881	middle	23	6	61	0.350900466312912
north	1988	10	8	33-north	GIT-north	0	0	0	14360	middle	23	6	61	0.350900466312912
north	1988	10	8	33-north	GOM-north	0	0	0	5594	middle	23	6	61	0.350900466312912
north	1988	10	8	33-north	HER-north	1	0	0	8516	middle	23	6	61	0.350900466312912
north	1988	10	8	33-north	KIR-north	0	0	1	7055	middle	23	6	61	0.350900466312912
north	1988	10	8	33-north	LOU-north	1	0	0	5959	high	23	6	61	0.350900466312912
north	1988	10	8	33-north	MAL-north	1	0	1	6325	middle	23	6	61	0.350900466312912
north	1988	10	8	33-north	MAE-north	0	0	0	6325	low	23	6	61	0.350900466312912
north	1988	10	8	33-north	MYS-north	1	0	0	4864	high	23	6	61	0.350900466312912
north	1988	10	8	33-north	NOV-north	1	1	0	8151	high	23	6	61	0.350900466312912
north	1988	10	8	33-north	OND-north	1	0	1	12534	high	23	6	61	0.350900466312912
north	1988	10	8	33-north	POK-north	0	0	1	11803	low	23	6	61	0.350900466312912
north	1988	10	8	33-north	POU-north	1	0	0	5594	high	23	6	61	0.350900466312912
north	1988	10	8	33-north	RIC-north	0	0	0	9247	middle	23	6	61	0.350900466312912
north	1988	10	8	33-north	SAL-north	1	0	1	11073	high	23	6	61	0.350900466312912
north	1988	10	8	33-north	TOS-north	0	0	0	11803	high	23	6	61	0.350900466312912
north	1988	10	8	33-north	VOG-north	0	0	0	7420	high	23	6	61	0.350900466312912
north	1988	10	8	33-north	XER-north	0	0	0	6690	low	23	6	61	0.350900466312912
north	1988	10	8	33-north	ZOE-north	0	0	0	8516	low	23	6	61	0.350900466312912
north	1988	10	8	34-north	BIJ-north	0	0	0	4864	middle	23	6	61	0.350900466312912
north	1988	10	8	34-north	CHA-north	0	0	1	16917	middle	23	6	61	0.350900466312912
north	1988	10	8	34-north	ELL-north	0	0	0	11803	high	23	6	61	0.350900466312912
north	1988	10	8	34-north	FAN-north	0	0	1	7055	high	23	6	61	0.350900466312912
north	1988	10	8	34-north	GAL-north	0	0	0	8881	middle	23	6	61	0.350900466312912
north	1988	10	8	34-north	GIT-north	0	0	0	14360	middle	23	6	61	0.350900466312912
north	1988	10	8	34-north	GOM-north	0	0	0	5594	middle	23	6	61	0.350900466312912
north	1988	10	8	34-north	HER-north	0	0	0	8516	middle	23	6	61	0.350900466312912
north	1988	10	8	34-north	KIR-north	0	0	1	7055	middle	23	6	61	0.350900466312912
north	1988	10	8	34-north	LOU-north	1	0	0	5959	high	23	6	61	0.350900466312912
north	1988	10	8	34-north	MAL-north	0	0	1	6325	middle	23	6	61	0.350900466312912
north	1988	10	8	34-north	MAE-north	0	0	0	6325	low	23	6	61	0.350900466312912
north	1988	10	8	34-north	MYS-north	0	0	0	4864	high	23	6	61	0.350900466312912
north	1988	10	8	34-north	NOV-north	0	1	0	8151	high	23	6	61	0.350900466312912
north	1988	10	8	34-north	OND-north	1	0	1	12534	high	23	6	61	0.350900466312912
north	1988	10	8	34-north	POK-north	0	0	1	11803	low	23	6	61	0.350900466312912
north	1988	10	8	34-north	POU-north	0	0	0	5594	high	23	6	61	0.350900466312912
north	1988	10	8	34-north	RIC-north	0	0	0	9247	middle	23	6	61	0.350900466312912
north	1988	10	8	34-north	SAL-north	1	0	1	11073	high	23	6	61	0.350900466312912
north	1988	10	8	34-north	TOS-north	0	0	0	11803	high	23	6	61	0.350900466312912
north	1988	10	8	34-north	VOG-north	0	0	0	7420	high	23	6	61	0.350900466312912
north	1988	10	8	34-north	XER-north	0	0	0	6690	low	23	6	61	0.350900466312912
north	1988	10	8	34-north	ZOE-north	0	0	0	8516	low	23	6	61	0.350900466312912
north	1988	10	10	36-north	BIJ-north	0	0	0	4866	middle	23	6	61	0.350900466312912
north	1988	10	10	36-north	CHA-north	0	0	1	16919	middle	23	6	61	0.350900466312912
north	1988	10	10	36-north	ELL-north	0	0	0	11805	high	23	6	61	0.350900466312912
north	1988	10	10	36-north	FAN-north	1	0	1	7057	high	23	6	61	0.350900466312912
north	1988	10	10	36-north	GAL-north	1	1	0	8883	middle	23	6	61	0.350900466312912
north	1988	10	10	36-north	GIT-north	0	0	0	14362	middle	23	6	61	0.350900466312912
north	1988	10	10	36-north	GOM-north	0	0	0	5596	middle	23	6	61	0.350900466312912
north	1988	10	10	36-north	HER-north	1	0	0	8518	middle	23	6	61	0.350900466312912
north	1988	10	10	36-north	KIR-north	1	0	1	7057	middle	23	6	61	0.350900466312912
north	1988	10	10	36-north	LOU-north	1	0	0	5961	high	23	6	61	0.350900466312912
north	1988	10	10	36-north	MAL-north	0	0	1	6327	middle	23	6	61	0.350900466312912
north	1988	10	10	36-north	MAE-north	0	0	0	6327	low	23	6	61	0.350900466312912
north	1988	10	10	36-north	MYS-north	0	0	0	4866	high	23	6	61	0.350900466312912
north	1988	10	10	36-north	NOV-north	1	1	0	8153	high	23	6	61	0.350900466312912
north	1988	10	10	36-north	OND-north	1	0	1	12536	high	23	6	61	0.350900466312912
north	1988	10	10	36-north	POK-north	1	0	1	11805	low	23	6	61	0.350900466312912
north	1988	10	10	36-north	POU-north	0	0	0	5596	high	23	6	61	0.350900466312912
north	1988	10	10	36-north	RIC-north	1	0	0	9249	middle	23	6	61	0.350900466312912
north	1988	10	10	36-north	SAL-north	1	0	1	11075	high	23	6	61	0.350900466312912
north	1988	10	10	36-north	TOS-north	0	0	0	11805	high	23	6	61	0.350900466312912
north	1988	10	10	36-north	VOG-north	0	0	0	7422	high	23	6	61	0.350900466312912
north	1988	10	10	36-north	XER-north	0	0	0	6692	low	23	6	61	0.350900466312912
north	1988	10	10	36-north	ZOE-north	0	0	0	8518	low	23	6	61	0.350900466312912
north	1988	10	24	37-north	BIJ-north	1	1	0	4880	middle	22	6	61	0.350900466312912
north	1988	10	24	37-north	ELL-north	0	0	0	11819	high	22	6	61	0.350900466312912
north	1988	10	24	37-north	FAN-north	0	0	1	7071	high	22	6	61	0.350900466312912
north	1988	10	24	37-north	GAL-north	0	1	0	8897	middle	22	6	61	0.350900466312912
north	1988	10	24	37-north	GIT-north	0	0	0	14376	middle	22	6	61	0.350900466312912
north	1988	10	24	37-north	GOM-north	0	1	0	5610	middle	22	6	61	0.350900466312912
north	1988	10	24	37-north	HER-north	0	0	0	8532	middle	22	6	61	0.350900466312912
north	1988	10	24	37-north	KIR-north	1	0	1	7071	middle	22	6	61	0.350900466312912
north	1988	10	24	37-north	LOU-north	1	0	0	5975	high	22	6	61	0.350900466312912
north	1988	10	24	37-north	MAL-north	0	0	1	6341	middle	22	6	61	0.350900466312912
north	1988	10	24	37-north	MAE-north	1	1	0	6341	low	22	6	61	0.350900466312912
north	1988	10	24	37-north	MYS-north	1	0	0	4880	high	22	6	61	0.350900466312912
north	1988	10	24	37-north	NOV-north	0	1	0	8167	high	22	6	61	0.350900466312912
north	1988	10	24	37-north	OND-north	1	0	1	12550	high	22	6	61	0.350900466312912
north	1988	10	24	37-north	POK-north	0	0	1	11819	low	22	6	61	0.350900466312912
north	1988	10	24	37-north	POU-north	0	0	0	5610	high	22	6	61	0.350900466312912
north	1988	10	24	37-north	RIC-north	0	0	0	9263	middle	22	6	61	0.350900466312912
north	1988	10	24	37-north	SAL-north	1	0	1	11089	high	22	6	61	0.350900466312912
north	1988	10	24	37-north	TOS-north	0	0	0	11819	high	22	6	61	0.350900466312912
north	1988	10	24	37-north	VOG-north	0	0	0	7436	high	22	6	61	0.350900466312912
north	1988	10	24	37-north	XER-north	1	1	0	6706	low	22	6	61	0.350900466312912
north	1988	10	24	37-north	ZOE-north	0	0	0	8532	low	22	6	61	0.350900466312912
north	1988	10	26	38-north	BIJ-north	1	1	0	4882	middle	22	6	61	0.350900466312912
north	1988	10	26	38-north	ELL-north	0	0	0	11821	high	22	6	61	0.350900466312912
north	1988	10	26	38-north	FAN-north	1	0	1	7073	high	22	6	61	0.350900466312912
north	1988	10	26	38-north	GAL-north	0	1	0	8899	middle	22	6	61	0.350900466312912
north	1988	10	26	38-north	GIT-north	1	0	0	14378	middle	22	6	61	0.350900466312912
north	1988	10	26	38-north	GOM-north	0	1	0	5612	middle	22	6	61	0.350900466312912
north	1988	10	26	38-north	HER-north	1	0	0	8534	middle	22	6	61	0.350900466312912
north	1988	10	26	38-north	KIR-north	1	0	1	7073	middle	22	6	61	0.350900466312912
north	1988	10	26	38-north	LOU-north	0	0	0	5977	high	22	6	61	0.350900466312912
north	1988	10	26	38-north	MAL-north	1	0	1	6343	middle	22	6	61	0.350900466312912
north	1988	10	26	38-north	MAE-north	0	1	0	6343	low	22	6	61	0.350900466312912
north	1988	10	26	38-north	MYS-north	1	0	0	4882	high	22	6	61	0.350900466312912
north	1988	10	26	38-north	NOV-north	0	1	0	8169	high	22	6	61	0.350900466312912
north	1988	10	26	38-north	OND-north	1	0	1	12552	high	22	6	61	0.350900466312912
north	1988	10	26	38-north	POK-north	0	0	1	11821	low	22	6	61	0.350900466312912
north	1988	10	26	38-north	POU-north	1	0	0	5612	high	22	6	61	0.350900466312912
north	1988	10	26	38-north	RIC-north	0	0	0	9265	middle	22	6	61	0.350900466312912
north	1988	10	26	38-north	SAL-north	1	0	1	11091	high	22	6	61	0.350900466312912
north	1988	10	26	38-north	TOS-north	0	0	0	11821	high	22	6	61	0.350900466312912
north	1988	10	26	38-north	VOG-north	0	0	0	7438	high	22	6	61	0.350900466312912
north	1988	10	26	38-north	XER-north	0	1	0	6708	low	22	6	61	0.350900466312912
north	1988	10	26	38-north	ZOE-north	0	0	0	8534	low	22	6	61	0.350900466312912
north	1988	10	27	39-north	BIJ-north	0	1	0	4883	middle	22	6	61	0.350900466312912
north	1988	10	27	39-north	ELL-north	0	0	0	11822	high	22	6	61	0.350900466312912
north	1988	10	27	39-north	FAN-north	0	0	1	7074	high	22	6	61	0.350900466312912
north	1988	10	27	39-north	GAL-north	0	1	0	8900	middle	22	6	61	0.350900466312912
north	1988	10	27	39-north	GIT-north	0	0	0	14379	middle	22	6	61	0.350900466312912
north	1988	10	27	39-north	GOM-north	0	1	0	5613	middle	22	6	61	0.350900466312912
north	1988	10	27	39-north	HER-north	0	0	0	8535	middle	22	6	61	0.350900466312912
north	1988	10	27	39-north	KIR-north	0	0	1	7074	middle	22	6	61	0.350900466312912
north	1988	10	27	39-north	LOU-north	0	0	0	5978	high	22	6	61	0.350900466312912
north	1988	10	27	39-north	MAL-north	0	0	1	6344	middle	22	6	61	0.350900466312912
north	1988	10	27	39-north	MAE-north	0	1	0	6344	low	22	6	61	0.350900466312912
north	1988	10	27	39-north	MYS-north	0	0	0	4883	high	22	6	61	0.350900466312912
north	1988	10	27	39-north	NOV-north	0	1	0	8170	high	22	6	61	0.350900466312912
north	1988	10	27	39-north	OND-north	1	0	1	12553	high	22	6	61	0.350900466312912
north	1988	10	27	39-north	POK-north	0	0	1	11822	low	22	6	61	0.350900466312912
north	1988	10	27	39-north	POU-north	0	0	0	5613	high	22	6	61	0.350900466312912
north	1988	10	27	39-north	RIC-north	0	0	0	9266	middle	22	6	61	0.350900466312912
north	1988	10	27	39-north	SAL-north	1	0	1	11092	high	22	6	61	0.350900466312912
north	1988	10	27	39-north	TOS-north	1	0	0	11822	high	22	6	61	0.350900466312912
north	1988	10	27	39-north	VOG-north	0	0	0	7439	high	22	6	61	0.350900466312912
north	1988	10	27	39-north	XER-north	0	1	0	6709	low	22	6	61	0.350900466312912
north	1988	10	27	39-north	ZOE-north	0	0	0	8535	low	22	6	61	0.350900466312912
north	1988	10	30	40-north	BIJ-north	0	1	0	4886	middle	22	6	61	0.350900466312912
north	1988	10	30	40-north	ELL-north	1	0	0	11825	high	22	6	61	0.350900466312912
north	1988	10	30	40-north	FAN-north	1	0	1	7077	high	22	6	61	0.350900466312912
north	1988	10	30	40-north	GAL-north	1	1	0	8903	middle	22	6	61	0.350900466312912
north	1988	10	30	40-north	GIT-north	1	0	0	14382	middle	22	6	61	0.350900466312912
north	1988	10	30	40-north	GOM-north	0	1	0	5616	middle	22	6	61	0.350900466312912
north	1988	10	30	40-north	HER-north	1	0	0	8538	middle	22	6	61	0.350900466312912
north	1988	10	30	40-north	KIR-north	1	0	1	7077	middle	22	6	61	0.350900466312912
north	1988	10	30	40-north	LOU-north	1	0	0	5981	high	22	6	61	0.350900466312912
north	1988	10	30	40-north	MAL-north	1	0	1	6347	middle	22	6	61	0.350900466312912
north	1988	10	30	40-north	MAE-north	1	1	0	6347	low	22	6	61	0.350900466312912
north	1988	10	30	40-north	MYS-north	0	0	0	4886	high	22	6	61	0.350900466312912
north	1988	10	30	40-north	NOV-north	1	1	0	8173	high	22	6	61	0.350900466312912
north	1988	10	30	40-north	OND-north	1	0	1	12556	high	22	6	61	0.350900466312912
north	1988	10	30	40-north	POK-north	1	0	1	11825	low	22	6	61	0.350900466312912
north	1988	10	30	40-north	POU-north	1	0	0	5616	high	22	6	61	0.350900466312912
north	1988	10	30	40-north	RIC-north	1	0	0	9269	middle	22	6	61	0.350900466312912
north	1988	10	30	40-north	SAL-north	1	0	1	11095	high	22	6	61	0.350900466312912
north	1988	10	30	40-north	TOS-north	0	0	0	11825	high	22	6	61	0.350900466312912
north	1988	10	30	40-north	VOG-north	0	0	0	7442	high	22	6	61	0.350900466312912
north	1988	10	30	40-north	XER-north	0	0	0	6712	low	22	6	61	0.350900466312912
north	1988	10	30	40-north	ZOE-north	0	0	0	8538	low	22	6	61	0.350900466312912
north	1989	2	5	41-north	BIJ-north	1	0	0	4984	middle	21	6	62	0.215303405428131
north	1989	2	5	41-north	ELL-north	1	0	0	11923	high	21	6	62	0.215303405428131
north	1989	2	5	41-north	FAN-north	1	0	1	7175	high	21	6	62	0.215303405428131
north	1989	2	5	41-north	GAL-north	1	1	0	9001	middle	21	6	62	0.215303405428131
north	1989	2	5	41-north	GIT-north	1	0	0	14480	middle	21	6	62	0.215303405428131
north	1989	2	5	41-north	GOM-north	1	0	0	5714	middle	21	6	62	0.215303405428131
north	1989	2	5	41-north	HER-north	1	0	0	8636	middle	21	6	62	0.215303405428131
north	1989	2	5	41-north	KIR-north	1	0	1	7175	middle	21	6	62	0.215303405428131
north	1989	2	5	41-north	LOU-north	0	0	0	6079	high	21	6	62	0.215303405428131
north	1989	2	5	41-north	MAL-north	1	1	1	6445	high	21	6	62	0.215303405428131
north	1989	2	5	41-north	MAE-north	0	0	0	6445	middle	21	6	62	0.215303405428131
north	1989	2	5	41-north	MYS-north	1	0	0	4984	high	21	6	62	0.215303405428131
north	1989	2	5	41-north	NOV-north	0	0	0	8271	high	21	6	62	0.215303405428131
north	1989	2	5	41-north	OND-north	0	0	1	12654	high	21	6	62	0.215303405428131
north	1989	2	5	41-north	POK-north	0	0	1	11923	low	21	6	62	0.215303405428131
north	1989	2	5	41-north	POU-north	0	0	0	5714	high	21	6	62	0.215303405428131
north	1989	2	5	41-north	RIC-north	0	0	0	9367	middle	21	6	62	0.215303405428131
north	1989	2	5	41-north	SAL-north	0	0	1	11193	high	21	6	62	0.215303405428131
north	1989	2	5	41-north	VOG-north	0	0	0	7540	high	21	6	62	0.215303405428131
north	1989	2	5	41-north	XER-north	1	0	0	6810	low	21	6	62	0.215303405428131
north	1989	2	5	41-north	ZOE-north	0	0	0	8636	low	21	6	62	0.215303405428131
north	1989	2	7	42-north	BIJ-north	1	0	0	4986	middle	21	6	62	0.215303405428131
north	1989	2	7	42-north	ELL-north	0	0	0	11925	high	21	6	62	0.215303405428131
north	1989	2	7	42-north	FAN-north	0	0	1	7177	high	21	6	62	0.215303405428131
north	1989	2	7	42-north	GAL-north	0	1	0	9003	middle	21	6	62	0.215303405428131
north	1989	2	7	42-north	GIT-north	0	0	0	14482	middle	21	6	62	0.215303405428131
north	1989	2	7	42-north	GOM-north	1	0	0	5716	middle	21	6	62	0.215303405428131
north	1989	2	7	42-north	HER-north	1	0	0	8638	middle	21	6	62	0.215303405428131
north	1989	2	7	42-north	KIR-north	0	0	1	7177	middle	21	6	62	0.215303405428131
north	1989	2	7	42-north	LOU-north	1	0	0	6081	high	21	6	62	0.215303405428131
north	1989	2	7	42-north	MAL-north	0	1	1	6447	high	21	6	62	0.215303405428131
north	1989	2	7	42-north	MAE-north	0	0	0	6447	middle	21	6	62	0.215303405428131
north	1989	2	7	42-north	MYS-north	0	0	0	4986	high	21	6	62	0.215303405428131
north	1989	2	7	42-north	NOV-north	1	0	0	8273	high	21	6	62	0.215303405428131
north	1989	2	7	42-north	OND-north	1	0	1	12656	high	21	6	62	0.215303405428131
north	1989	2	7	42-north	POK-north	0	0	1	11925	low	21	6	62	0.215303405428131
north	1989	2	7	42-north	POU-north	0	0	0	5716	high	21	6	62	0.215303405428131
north	1989	2	7	42-north	RIC-north	0	0	0	9369	middle	21	6	62	0.215303405428131
north	1989	2	7	42-north	SAL-north	1	0	1	11195	high	21	6	62	0.215303405428131
north	1989	2	7	42-north	VOG-north	0	0	0	7542	high	21	6	62	0.215303405428131
north	1989	2	7	42-north	XER-north	0	0	0	6812	low	21	6	62	0.215303405428131
north	1989	2	7	42-north	ZOE-north	0	0	0	8638	low	21	6	62	0.215303405428131
north	1989	2	9	43-north	BIJ-north	1	0	0	4988	middle	21	6	62	0.215303405428131
north	1989	2	9	43-north	ELL-north	1	0	0	11927	high	21	6	62	0.215303405428131
north	1989	2	9	43-north	FAN-north	0	0	1	7179	high	21	6	62	0.215303405428131
north	1989	2	9	43-north	GAL-north	0	1	0	9005	middle	21	6	62	0.215303405428131
north	1989	2	9	43-north	GIT-north	1	0	0	14484	middle	21	6	62	0.215303405428131
north	1989	2	9	43-north	GOM-north	1	0	0	5718	middle	21	6	62	0.215303405428131
north	1989	2	9	43-north	HER-north	1	0	0	8640	middle	21	6	62	0.215303405428131
north	1989	2	9	43-north	KIR-north	1	0	1	7179	middle	21	6	62	0.215303405428131
north	1989	2	9	43-north	LOU-north	1	0	0	6083	high	21	6	62	0.215303405428131
north	1989	2	9	43-north	MAL-north	1	1	1	6449	high	21	6	62	0.215303405428131
north	1989	2	9	43-north	MAE-north	0	0	0	6449	middle	21	6	62	0.215303405428131
north	1989	2	9	43-north	MYS-north	1	0	0	4988	high	21	6	62	0.215303405428131
north	1989	2	9	43-north	NOV-north	1	0	0	8275	high	21	6	62	0.215303405428131
north	1989	2	9	43-north	OND-north	1	0	1	12658	high	21	6	62	0.215303405428131
north	1989	2	9	43-north	POK-north	0	0	1	11927	low	21	6	62	0.215303405428131
north	1989	2	9	43-north	POU-north	1	0	0	5718	high	21	6	62	0.215303405428131
north	1989	2	9	43-north	RIC-north	0	0	0	9371	middle	21	6	62	0.215303405428131
north	1989	2	9	43-north	SAL-north	1	0	1	11197	high	21	6	62	0.215303405428131
north	1989	2	9	43-north	VOG-north	0	0	0	7544	high	21	6	62	0.215303405428131
north	1989	2	9	43-north	XER-north	1	0	0	6814	low	21	6	62	0.215303405428131
north	1989	2	9	43-north	ZOE-north	0	0	0	8640	low	21	6	62	0.215303405428131
north	1989	2	14	44-north	BEL-north	0	1	0	4748	middle	22	6	62	0.215303405428131
north	1989	2	14	44-north	BIJ-north	0	0	0	4993	middle	22	6	62	0.215303405428131
north	1989	2	14	44-north	ELL-north	1	0	0	11932	high	22	6	62	0.215303405428131
north	1989	2	14	44-north	FAN-north	0	0	1	7184	high	22	6	62	0.215303405428131
north	1989	2	14	44-north	GAL-north	0	1	0	9010	middle	22	6	62	0.215303405428131
north	1989	2	14	44-north	GIT-north	0	0	0	14489	middle	22	6	62	0.215303405428131
north	1989	2	14	44-north	GOM-north	0	0	0	5723	middle	22	6	62	0.215303405428131
north	1989	2	14	44-north	HER-north	0	0	0	8645	middle	22	6	62	0.215303405428131
north	1989	2	14	44-north	KIR-north	0	0	1	7184	middle	22	6	62	0.215303405428131
north	1989	2	14	44-north	LOU-north	0	0	0	6088	high	22	6	62	0.215303405428131
north	1989	2	14	44-north	MAL-north	0	0	1	6454	high	22	6	62	0.215303405428131
north	1989	2	14	44-north	MAE-north	0	0	0	6454	middle	22	6	62	0.215303405428131
north	1989	2	14	44-north	MYS-north	0	0	0	4993	high	22	6	62	0.215303405428131
north	1989	2	14	44-north	NOV-north	0	0	0	8280	high	22	6	62	0.215303405428131
north	1989	2	14	44-north	OND-north	1	0	1	12663	high	22	6	62	0.215303405428131
north	1989	2	14	44-north	POK-north	0	0	1	11932	low	22	6	62	0.215303405428131
north	1989	2	14	44-north	POU-north	0	0	0	5723	high	22	6	62	0.215303405428131
north	1989	2	14	44-north	RIC-north	0	0	0	9376	middle	22	6	62	0.215303405428131
north	1989	2	14	44-north	SAL-north	1	0	1	11202	high	22	6	62	0.215303405428131
north	1989	2	14	44-north	VOG-north	0	0	0	7549	high	22	6	62	0.215303405428131
north	1989	2	14	44-north	XER-north	0	1	0	6819	low	22	6	62	0.215303405428131
north	1989	2	14	44-north	ZOE-north	0	0	0	8645	low	22	6	62	0.215303405428131
north	1989	3	9	45-north	BEL-north	0	0	0	4771	middle	21	6	59	0.162569498690438
north	1989	3	9	45-north	BIJ-north	0	0	0	5016	middle	21	6	59	0.162569498690438
north	1989	3	9	45-north	ELL-north	1	0	0	11955	high	21	6	59	0.162569498690438
north	1989	3	9	45-north	FAN-north	0	0	1	7207	high	21	6	59	0.162569498690438
north	1989	3	9	45-north	GAL-north	1	0	0	9033	middle	21	6	59	0.162569498690438
north	1989	3	9	45-north	GIT-north	0	0	0	14512	middle	21	6	59	0.162569498690438
north	1989	3	9	45-north	GOM-north	0	0	0	5746	middle	21	6	59	0.162569498690438
north	1989	3	9	45-north	HER-north	0	0	0	8668	middle	21	6	59	0.162569498690438
north	1989	3	9	45-north	KIR-north	0	0	1	7207	middle	21	6	59	0.162569498690438
north	1989	3	9	45-north	LOU-north	0	0	0	6111	high	21	6	59	0.162569498690438
north	1989	3	9	45-north	MAL-north	1	0	1	6477	high	21	6	59	0.162569498690438
north	1989	3	9	45-north	MYS-north	1	0	0	5016	high	21	6	59	0.162569498690438
north	1989	3	9	45-north	NOV-north	1	0	0	8303	high	21	6	59	0.162569498690438
north	1989	3	9	45-north	OND-north	1	0	1	12686	high	21	6	59	0.162569498690438
north	1989	3	9	45-north	POK-north	0	0	1	11955	low	21	6	59	0.162569498690438
north	1989	3	9	45-north	POU-north	1	0	0	5746	high	21	6	59	0.162569498690438
north	1989	3	9	45-north	RIC-north	0	0	0	9399	middle	21	6	59	0.162569498690438
north	1989	3	9	45-north	SAL-north	1	0	1	11225	high	21	6	59	0.162569498690438
north	1989	3	9	45-north	VOG-north	0	0	0	7572	high	21	6	59	0.162569498690438
north	1989	3	9	45-north	XER-north	1	0	0	6842	low	21	6	59	0.162569498690438
north	1989	3	9	45-north	ZOE-north	0	0	0	8668	low	21	6	59	0.162569498690438
north	1989	3	30	46-north	BEL-north	0	0	0	4792	middle	21	6	59	0.162569498690438
north	1989	3	30	46-north	BIJ-north	1	0	0	5037	middle	21	6	59	0.162569498690438
north	1989	3	30	46-north	ELL-north	1	0	0	11976	high	21	6	59	0.162569498690438
north	1989	3	30	46-north	FAN-north	0	0	1	7228	high	21	6	59	0.162569498690438
north	1989	3	30	46-north	GAL-north	0	0	0	9054	middle	21	6	59	0.162569498690438
north	1989	3	30	46-north	GIT-north	1	0	0	14533	middle	21	6	59	0.162569498690438
north	1989	3	30	46-north	GOM-north	1	0	0	5767	middle	21	6	59	0.162569498690438
north	1989	3	30	46-north	HER-north	1	0	0	8689	middle	21	6	59	0.162569498690438
north	1989	3	30	46-north	KIR-north	0	0	1	7228	middle	21	6	59	0.162569498690438
north	1989	3	30	46-north	LOU-north	0	0	0	6132	high	21	6	59	0.162569498690438
north	1989	3	30	46-north	MAL-north	1	0	1	6498	high	21	6	59	0.162569498690438
north	1989	3	30	46-north	MYS-north	1	0	0	5037	high	21	6	59	0.162569498690438
north	1989	3	30	46-north	NOV-north	1	0	0	8324	high	21	6	59	0.162569498690438
north	1989	3	30	46-north	OND-north	1	0	1	12707	high	21	6	59	0.162569498690438
north	1989	3	30	46-north	POK-north	0	0	1	11976	low	21	6	59	0.162569498690438
north	1989	3	30	46-north	POU-north	1	0	0	5767	high	21	6	59	0.162569498690438
north	1989	3	30	46-north	RIC-north	0	0	0	9420	middle	21	6	59	0.162569498690438
north	1989	3	30	46-north	SAL-north	1	0	1	11246	high	21	6	59	0.162569498690438
north	1989	3	30	46-north	VOG-north	0	0	0	7593	high	21	6	59	0.162569498690438
north	1989	3	30	46-north	XER-north	0	0	0	6863	low	21	6	59	0.162569498690438
north	1989	3	30	46-north	ZOE-north	0	0	0	8689	low	21	6	59	0.162569498690438
north	1989	4	1	47-north	BEL-north	0	0	0	4794	middle	21	6	59	0.1759703035429
north	1989	4	1	47-north	BIJ-north	1	0	0	5039	middle	21	6	59	0.1759703035429
north	1989	4	1	47-north	ELL-north	1	0	0	11978	high	21	6	59	0.1759703035429
north	1989	4	1	47-north	FAN-north	0	0	1	7230	high	21	6	59	0.1759703035429
north	1989	4	1	47-north	GAL-north	1	0	0	9056	middle	21	6	59	0.1759703035429
north	1989	4	1	47-north	GIT-north	0	0	0	14535	middle	21	6	59	0.1759703035429
north	1989	4	1	47-north	GOM-north	0	0	0	5769	middle	21	6	59	0.1759703035429
north	1989	4	1	47-north	HER-north	1	0	0	8691	middle	21	6	59	0.1759703035429
north	1989	4	1	47-north	KIR-north	0	0	1	7230	middle	21	6	59	0.1759703035429
north	1989	4	1	47-north	LOU-north	1	0	0	6134	high	21	6	59	0.1759703035429
north	1989	4	1	47-north	MAL-north	0	0	1	6500	high	21	6	59	0.1759703035429
north	1989	4	1	47-north	MYS-north	1	0	0	5039	high	21	6	59	0.1759703035429
north	1989	4	1	47-north	NOV-north	1	0	0	8326	high	21	6	59	0.1759703035429
north	1989	4	1	47-north	OND-north	1	0	1	12709	high	21	6	59	0.1759703035429
north	1989	4	1	47-north	POK-north	1	0	1	11978	low	21	6	59	0.1759703035429
north	1989	4	1	47-north	POU-north	0	0	0	5769	high	21	6	59	0.1759703035429
north	1989	4	1	47-north	RIC-north	0	0	0	9422	middle	21	6	59	0.1759703035429
north	1989	4	1	47-north	SAL-north	1	0	1	11248	high	21	6	59	0.1759703035429
north	1989	4	1	47-north	VOG-north	0	0	0	7595	high	21	6	59	0.1759703035429
north	1989	4	1	47-north	XER-north	0	0	0	6865	low	21	6	59	0.1759703035429
north	1989	4	1	47-north	ZOE-north	0	0	0	8691	low	21	6	59	0.1759703035429
north	1989	4	25	48-north	BEL-north	0	0	0	4818	middle	21	6	59	0.1759703035429
north	1989	4	25	48-north	BIJ-north	0	0	0	5063	middle	21	6	59	0.1759703035429
north	1989	4	25	48-north	ELL-north	0	0	0	12002	high	21	6	59	0.1759703035429
north	1989	4	25	48-north	FAN-north	0	0	1	7254	high	21	6	59	0.1759703035429
north	1989	4	25	48-north	GAL-north	0	1	0	9080	middle	21	6	59	0.1759703035429
north	1989	4	25	48-north	GIT-north	1	0	0	14559	middle	21	6	59	0.1759703035429
north	1989	4	25	48-north	GOM-north	0	1	0	5793	middle	21	6	59	0.1759703035429
north	1989	4	25	48-north	HER-north	0	0	0	8715	middle	21	6	59	0.1759703035429
north	1989	4	25	48-north	KIR-north	0	0	1	7254	middle	21	6	59	0.1759703035429
north	1989	4	25	48-north	LOU-north	0	0	0	6158	high	21	6	59	0.1759703035429
north	1989	4	25	48-north	MAL-north	0	0	1	6524	high	21	6	59	0.1759703035429
north	1989	4	25	48-north	MYS-north	0	0	0	5063	high	21	6	59	0.1759703035429
north	1989	4	25	48-north	NOV-north	0	0	0	8350	high	21	6	59	0.1759703035429
north	1989	4	25	48-north	OND-north	0	0	1	12733	high	21	6	59	0.1759703035429
north	1989	4	25	48-north	POK-north	0	0	1	12002	low	21	6	59	0.1759703035429
north	1989	4	25	48-north	POU-north	0	0	0	5793	high	21	6	59	0.1759703035429
north	1989	4	25	48-north	RIC-north	0	0	0	9446	middle	21	6	59	0.1759703035429
north	1989	4	25	48-north	SAL-north	0	0	1	11272	high	21	6	59	0.1759703035429
north	1989	4	25	48-north	VOG-north	0	0	0	7619	high	21	6	59	0.1759703035429
north	1989	4	25	48-north	XER-north	1	0	0	6889	low	21	6	59	0.1759703035429
north	1989	4	25	48-north	ZOE-north	0	0	0	8715	low	21	6	59	0.1759703035429
north	1989	5	5	49-north	BEL-north	0	0	0	4828	middle	21	6	59	0.194730284712288
north	1989	5	5	49-north	BIJ-north	0	0	0	5073	middle	21	6	59	0.194730284712288
north	1989	5	5	49-north	ELL-north	0	0	0	12012	high	21	6	59	0.194730284712288
north	1989	5	5	49-north	FAN-north	0	0	1	7264	high	21	6	59	0.194730284712288
north	1989	5	5	49-north	GAL-north	0	0	0	9090	middle	21	6	59	0.194730284712288
north	1989	5	5	49-north	GIT-north	1	0	0	14569	middle	21	6	59	0.194730284712288
north	1989	5	5	49-north	GOM-north	1	0	0	5803	middle	21	6	59	0.194730284712288
north	1989	5	5	49-north	HER-north	1	0	0	8725	middle	21	6	59	0.194730284712288
north	1989	5	5	49-north	KIR-north	1	0	1	7264	middle	21	6	59	0.194730284712288
north	1989	5	5	49-north	LOU-north	1	0	0	6168	high	21	6	59	0.194730284712288
north	1989	5	5	49-north	MAL-north	0	0	1	6534	high	21	6	59	0.194730284712288
north	1989	5	5	49-north	MYS-north	1	0	0	5073	high	21	6	59	0.194730284712288
north	1989	5	5	49-north	NOV-north	1	0	0	8360	high	21	6	59	0.194730284712288
north	1989	5	5	49-north	OND-north	1	0	1	12743	high	21	6	59	0.194730284712288
north	1989	5	5	49-north	POK-north	0	0	1	12012	low	21	6	59	0.194730284712288
north	1989	5	5	49-north	POU-north	0	0	0	5803	high	21	6	59	0.194730284712288
north	1989	5	5	49-north	RIC-north	0	0	0	9456	middle	21	6	59	0.194730284712288
north	1989	5	5	49-north	SAL-north	1	0	1	11282	high	21	6	59	0.194730284712288
north	1989	5	5	49-north	VOG-north	0	0	0	7629	high	21	6	59	0.194730284712288
north	1989	5	5	49-north	XER-north	1	0	0	6899	low	21	6	59	0.194730284712288
north	1989	5	5	49-north	ZOE-north	0	0	0	8725	low	21	6	59	0.194730284712288
north	1989	6	6	50-north	BEL-north	0	0	0	4860	middle	21	6	60	0.240790370202135
north	1989	6	6	50-north	BIJ-north	0	0	0	5105	middle	21	6	60	0.240790370202135
north	1989	6	6	50-north	ELL-north	1	0	0	12044	high	21	6	60	0.240790370202135
north	1989	6	6	50-north	FAN-north	0	0	1	7296	high	21	6	60	0.240790370202135
north	1989	6	6	50-north	GAL-north	1	0	0	9122	middle	21	6	60	0.240790370202135
north	1989	6	6	50-north	GIT-north	0	0	0	14601	middle	21	6	60	0.240790370202135
north	1989	6	6	50-north	GOM-north	0	0	0	5835	middle	21	6	60	0.240790370202135
north	1989	6	6	50-north	HER-north	1	0	0	8757	middle	21	6	60	0.240790370202135
north	1989	6	6	50-north	KIR-north	0	0	0	7296	middle	21	6	60	0.240790370202135
north	1989	6	6	50-north	LOU-north	1	0	0	6200	high	21	6	60	0.240790370202135
north	1989	6	6	50-north	MAL-north	0	0	1	6566	high	21	6	60	0.240790370202135
north	1989	6	6	50-north	MYS-north	0	0	0	5105	high	21	6	60	0.240790370202135
north	1989	6	6	50-north	NOV-north	0	0	1	8392	high	21	6	60	0.240790370202135
north	1989	6	6	50-north	OND-north	0	0	1	12775	high	21	6	60	0.240790370202135
north	1989	6	6	50-north	POK-north	0	0	1	12044	low	21	6	60	0.240790370202135
north	1989	6	6	50-north	POU-north	0	0	0	5835	high	21	6	60	0.240790370202135
north	1989	6	6	50-north	RIC-north	0	0	0	9488	middle	21	6	60	0.240790370202135
north	1989	6	6	50-north	SAL-north	0	0	1	11314	high	21	6	60	0.240790370202135
north	1989	6	6	50-north	VOG-north	0	0	0	7661	high	21	6	60	0.240790370202135
north	1989	6	6	50-north	XER-north	1	0	0	6931	low	21	6	60	0.240790370202135
north	1989	6	6	50-north	ZOE-north	0	0	0	8757	low	21	6	60	0.240790370202135
north	1989	6	10	51-north	BEL-north	0	0	0	4864	middle	21	6	60	0.240790370202135
north	1989	6	10	51-north	BIJ-north	1	0	0	5109	middle	21	6	60	0.240790370202135
north	1989	6	10	51-north	ELL-north	0	0	0	12048	high	21	6	60	0.240790370202135
north	1989	6	10	51-north	FAN-north	0	0	1	7300	high	21	6	60	0.240790370202135
north	1989	6	10	51-north	GAL-north	0	0	0	9126	middle	21	6	60	0.240790370202135
north	1989	6	10	51-north	GIT-north	0	0	0	14605	middle	21	6	60	0.240790370202135
north	1989	6	10	51-north	GOM-north	1	0	0	5839	middle	21	6	60	0.240790370202135
north	1989	6	10	51-north	HER-north	0	0	0	8761	middle	21	6	60	0.240790370202135
north	1989	6	10	51-north	KIR-north	0	0	0	7300	middle	21	6	60	0.240790370202135
north	1989	6	10	51-north	LOU-north	1	0	0	6204	high	21	6	60	0.240790370202135
north	1989	6	10	51-north	MAL-north	1	0	1	6570	high	21	6	60	0.240790370202135
north	1989	6	10	51-north	MYS-north	1	0	0	5109	high	21	6	60	0.240790370202135
north	1989	6	10	51-north	NOV-north	1	0	1	8396	high	21	6	60	0.240790370202135
north	1989	6	10	51-north	OND-north	1	0	1	12779	high	21	6	60	0.240790370202135
north	1989	6	10	51-north	POK-north	0	0	1	12048	low	21	6	60	0.240790370202135
north	1989	6	10	51-north	POU-north	1	0	0	5839	high	21	6	60	0.240790370202135
north	1989	6	10	51-north	RIC-north	0	0	0	9492	middle	21	6	60	0.240790370202135
north	1989	6	10	51-north	SAL-north	1	0	1	11318	high	21	6	60	0.240790370202135
north	1989	6	10	51-north	VOG-north	0	0	0	7665	high	21	6	60	0.240790370202135
north	1989	6	10	51-north	XER-north	0	0	0	6935	low	21	6	60	0.240790370202135
north	1989	6	10	51-north	ZOE-north	0	0	0	8761	low	21	6	60	0.240790370202135
north	1989	8	22	52-north	BEL-north	0	0	0	4937	middle	23	6	61	0.242119847592657
north	1989	8	22	52-north	BIJ-north	0	0	0	5182	middle	23	6	61	0.242119847592657
north	1989	8	22	52-north	CAS-north	1	1	0	4816	low	23	6	61	0.242119847592657
north	1989	8	22	52-north	ELL-north	0	0	0	12121	high	23	6	61	0.242119847592657
north	1989	8	22	52-north	FAN-north	0	0	1	7373	high	23	6	61	0.242119847592657
north	1989	8	22	52-north	GAL-north	0	0	0	9199	middle	23	6	61	0.242119847592657
north	1989	8	22	52-north	GIT-north	0	0	0	14678	middle	23	6	61	0.242119847592657
north	1989	8	22	52-north	GOM-north	0	0	0	5912	middle	23	6	61	0.242119847592657
north	1989	8	22	52-north	HER-north	0	0	0	8834	middle	23	6	61	0.242119847592657
north	1989	8	22	52-north	KIR-north	0	0	0	7373	middle	23	6	61	0.242119847592657
north	1989	8	22	52-north	LOU-north	0	0	0	6277	high	23	6	61	0.242119847592657
north	1989	8	22	52-north	MAL-north	0	0	1	6643	high	23	6	61	0.242119847592657
north	1989	8	22	52-north	MYS-north	1	1	0	5182	high	23	6	61	0.242119847592657
north	1989	8	22	52-north	NOV-north	0	0	1	8469	high	23	6	61	0.242119847592657
north	1989	8	22	52-north	OND-north	0	0	1	12852	high	23	6	61	0.242119847592657
north	1989	8	22	52-north	PER-north	1	0	0	4816	low	23	6	61	0.242119847592657
north	1989	8	22	52-north	POK-north	0	0	1	12121	low	23	6	61	0.242119847592657
north	1989	8	22	52-north	POU-north	0	0	0	5912	high	23	6	61	0.242119847592657
north	1989	8	22	52-north	RIC-north	0	0	0	9565	middle	23	6	61	0.242119847592657
north	1989	8	22	52-north	SAL-north	0	0	1	11391	high	23	6	61	0.242119847592657
north	1989	8	22	52-north	XER-north	0	0	0	7008	low	23	6	61	0.242119847592657
north	1989	8	22	52-north	ZOE-north	0	0	0	8834	low	23	6	61	0.242119847592657
north	1989	8	22	52-north	IMI-north	1	0	0	4816	low	23	6	61	0.242119847592657
north	1989	8	27	53-north	BEL-north	0	0	0	4942	middle	23	6	61	0.242119847592657
north	1989	8	27	53-north	BIJ-north	0	0	0	5187	middle	23	6	61	0.242119847592657
north	1989	8	27	53-north	CAS-north	0	1	0	4821	low	23	6	61	0.242119847592657
north	1989	8	27	53-north	ELL-north	0	0	0	12126	high	23	6	61	0.242119847592657
north	1989	8	27	53-north	FAN-north	0	0	1	7378	high	23	6	61	0.242119847592657
north	1989	8	27	53-north	GAL-north	0	0	0	9204	middle	23	6	61	0.242119847592657
north	1989	8	27	53-north	GIT-north	0	0	0	14683	middle	23	6	61	0.242119847592657
north	1989	8	27	53-north	GOM-north	0	0	0	5917	middle	23	6	61	0.242119847592657
north	1989	8	27	53-north	HER-north	0	0	0	8839	middle	23	6	61	0.242119847592657
north	1989	8	27	53-north	KIR-north	0	0	0	7378	middle	23	6	61	0.242119847592657
north	1989	8	27	53-north	LOU-north	0	0	0	6282	high	23	6	61	0.242119847592657
north	1989	8	27	53-north	MAL-north	0	0	1	6648	high	23	6	61	0.242119847592657
north	1989	8	27	53-north	MYS-north	0	1	0	5187	high	23	6	61	0.242119847592657
north	1989	8	27	53-north	NOV-north	0	0	1	8474	high	23	6	61	0.242119847592657
north	1989	8	27	53-north	OND-north	0	0	1	12857	high	23	6	61	0.242119847592657
north	1989	8	27	53-north	PER-north	0	0	0	4821	low	23	6	61	0.242119847592657
north	1989	8	27	53-north	POK-north	0	0	1	12126	low	23	6	61	0.242119847592657
north	1989	8	27	53-north	POU-north	0	0	0	5917	high	23	6	61	0.242119847592657
north	1989	8	27	53-north	RIC-north	0	0	0	9570	middle	23	6	61	0.242119847592657
north	1989	8	27	53-north	SAL-north	0	0	1	11396	high	23	6	61	0.242119847592657
north	1989	8	27	53-north	XER-north	1	0	0	7013	low	23	6	61	0.242119847592657
north	1989	8	27	53-north	ZOE-north	0	0	0	8839	low	23	6	61	0.242119847592657
north	1989	8	27	53-north	IMI-north	0	0	0	4821	low	23	6	61	0.242119847592657
north	1989	9	2	54-north	BEL-north	0	0	0	4948	middle	23	6	61	0.285023355793477
north	1989	9	2	54-north	BIJ-north	0	0	0	5193	middle	23	6	61	0.285023355793477
north	1989	9	2	54-north	CAS-north	0	1	0	4827	low	23	6	61	0.285023355793477
north	1989	9	2	54-north	ELL-north	0	0	0	12132	high	23	6	61	0.285023355793477
north	1989	9	2	54-north	FAN-north	0	0	1	7384	high	23	6	61	0.285023355793477
north	1989	9	2	54-north	GAL-north	0	0	0	9210	middle	23	6	61	0.285023355793477
north	1989	9	2	54-north	GIT-north	1	0	0	14689	middle	23	6	61	0.285023355793477
north	1989	9	2	54-north	GOM-north	0	0	0	5923	middle	23	6	61	0.285023355793477
north	1989	9	2	54-north	HER-north	0	0	0	8845	middle	23	6	61	0.285023355793477
north	1989	9	2	54-north	KIR-north	0	0	0	7384	middle	23	6	61	0.285023355793477
north	1989	9	2	54-north	LOU-north	1	0	0	6288	high	23	6	61	0.285023355793477
north	1989	9	2	54-north	MAL-north	0	0	1	6654	high	23	6	61	0.285023355793477
north	1989	9	2	54-north	MYS-north	0	1	0	5193	high	23	6	61	0.285023355793477
north	1989	9	2	54-north	NOV-north	0	0	1	8480	high	23	6	61	0.285023355793477
north	1989	9	2	54-north	OND-north	1	0	1	12863	high	23	6	61	0.285023355793477
north	1989	9	2	54-north	PER-north	1	0	0	4827	low	23	6	61	0.285023355793477
north	1989	9	2	54-north	POK-north	0	0	1	12132	low	23	6	61	0.285023355793477
north	1989	9	2	54-north	POU-north	0	0	0	5923	high	23	6	61	0.285023355793477
north	1989	9	2	54-north	RIC-north	0	0	0	9576	middle	23	6	61	0.285023355793477
north	1989	9	2	54-north	SAL-north	1	0	1	11402	high	23	6	61	0.285023355793477
north	1989	9	2	54-north	XER-north	0	0	0	7019	low	23	6	61	0.285023355793477
north	1989	9	2	54-north	ZOE-north	0	0	0	8845	low	23	6	61	0.285023355793477
north	1989	9	2	54-north	IMI-north	0	0	0	4827	low	23	6	61	0.285023355793477
north	1989	9	4	55-north	BEL-north	0	0	0	4950	middle	23	6	61	0.285023355793477
north	1989	9	4	55-north	BIJ-north	0	1	0	5195	middle	23	6	61	0.285023355793477
north	1989	9	4	55-north	CAS-north	1	1	0	4829	low	23	6	61	0.285023355793477
north	1989	9	4	55-north	ELL-north	0	0	0	12134	high	23	6	61	0.285023355793477
north	1989	9	4	55-north	FAN-north	0	0	1	7386	high	23	6	61	0.285023355793477
north	1989	9	4	55-north	GAL-north	0	0	0	9212	middle	23	6	61	0.285023355793477
north	1989	9	4	55-north	GIT-north	0	0	0	14691	middle	23	6	61	0.285023355793477
north	1989	9	4	55-north	GOM-north	0	0	0	5925	middle	23	6	61	0.285023355793477
north	1989	9	4	55-north	HER-north	0	0	0	8847	middle	23	6	61	0.285023355793477
north	1989	9	4	55-north	KIR-north	0	0	0	7386	middle	23	6	61	0.285023355793477
north	1989	9	4	55-north	LOU-north	0	0	0	6290	high	23	6	61	0.285023355793477
north	1989	9	4	55-north	MAL-north	0	0	1	6656	high	23	6	61	0.285023355793477
north	1989	9	4	55-north	MYS-north	0	1	0	5195	high	23	6	61	0.285023355793477
north	1989	9	4	55-north	NOV-north	0	0	1	8482	high	23	6	61	0.285023355793477
north	1989	9	4	55-north	OND-north	0	0	1	12865	high	23	6	61	0.285023355793477
north	1989	9	4	55-north	PER-north	1	0	0	4829	low	23	6	61	0.285023355793477
north	1989	9	4	55-north	POK-north	0	0	1	12134	low	23	6	61	0.285023355793477
north	1989	9	4	55-north	POU-north	0	0	0	5925	high	23	6	61	0.285023355793477
north	1989	9	4	55-north	RIC-north	0	0	0	9578	middle	23	6	61	0.285023355793477
north	1989	9	4	55-north	SAL-north	0	0	1	11404	high	23	6	61	0.285023355793477
north	1989	9	4	55-north	XER-north	0	0	0	7021	low	23	6	61	0.285023355793477
north	1989	9	4	55-north	ZOE-north	0	0	0	8847	low	23	6	61	0.285023355793477
north	1989	9	4	55-north	IMI-north	0	0	0	4829	low	23	6	61	0.285023355793477
north	1989	9	6	56-north	BEL-north	0	0	0	4952	middle	23	6	61	0.285023355793477
north	1989	9	6	56-north	BIJ-north	1	1	0	5197	middle	23	6	61	0.285023355793477
north	1989	9	6	56-north	CAS-north	0	1	0	4831	low	23	6	61	0.285023355793477
north	1989	9	6	56-north	ELL-north	0	0	0	12136	high	23	6	61	0.285023355793477
north	1989	9	6	56-north	FAN-north	0	0	1	7388	high	23	6	61	0.285023355793477
north	1989	9	6	56-north	GAL-north	0	0	0	9214	middle	23	6	61	0.285023355793477
north	1989	9	6	56-north	GIT-north	1	0	0	14693	middle	23	6	61	0.285023355793477
north	1989	9	6	56-north	GOM-north	0	0	0	5927	middle	23	6	61	0.285023355793477
north	1989	9	6	56-north	HER-north	1	0	0	8849	middle	23	6	61	0.285023355793477
north	1989	9	6	56-north	KIR-north	1	0	0	7388	middle	23	6	61	0.285023355793477
north	1989	9	6	56-north	LOU-north	1	0	0	6292	high	23	6	61	0.285023355793477
north	1989	9	6	56-north	MAL-north	1	0	1	6658	high	23	6	61	0.285023355793477
north	1989	9	6	56-north	MYS-north	0	1	0	5197	high	23	6	61	0.285023355793477
north	1989	9	6	56-north	NOV-north	1	0	1	8484	high	23	6	61	0.285023355793477
north	1989	9	6	56-north	OND-north	1	0	1	12867	high	23	6	61	0.285023355793477
north	1989	9	6	56-north	PER-north	1	0	0	4831	low	23	6	61	0.285023355793477
north	1989	9	6	56-north	POK-north	0	0	1	12136	low	23	6	61	0.285023355793477
north	1989	9	6	56-north	POU-north	0	0	0	5927	high	23	6	61	0.285023355793477
north	1989	9	6	56-north	RIC-north	0	0	0	9580	middle	23	6	61	0.285023355793477
north	1989	9	6	56-north	SAL-north	1	0	1	11406	high	23	6	61	0.285023355793477
north	1989	9	6	56-north	XER-north	0	0	0	7023	low	23	6	61	0.285023355793477
north	1989	9	6	56-north	ZOE-north	0	0	0	8849	low	23	6	61	0.285023355793477
north	1989	9	6	56-north	IMI-north	0	0	0	4831	low	23	6	61	0.285023355793477
north	1989	9	19	57-north	BEL-north	0	0	0	4965	middle	23	6	61	0.285023355793477
north	1989	9	19	57-north	BIJ-north	0	1	0	5210	middle	23	6	61	0.285023355793477
north	1989	9	19	57-north	CAS-north	0	1	0	4844	low	23	6	61	0.285023355793477
north	1989	9	19	57-north	ELL-north	0	0	0	12149	high	23	6	61	0.285023355793477
north	1989	9	19	57-north	FAN-north	0	0	0	7401	high	23	6	61	0.285023355793477
north	1989	9	19	57-north	GAL-north	0	0	0	9227	middle	23	6	61	0.285023355793477
north	1989	9	19	57-north	GIT-north	0	0	0	14706	middle	23	6	61	0.285023355793477
north	1989	9	19	57-north	GOM-north	0	1	0	5940	middle	23	6	61	0.285023355793477
north	1989	9	19	57-north	HER-north	0	0	0	8862	middle	23	6	61	0.285023355793477
north	1989	9	19	57-north	KIR-north	0	0	0	7401	middle	23	6	61	0.285023355793477
north	1989	9	19	57-north	LOU-north	0	0	0	6305	high	23	6	61	0.285023355793477
north	1989	9	19	57-north	MAL-north	0	0	1	6671	high	23	6	61	0.285023355793477
north	1989	9	19	57-north	MYS-north	0	0	0	5210	high	23	6	61	0.285023355793477
north	1989	9	19	57-north	NOV-north	0	0	1	8497	high	23	6	61	0.285023355793477
north	1989	9	19	57-north	OND-north	1	0	1	12880	high	23	6	61	0.285023355793477
north	1989	9	19	57-north	PER-north	0	0	0	4844	low	23	6	61	0.285023355793477
north	1989	9	19	57-north	POK-north	0	0	1	12149	low	23	6	61	0.285023355793477
north	1989	9	19	57-north	POU-north	0	0	0	5940	high	23	6	61	0.285023355793477
north	1989	9	19	57-north	RIC-north	0	0	0	9593	middle	23	6	61	0.285023355793477
north	1989	9	19	57-north	SAL-north	1	0	1	11419	high	23	6	61	0.285023355793477
north	1989	9	19	57-north	XER-north	0	0	0	7036	low	23	6	61	0.285023355793477
north	1989	9	19	57-north	ZOE-north	0	0	0	8862	low	23	6	61	0.285023355793477
north	1989	9	19	57-north	IMI-north	0	0	0	4844	low	23	6	61	0.285023355793477
north	1989	9	22	58-north	BEL-north	0	0	0	4968	middle	23	6	61	0.285023355793477
north	1989	9	22	58-north	BIJ-north	0	1	0	5213	middle	23	6	61	0.285023355793477
north	1989	9	22	58-north	CAS-north	0	1	0	4847	low	23	6	61	0.285023355793477
north	1989	9	22	58-north	ELL-north	0	0	0	12152	high	23	6	61	0.285023355793477
north	1989	9	22	58-north	FAN-north	0	0	0	7404	high	23	6	61	0.285023355793477
north	1989	9	22	58-north	GAL-north	0	0	0	9230	middle	23	6	61	0.285023355793477
north	1989	9	22	58-north	GIT-north	0	0	0	14709	middle	23	6	61	0.285023355793477
north	1989	9	22	58-north	GOM-north	0	1	0	5943	middle	23	6	61	0.285023355793477
north	1989	9	22	58-north	HER-north	0	0	0	8865	middle	23	6	61	0.285023355793477
north	1989	9	22	58-north	KIR-north	0	0	0	7404	middle	23	6	61	0.285023355793477
north	1989	9	22	58-north	LOU-north	0	0	0	6308	high	23	6	61	0.285023355793477
north	1989	9	22	58-north	MAL-north	0	0	1	6674	high	23	6	61	0.285023355793477
north	1989	9	22	58-north	MYS-north	0	0	0	5213	high	23	6	61	0.285023355793477
north	1989	9	22	58-north	NOV-north	0	0	1	8500	high	23	6	61	0.285023355793477
north	1989	9	22	58-north	OND-north	1	0	1	12883	high	23	6	61	0.285023355793477
north	1989	9	22	58-north	PER-north	0	0	0	4847	low	23	6	61	0.285023355793477
north	1989	9	22	58-north	POK-north	0	0	1	12152	low	23	6	61	0.285023355793477
north	1989	9	22	58-north	POU-north	0	0	0	5943	high	23	6	61	0.285023355793477
north	1989	9	22	58-north	RIC-north	0	0	0	9596	middle	23	6	61	0.285023355793477
north	1989	9	22	58-north	SAL-north	1	0	1	11422	high	23	6	61	0.285023355793477
north	1989	9	22	58-north	XER-north	0	0	0	7039	low	23	6	61	0.285023355793477
north	1989	9	22	58-north	ZOE-north	0	0	0	8865	low	23	6	61	0.285023355793477
north	1989	9	22	58-north	IMI-north	0	0	0	4847	low	23	6	61	0.285023355793477
north	1989	9	24	59-north	BEL-north	0	0	0	4970	middle	23	6	61	0.285023355793477
north	1989	9	24	59-north	BIJ-north	0	1	0	5215	middle	23	6	61	0.285023355793477
north	1989	9	24	59-north	CAS-north	0	1	0	4849	low	23	6	61	0.285023355793477
north	1989	9	24	59-north	ELL-north	0	0	0	12154	high	23	6	61	0.285023355793477
north	1989	9	24	59-north	FAN-north	0	0	0	7406	high	23	6	61	0.285023355793477
north	1989	9	24	59-north	GAL-north	0	0	0	9232	middle	23	6	61	0.285023355793477
north	1989	9	24	59-north	GIT-north	1	0	0	14711	middle	23	6	61	0.285023355793477
north	1989	9	24	59-north	GOM-north	1	1	0	5945	middle	23	6	61	0.285023355793477
north	1989	9	24	59-north	HER-north	1	0	0	8867	middle	23	6	61	0.285023355793477
north	1989	9	24	59-north	KIR-north	0	0	0	7406	middle	23	6	61	0.285023355793477
north	1989	9	24	59-north	LOU-north	1	0	0	6310	high	23	6	61	0.285023355793477
north	1989	9	24	59-north	MAL-north	1	0	1	6676	high	23	6	61	0.285023355793477
north	1989	9	24	59-north	MYS-north	0	0	0	5215	high	23	6	61	0.285023355793477
north	1989	9	24	59-north	NOV-north	1	0	1	8502	high	23	6	61	0.285023355793477
north	1989	9	24	59-north	OND-north	1	0	1	12885	high	23	6	61	0.285023355793477
north	1989	9	24	59-north	PER-north	0	0	0	4849	low	23	6	61	0.285023355793477
north	1989	9	24	59-north	POK-north	0	0	1	12154	low	23	6	61	0.285023355793477
north	1989	9	24	59-north	POU-north	0	0	0	5945	high	23	6	61	0.285023355793477
north	1989	9	24	59-north	RIC-north	0	0	0	9598	middle	23	6	61	0.285023355793477
north	1989	9	24	59-north	SAL-north	1	0	1	11424	high	23	6	61	0.285023355793477
north	1989	9	24	59-north	XER-north	0	0	0	7041	low	23	6	61	0.285023355793477
north	1989	9	24	59-north	ZOE-north	0	0	0	8867	low	23	6	61	0.285023355793477
north	1989	9	24	59-north	IMI-north	0	0	0	4849	low	23	6	61	0.285023355793477
north	1989	10	4	60-north	BEL-north	0	0	0	4980	middle	23	6	61	0.350900466312912
north	1989	10	4	60-north	BIJ-north	1	1	0	5225	middle	23	6	61	0.350900466312912
north	1989	10	4	60-north	CAS-north	1	1	0	4859	low	23	6	61	0.350900466312912
north	1989	10	4	60-north	ELL-north	0	0	0	12164	high	23	6	61	0.350900466312912
north	1989	10	4	60-north	FAN-north	0	0	0	7416	high	23	6	61	0.350900466312912
north	1989	10	4	60-north	GAL-north	0	0	0	9242	middle	23	6	61	0.350900466312912
north	1989	10	4	60-north	GIT-north	0	0	0	14721	middle	23	6	61	0.350900466312912
north	1989	10	4	60-north	GOM-north	0	0	0	5955	middle	23	6	61	0.350900466312912
north	1989	10	4	60-north	HER-north	0	0	0	8877	middle	23	6	61	0.350900466312912
north	1989	10	4	60-north	KIR-north	0	0	0	7416	middle	23	6	61	0.350900466312912
north	1989	10	4	60-north	LOU-north	1	0	0	6320	high	23	6	61	0.350900466312912
north	1989	10	4	60-north	MAL-north	0	0	1	6686	high	23	6	61	0.350900466312912
north	1989	10	4	60-north	MYS-north	1	1	0	5225	high	23	6	61	0.350900466312912
north	1989	10	4	60-north	NOV-north	0	0	1	8512	high	23	6	61	0.350900466312912
north	1989	10	4	60-north	OND-north	1	0	1	12895	high	23	6	61	0.350900466312912
north	1989	10	4	60-north	PER-north	1	0	0	4859	low	23	6	61	0.350900466312912
north	1989	10	4	60-north	POK-north	0	0	1	12164	low	23	6	61	0.350900466312912
north	1989	10	4	60-north	POU-north	0	0	0	5955	high	23	6	61	0.350900466312912
north	1989	10	4	60-north	RIC-north	0	0	0	9608	middle	23	6	61	0.350900466312912
north	1989	10	4	60-north	SAL-north	1	0	1	11434	high	23	6	61	0.350900466312912
north	1989	10	4	60-north	XER-north	0	0	0	7051	low	23	6	61	0.350900466312912
north	1989	10	4	60-north	ZOE-north	0	0	0	8877	low	23	6	61	0.350900466312912
north	1989	10	4	60-north	IMI-north	1	1	0	4859	low	23	6	61	0.350900466312912
north	1989	10	8	61-north	BEL-north	0	0	0	4984	middle	23	6	61	0.350900466312912
north	1989	10	8	61-north	BIJ-north	1	1	0	5229	middle	23	6	61	0.350900466312912
north	1989	10	8	61-north	CAS-north	0	1	0	4863	low	23	6	61	0.350900466312912
north	1989	10	8	61-north	ELL-north	1	0	0	12168	high	23	6	61	0.350900466312912
north	1989	10	8	61-north	FAN-north	1	0	0	7420	high	23	6	61	0.350900466312912
north	1989	10	8	61-north	GAL-north	1	1	0	9246	middle	23	6	61	0.350900466312912
north	1989	10	8	61-north	GIT-north	1	0	0	14725	middle	23	6	61	0.350900466312912
north	1989	10	8	61-north	GOM-north	0	0	0	5959	middle	23	6	61	0.350900466312912
north	1989	10	8	61-north	HER-north	1	0	0	8881	middle	23	6	61	0.350900466312912
north	1989	10	8	61-north	KIR-north	1	0	0	7420	middle	23	6	61	0.350900466312912
north	1989	10	8	61-north	LOU-north	0	0	0	6324	high	23	6	61	0.350900466312912
north	1989	10	8	61-north	MAL-north	0	0	1	6690	high	23	6	61	0.350900466312912
north	1989	10	8	61-north	MYS-north	0	1	0	5229	high	23	6	61	0.350900466312912
north	1989	10	8	61-north	NOV-north	1	0	1	8516	high	23	6	61	0.350900466312912
north	1989	10	8	61-north	OND-north	0	0	1	12899	high	23	6	61	0.350900466312912
north	1989	10	8	61-north	PER-north	0	0	0	4863	low	23	6	61	0.350900466312912
north	1989	10	8	61-north	POK-north	0	0	1	12168	low	23	6	61	0.350900466312912
north	1989	10	8	61-north	POU-north	0	0	0	5959	high	23	6	61	0.350900466312912
north	1989	10	8	61-north	RIC-north	0	0	0	9612	middle	23	6	61	0.350900466312912
north	1989	10	8	61-north	SAL-north	1	0	1	11438	high	23	6	61	0.350900466312912
north	1989	10	8	61-north	XER-north	0	0	0	7055	low	23	6	61	0.350900466312912
north	1989	10	8	61-north	ZOE-north	0	0	0	8881	low	23	6	61	0.350900466312912
north	1989	10	8	61-north	IMI-north	1	0	0	4863	low	23	6	61	0.350900466312912
north	1989	10	11	62-north	BEL-north	0	0	0	4987	middle	23	6	61	0.350900466312912
north	1989	10	11	62-north	BIJ-north	0	1	0	5232	middle	23	6	61	0.350900466312912
north	1989	10	11	62-north	CAS-north	0	0	0	4866	low	23	6	61	0.350900466312912
north	1989	10	11	62-north	ELL-north	0	0	0	12171	high	23	6	61	0.350900466312912
north	1989	10	11	62-north	FAN-north	0	0	0	7423	high	23	6	61	0.350900466312912
north	1989	10	11	62-north	GAL-north	0	1	0	9249	middle	23	6	61	0.350900466312912
north	1989	10	11	62-north	GIT-north	0	0	0	14728	middle	23	6	61	0.350900466312912
north	1989	10	11	62-north	GOM-north	1	0	0	5962	middle	23	6	61	0.350900466312912
north	1989	10	11	62-north	HER-north	0	0	0	8884	middle	23	6	61	0.350900466312912
north	1989	10	11	62-north	KIR-north	0	0	0	7423	middle	23	6	61	0.350900466312912
north	1989	10	11	62-north	LOU-north	1	0	0	6327	high	23	6	61	0.350900466312912
north	1989	10	11	62-north	MAL-north	0	0	1	6693	high	23	6	61	0.350900466312912
north	1989	10	11	62-north	MYS-north	0	0	0	5232	high	23	6	61	0.350900466312912
north	1989	10	11	62-north	NOV-north	0	0	1	8519	high	23	6	61	0.350900466312912
north	1989	10	11	62-north	OND-north	1	0	1	12902	high	23	6	61	0.350900466312912
north	1989	10	11	62-north	PER-north	0	0	0	4866	low	23	6	61	0.350900466312912
north	1989	10	11	62-north	POK-north	0	0	1	12171	low	23	6	61	0.350900466312912
north	1989	10	11	62-north	POU-north	0	0	0	5962	high	23	6	61	0.350900466312912
north	1989	10	11	62-north	RIC-north	0	0	0	9615	middle	23	6	61	0.350900466312912
north	1989	10	11	62-north	SAL-north	1	0	1	11441	high	23	6	61	0.350900466312912
north	1989	10	11	62-north	XER-north	1	0	0	7058	low	23	6	61	0.350900466312912
north	1989	10	11	62-north	ZOE-north	0	0	0	8884	low	23	6	61	0.350900466312912
north	1989	10	11	62-north	IMI-north	0	0	0	4866	low	23	6	61	0.350900466312912
north	1989	10	12	63-north	BEL-north	0	0	0	4988	middle	23	6	61	0.350900466312912
north	1989	10	12	63-north	BIJ-north	0	1	0	5233	middle	23	6	61	0.350900466312912
north	1989	10	12	63-north	CAS-north	0	0	0	4867	low	23	6	61	0.350900466312912
north	1989	10	12	63-north	ELL-north	1	0	0	12172	high	23	6	61	0.350900466312912
north	1989	10	12	63-north	FAN-north	1	0	0	7424	high	23	6	61	0.350900466312912
north	1989	10	12	63-north	GAL-north	1	1	0	9250	middle	23	6	61	0.350900466312912
north	1989	10	12	63-north	GIT-north	1	0	0	14729	middle	23	6	61	0.350900466312912
north	1989	10	12	63-north	GOM-north	1	0	0	5963	middle	23	6	61	0.350900466312912
north	1989	10	12	63-north	HER-north	1	0	0	8885	middle	23	6	61	0.350900466312912
north	1989	10	12	63-north	KIR-north	1	0	0	7424	middle	23	6	61	0.350900466312912
north	1989	10	12	63-north	LOU-north	0	0	0	6328	high	23	6	61	0.350900466312912
north	1989	10	12	63-north	MAL-north	1	0	1	6694	high	23	6	61	0.350900466312912
north	1989	10	12	63-north	MYS-north	0	0	0	5233	high	23	6	61	0.350900466312912
north	1989	10	12	63-north	NOV-north	1	0	1	8520	high	23	6	61	0.350900466312912
north	1989	10	12	63-north	OND-north	1	0	1	12903	high	23	6	61	0.350900466312912
north	1989	10	12	63-north	PER-north	0	0	0	4867	low	23	6	61	0.350900466312912
north	1989	10	12	63-north	POK-north	0	0	1	12172	low	23	6	61	0.350900466312912
north	1989	10	12	63-north	POU-north	1	0	0	5963	high	23	6	61	0.350900466312912
north	1989	10	12	63-north	RIC-north	0	0	0	9616	middle	23	6	61	0.350900466312912
north	1989	10	12	63-north	SAL-north	1	0	1	11442	high	23	6	61	0.350900466312912
north	1989	10	12	63-north	XER-north	0	0	0	7059	low	23	6	61	0.350900466312912
north	1989	10	12	63-north	ZOE-north	0	0	0	8885	low	23	6	61	0.350900466312912
north	1989	10	12	63-north	IMI-north	1	0	0	4867	low	23	6	61	0.350900466312912
north	1989	10	15	64-north	BEL-north	0	0	0	4991	middle	23	6	61	0.350900466312912
north	1989	10	15	64-north	BIJ-north	0	1	0	5236	middle	23	6	61	0.350900466312912
north	1989	10	15	64-north	CAS-north	0	0	0	4870	low	23	6	61	0.350900466312912
north	1989	10	15	64-north	ELL-north	0	0	0	12175	high	23	6	61	0.350900466312912
north	1989	10	15	64-north	FAN-north	0	0	0	7427	high	23	6	61	0.350900466312912
north	1989	10	15	64-north	GAL-north	0	1	0	9253	middle	23	6	61	0.350900466312912
north	1989	10	15	64-north	GIT-north	0	0	0	14732	middle	23	6	61	0.350900466312912
north	1989	10	15	64-north	GOM-north	0	0	0	5966	middle	23	6	61	0.350900466312912
north	1989	10	15	64-north	HER-north	0	0	0	8888	middle	23	6	61	0.350900466312912
north	1989	10	15	64-north	KIR-north	1	0	0	7427	middle	23	6	61	0.350900466312912
north	1989	10	15	64-north	LOU-north	0	0	0	6331	high	23	6	61	0.350900466312912
north	1989	10	15	64-north	MAL-north	0	0	1	6697	high	23	6	61	0.350900466312912
north	1989	10	15	64-north	MYS-north	0	0	0	5236	high	23	6	61	0.350900466312912
north	1989	10	15	64-north	NOV-north	0	0	1	8523	high	23	6	61	0.350900466312912
north	1989	10	15	64-north	OND-north	1	0	1	12906	high	23	6	61	0.350900466312912
north	1989	10	15	64-north	PER-north	1	0	0	4870	low	23	6	61	0.350900466312912
north	1989	10	15	64-north	POK-north	0	0	1	12175	low	23	6	61	0.350900466312912
north	1989	10	15	64-north	POU-north	1	0	0	5966	high	23	6	61	0.350900466312912
north	1989	10	15	64-north	RIC-north	0	0	0	9619	middle	23	6	61	0.350900466312912
north	1989	10	15	64-north	SAL-north	1	0	1	11445	high	23	6	61	0.350900466312912
north	1989	10	15	64-north	XER-north	0	0	0	7062	low	23	6	61	0.350900466312912
north	1989	10	15	64-north	ZOE-north	0	0	0	8888	low	23	6	61	0.350900466312912
north	1989	10	15	64-north	IMI-north	0	0	0	4870	low	23	6	61	0.350900466312912
north	1989	11	1	65-north	BEL-north	1	0	0	5008	middle	23	6	62	0.357476350939873
north	1989	11	1	65-north	BIJ-north	0	1	0	5253	middle	23	6	62	0.357476350939873
north	1989	11	1	65-north	CAS-north	0	1	0	4887	low	23	6	62	0.357476350939873
north	1989	11	1	65-north	ELL-north	0	0	0	12192	high	23	6	62	0.357476350939873
north	1989	11	1	65-north	FAN-north	0	0	0	7444	high	23	6	62	0.357476350939873
north	1989	11	1	65-north	GAL-north	0	0	0	9270	middle	23	6	62	0.357476350939873
north	1989	11	1	65-north	GIT-north	0	0	0	14749	middle	23	6	62	0.357476350939873
north	1989	11	1	65-north	GOM-north	0	0	0	5983	middle	23	6	62	0.357476350939873
north	1989	11	1	65-north	HER-north	0	0	0	8905	middle	23	6	62	0.357476350939873
north	1989	11	1	65-north	KIR-north	0	0	0	7444	middle	23	6	62	0.357476350939873
north	1989	11	1	65-north	LOU-north	1	0	0	6348	high	23	6	62	0.357476350939873
north	1989	11	1	65-north	MAL-north	0	0	1	6714	high	23	6	62	0.357476350939873
north	1989	11	1	65-north	MYS-north	0	0	0	5253	high	23	6	62	0.357476350939873
north	1989	11	1	65-north	NOV-north	0	0	1	8540	high	23	6	62	0.357476350939873
north	1989	11	1	65-north	OND-north	0	0	1	12923	high	23	6	62	0.357476350939873
north	1989	11	1	65-north	PER-north	0	0	0	4887	low	23	6	62	0.357476350939873
north	1989	11	1	65-north	POK-north	1	0	1	12192	low	23	6	62	0.357476350939873
north	1989	11	1	65-north	POU-north	0	0	0	5983	high	23	6	62	0.357476350939873
north	1989	11	1	65-north	RIC-north	0	0	0	9636	middle	23	6	62	0.357476350939873
north	1989	11	1	65-north	SAL-north	0	0	1	11462	high	23	6	62	0.357476350939873
north	1989	11	1	65-north	XER-north	0	0	0	7079	low	23	6	62	0.357476350939873
north	1989	11	1	65-north	ZOE-north	0	0	0	8905	low	23	6	62	0.357476350939873
north	1989	11	1	65-north	IMI-north	0	0	0	4887	low	23	6	62	0.357476350939873
north	1989	11	5	66-north	BEL-north	0	0	0	5012	middle	23	6	62	0.357476350939873
north	1989	11	5	66-north	BIJ-north	1	1	0	5257	middle	23	6	62	0.357476350939873
north	1989	11	5	66-north	CAS-north	0	1	0	4891	low	23	6	62	0.357476350939873
north	1989	11	5	66-north	ELL-north	1	0	0	12196	high	23	6	62	0.357476350939873
north	1989	11	5	66-north	FAN-north	0	0	0	7448	high	23	6	62	0.357476350939873
north	1989	11	5	66-north	GAL-north	0	0	0	9274	middle	23	6	62	0.357476350939873
north	1989	11	5	66-north	GIT-north	0	0	0	14753	middle	23	6	62	0.357476350939873
north	1989	11	5	66-north	GOM-north	0	0	0	5987	middle	23	6	62	0.357476350939873
north	1989	11	5	66-north	HER-north	0	0	0	8909	middle	23	6	62	0.357476350939873
north	1989	11	5	66-north	KIR-north	0	0	0	7448	middle	23	6	62	0.357476350939873
north	1989	11	5	66-north	LOU-north	0	0	0	6352	high	23	6	62	0.357476350939873
north	1989	11	5	66-north	MAL-north	0	0	1	6718	high	23	6	62	0.357476350939873
north	1989	11	5	66-north	MYS-north	0	0	0	5257	high	23	6	62	0.357476350939873
north	1989	11	5	66-north	NOV-north	1	0	1	8544	high	23	6	62	0.357476350939873
north	1989	11	5	66-north	OND-north	1	0	1	12927	high	23	6	62	0.357476350939873
north	1989	11	5	66-north	PER-north	0	0	0	4891	low	23	6	62	0.357476350939873
north	1989	11	5	66-north	POK-north	0	0	1	12196	low	23	6	62	0.357476350939873
north	1989	11	5	66-north	POU-north	0	0	0	5987	high	23	6	62	0.357476350939873
north	1989	11	5	66-north	RIC-north	0	0	0	9640	middle	23	6	62	0.357476350939873
north	1989	11	5	66-north	SAL-north	1	0	1	11466	high	23	6	62	0.357476350939873
north	1989	11	5	66-north	XER-north	0	0	0	7083	low	23	6	62	0.357476350939873
north	1989	11	5	66-north	ZOE-north	0	0	0	8909	low	23	6	62	0.357476350939873
north	1989	11	5	66-north	IMI-north	0	0	0	4891	low	23	6	62	0.357476350939873
north	1989	11	21	67-north	BEL-north	0	0	0	5028	middle	22	6	62	0.357476350939873
north	1989	11	21	67-north	BIJ-north	0	0	0	5273	middle	22	6	62	0.357476350939873
north	1989	11	21	67-north	CAS-north	0	1	0	4907	low	22	6	62	0.357476350939873
north	1989	11	21	67-north	ELL-north	1	0	0	12212	high	22	6	62	0.357476350939873
north	1989	11	21	67-north	FAN-north	0	0	0	7464	high	22	6	62	0.357476350939873
north	1989	11	21	67-north	GAL-north	1	1	0	9290	middle	22	6	62	0.357476350939873
north	1989	11	21	67-north	GIT-north	1	0	0	14769	middle	22	6	62	0.357476350939873
north	1989	11	21	67-north	GOM-north	0	0	0	6003	middle	22	6	62	0.357476350939873
north	1989	11	21	67-north	HER-north	1	0	0	8925	middle	22	6	62	0.357476350939873
north	1989	11	21	67-north	KIR-north	0	0	0	7464	middle	22	6	62	0.357476350939873
north	1989	11	21	67-north	LOU-north	0	0	0	6368	high	22	6	62	0.357476350939873
north	1989	11	21	67-north	MAL-north	0	0	1	6734	high	22	6	62	0.357476350939873
north	1989	11	21	67-north	MYS-north	0	0	0	5273	high	22	6	62	0.357476350939873
north	1989	11	21	67-north	NOV-north	1	0	1	8560	high	22	6	62	0.357476350939873
north	1989	11	21	67-north	OND-north	1	0	0	12943	high	22	6	62	0.357476350939873
north	1989	11	21	67-north	PER-north	0	0	0	4907	low	22	6	62	0.357476350939873
north	1989	11	21	67-north	POU-north	0	0	0	6003	high	22	6	62	0.357476350939873
north	1989	11	21	67-north	RIC-north	0	0	0	9656	middle	22	6	62	0.357476350939873
north	1989	11	21	67-north	SAL-north	1	0	1	11482	high	22	6	62	0.357476350939873
north	1989	11	21	67-north	XER-north	0	0	0	7099	low	22	6	62	0.357476350939873
north	1989	11	21	67-north	ZOE-north	0	0	0	8925	low	22	6	62	0.357476350939873
north	1989	11	21	67-north	IMI-north	0	0	0	4907	low	22	6	62	0.357476350939873
north	1990	9	9	69-north	AGA-north	0	0	0	4834	low	17	7	48	0.285023355793477
north	1990	9	9	69-north	BEL-north	0	0	0	5320	middle	17	7	48	0.285023355793477
north	1990	9	9	69-north	BIJ-north	0	0	0	5565	middle	17	7	48	0.285023355793477
north	1990	9	9	69-north	CAS-north	0	0	0	5199	low	17	7	48	0.285023355793477
north	1990	9	9	69-north	FAN-north	0	0	0	7756	high	17	7	48	0.285023355793477
north	1990	9	9	69-north	GAL-north	0	0	0	9582	middle	17	7	48	0.285023355793477
north	1990	9	9	69-north	GIT-north	0	0	0	15061	middle	17	7	48	0.285023355793477
north	1990	9	9	69-north	GOM-north	1	0	0	6295	middle	17	7	48	0.285023355793477
north	1990	9	9	69-north	HER-north	0	0	0	9217	middle	17	7	48	0.285023355793477
north	1990	9	9	69-north	KIR-north	0	0	0	7756	middle	17	7	48	0.285023355793477
north	1990	9	9	69-north	LOU-north	0	0	0	6660	high	17	7	48	0.285023355793477
north	1990	9	9	69-north	MYS-north	0	0	1	5565	high	17	7	48	0.285023355793477
north	1990	9	9	69-north	OND-north	1	0	0	13235	high	17	7	48	0.285023355793477
north	1990	9	9	69-north	PER-north	0	0	0	5199	low	17	7	48	0.285023355793477
north	1990	9	9	69-north	POU-north	0	0	0	6295	high	17	7	48	0.285023355793477
north	1990	9	9	69-north	RIC-north	0	0	0	9948	middle	17	7	48	0.285023355793477
north	1990	9	9	69-north	XER-north	0	0	0	7391	low	17	7	48	0.285023355793477
north	1990	9	12	70-north	AGA-north	0	0	0	4837	low	17	7	48	0.285023355793477
north	1990	9	12	70-north	BEL-north	0	0	0	5323	middle	17	7	48	0.285023355793477
north	1990	9	12	70-north	BIJ-north	0	0	0	5568	middle	17	7	48	0.285023355793477
north	1990	9	12	70-north	CAS-north	0	0	0	5202	low	17	7	48	0.285023355793477
north	1990	9	12	70-north	FAN-north	0	0	0	7759	high	17	7	48	0.285023355793477
north	1990	9	12	70-north	GAL-north	0	0	0	9585	middle	17	7	48	0.285023355793477
north	1990	9	12	70-north	GIT-north	0	0	0	15064	middle	17	7	48	0.285023355793477
north	1990	9	12	70-north	GOM-north	0	0	0	6298	middle	17	7	48	0.285023355793477
north	1990	9	12	70-north	HER-north	0	0	0	9220	middle	17	7	48	0.285023355793477
north	1990	9	12	70-north	KIR-north	0	0	0	7759	middle	17	7	48	0.285023355793477
north	1990	9	12	70-north	LOU-north	0	0	0	6663	high	17	7	48	0.285023355793477
north	1990	9	12	70-north	MYS-north	0	0	1	5568	high	17	7	48	0.285023355793477
north	1990	9	12	70-north	OND-north	1	0	0	13238	high	17	7	48	0.285023355793477
north	1990	9	12	70-north	PER-north	0	0	0	5202	low	17	7	48	0.285023355793477
north	1990	9	12	70-north	POU-north	0	0	0	6298	high	17	7	48	0.285023355793477
north	1990	9	12	70-north	RIC-north	0	0	0	9951	middle	17	7	48	0.285023355793477
north	1990	9	12	70-north	XER-north	0	0	0	7394	low	17	7	48	0.285023355793477
north	1990	9	15	72-north	AGA-north	0	0	0	4840	low	17	7	48	0.285023355793477
north	1990	9	15	72-north	BEL-north	0	0	0	5326	middle	17	7	48	0.285023355793477
north	1990	9	15	72-north	BIJ-north	1	0	0	5571	middle	17	7	48	0.285023355793477
north	1990	9	15	72-north	CAS-north	0	0	0	5205	low	17	7	48	0.285023355793477
north	1990	9	15	72-north	FAN-north	0	0	0	7762	high	17	7	48	0.285023355793477
north	1990	9	15	72-north	GAL-north	0	0	0	9588	middle	17	7	48	0.285023355793477
north	1990	9	15	72-north	GIT-north	1	0	0	15067	middle	17	7	48	0.285023355793477
north	1990	9	15	72-north	GOM-north	0	0	0	6301	middle	17	7	48	0.285023355793477
north	1990	9	15	72-north	HER-north	0	0	0	9223	middle	17	7	48	0.285023355793477
north	1990	9	15	72-north	KIR-north	0	0	0	7762	middle	17	7	48	0.285023355793477
north	1990	9	15	72-north	LOU-north	0	0	0	6666	high	17	7	48	0.285023355793477
north	1990	9	15	72-north	MYS-north	0	0	1	5571	high	17	7	48	0.285023355793477
north	1990	9	15	72-north	OND-north	0	0	0	13241	high	17	7	48	0.285023355793477
north	1990	9	15	72-north	PER-north	0	0	0	5205	low	17	7	48	0.285023355793477
north	1990	9	15	72-north	POU-north	0	0	0	6301	high	17	7	48	0.285023355793477
north	1990	9	15	72-north	RIC-north	0	0	0	9954	middle	17	7	48	0.285023355793477
north	1990	9	15	72-north	XER-north	0	0	0	7397	low	17	7	48	0.285023355793477
north	1990	9	16	73-north	AGA-north	0	0	0	4841	low	17	7	48	0.285023355793477
north	1990	9	16	73-north	BEL-north	0	0	0	5327	middle	17	7	48	0.285023355793477
north	1990	9	16	73-north	BIJ-north	1	0	0	5572	middle	17	7	48	0.285023355793477
north	1990	9	16	73-north	CAS-north	0	0	0	5206	low	17	7	48	0.285023355793477
north	1990	9	16	73-north	FAN-north	0	0	0	7763	high	17	7	48	0.285023355793477
north	1990	9	16	73-north	GAL-north	0	0	0	9589	middle	17	7	48	0.285023355793477
north	1990	9	16	73-north	GIT-north	0	0	0	15068	middle	17	7	48	0.285023355793477
north	1990	9	16	73-north	GOM-north	0	0	0	6302	middle	17	7	48	0.285023355793477
north	1990	9	16	73-north	HER-north	0	0	0	9224	middle	17	7	48	0.285023355793477
north	1990	9	16	73-north	KIR-north	0	0	0	7763	middle	17	7	48	0.285023355793477
north	1990	9	16	73-north	LOU-north	0	0	0	6667	high	17	7	48	0.285023355793477
north	1990	9	16	73-north	MYS-north	0	0	1	5572	high	17	7	48	0.285023355793477
north	1990	9	16	73-north	OND-north	0	0	0	13242	high	17	7	48	0.285023355793477
north	1990	9	16	73-north	PER-north	0	0	0	5206	low	17	7	48	0.285023355793477
north	1990	9	16	73-north	POU-north	0	0	0	6302	high	17	7	48	0.285023355793477
north	1990	9	16	73-north	RIC-north	0	0	0	9955	middle	17	7	48	0.285023355793477
north	1990	9	16	73-north	XER-north	0	0	0	7398	low	17	7	48	0.285023355793477
north	1990	9	17	74-north	AGA-north	0	0	0	4842	low	17	7	48	0.285023355793477
north	1990	9	17	74-north	BEL-north	0	0	0	5328	middle	17	7	48	0.285023355793477
north	1990	9	17	74-north	BIJ-north	1	0	0	5573	middle	17	7	48	0.285023355793477
north	1990	9	17	74-north	CAS-north	0	0	0	5207	low	17	7	48	0.285023355793477
north	1990	9	17	74-north	FAN-north	0	0	0	7764	high	17	7	48	0.285023355793477
north	1990	9	17	74-north	GAL-north	0	0	0	9590	middle	17	7	48	0.285023355793477
north	1990	9	17	74-north	GIT-north	0	0	0	15069	middle	17	7	48	0.285023355793477
north	1990	9	17	74-north	GOM-north	0	0	0	6303	middle	17	7	48	0.285023355793477
north	1990	9	17	74-north	HER-north	0	0	0	9225	middle	17	7	48	0.285023355793477
north	1990	9	17	74-north	KIR-north	0	0	0	7764	middle	17	7	48	0.285023355793477
north	1990	9	17	74-north	LOU-north	0	0	0	6668	high	17	7	48	0.285023355793477
north	1990	9	17	74-north	MYS-north	0	0	1	5573	high	17	7	48	0.285023355793477
north	1990	9	17	74-north	OND-north	0	0	0	13243	high	17	7	48	0.285023355793477
north	1990	9	17	74-north	PER-north	0	0	0	5207	low	17	7	48	0.285023355793477
north	1990	9	17	74-north	POU-north	0	0	0	6303	high	17	7	48	0.285023355793477
north	1990	9	17	74-north	RIC-north	0	0	0	9956	middle	17	7	48	0.285023355793477
north	1990	9	17	74-north	XER-north	0	0	0	7399	low	17	7	48	0.285023355793477
north	1990	9	17	75-north	AGA-north	0	0	0	4842	low	17	7	48	0.285023355793477
north	1990	9	17	75-north	BEL-north	0	0	0	5328	middle	17	7	48	0.285023355793477
north	1990	9	17	75-north	BIJ-north	1	0	0	5573	middle	17	7	48	0.285023355793477
north	1990	9	17	75-north	CAS-north	0	0	0	5207	low	17	7	48	0.285023355793477
north	1990	9	17	75-north	FAN-north	0	0	0	7764	high	17	7	48	0.285023355793477
north	1990	9	17	75-north	GAL-north	0	0	0	9590	middle	17	7	48	0.285023355793477
north	1990	9	17	75-north	GIT-north	0	0	0	15069	middle	17	7	48	0.285023355793477
north	1990	9	17	75-north	GOM-north	0	0	0	6303	middle	17	7	48	0.285023355793477
north	1990	9	17	75-north	HER-north	0	0	0	9225	middle	17	7	48	0.285023355793477
north	1990	9	17	75-north	KIR-north	0	0	0	7764	middle	17	7	48	0.285023355793477
north	1990	9	17	75-north	LOU-north	0	0	0	6668	high	17	7	48	0.285023355793477
north	1990	9	17	75-north	MYS-north	0	0	1	5573	high	17	7	48	0.285023355793477
north	1990	9	17	75-north	OND-north	0	0	0	13243	high	17	7	48	0.285023355793477
north	1990	9	17	75-north	PER-north	0	0	0	5207	low	17	7	48	0.285023355793477
north	1990	9	17	75-north	POU-north	0	0	0	6303	high	17	7	48	0.285023355793477
north	1990	9	17	75-north	RIC-north	0	0	0	9956	middle	17	7	48	0.285023355793477
north	1990	9	17	75-north	XER-north	0	0	0	7399	low	17	7	48	0.285023355793477
north	1990	9	18	76-north	AGA-north	0	0	0	4843	low	17	7	48	0.285023355793477
north	1990	9	18	76-north	BEL-north	0	0	0	5329	middle	17	7	48	0.285023355793477
north	1990	9	18	76-north	BIJ-north	1	0	0	5574	middle	17	7	48	0.285023355793477
north	1990	9	18	76-north	CAS-north	0	0	0	5208	low	17	7	48	0.285023355793477
north	1990	9	18	76-north	FAN-north	0	0	0	7765	high	17	7	48	0.285023355793477
north	1990	9	18	76-north	GAL-north	0	0	0	9591	middle	17	7	48	0.285023355793477
north	1990	9	18	76-north	GIT-north	0	0	0	15070	middle	17	7	48	0.285023355793477
north	1990	9	18	76-north	GOM-north	0	0	0	6304	middle	17	7	48	0.285023355793477
north	1990	9	18	76-north	HER-north	0	0	0	9226	middle	17	7	48	0.285023355793477
north	1990	9	18	76-north	KIR-north	0	0	0	7765	middle	17	7	48	0.285023355793477
north	1990	9	18	76-north	LOU-north	0	0	0	6669	high	17	7	48	0.285023355793477
north	1990	9	18	76-north	MYS-north	0	0	1	5574	high	17	7	48	0.285023355793477
north	1990	9	18	76-north	OND-north	0	0	0	13244	high	17	7	48	0.285023355793477
north	1990	9	18	76-north	PER-north	0	0	0	5208	low	17	7	48	0.285023355793477
north	1990	9	18	76-north	POU-north	0	0	0	6304	high	17	7	48	0.285023355793477
north	1990	9	18	76-north	RIC-north	0	0	0	9957	middle	17	7	48	0.285023355793477
north	1990	9	18	76-north	XER-north	0	0	0	7400	low	17	7	48	0.285023355793477
north	1990	9	18	77-north	AGA-north	0	0	0	4843	low	17	7	48	0.285023355793477
north	1990	9	18	77-north	BEL-north	0	0	0	5329	middle	17	7	48	0.285023355793477
north	1990	9	18	77-north	BIJ-north	1	0	0	5574	middle	17	7	48	0.285023355793477
north	1990	9	18	77-north	CAS-north	0	0	0	5208	low	17	7	48	0.285023355793477
north	1990	9	18	77-north	FAN-north	0	0	0	7765	high	17	7	48	0.285023355793477
north	1990	9	18	77-north	GAL-north	0	0	0	9591	middle	17	7	48	0.285023355793477
north	1990	9	18	77-north	GIT-north	0	0	0	15070	middle	17	7	48	0.285023355793477
north	1990	9	18	77-north	GOM-north	0	0	0	6304	middle	17	7	48	0.285023355793477
north	1990	9	18	77-north	HER-north	0	0	0	9226	middle	17	7	48	0.285023355793477
north	1990	9	18	77-north	KIR-north	0	0	0	7765	middle	17	7	48	0.285023355793477
north	1990	9	18	77-north	LOU-north	0	0	0	6669	high	17	7	48	0.285023355793477
north	1990	9	18	77-north	MYS-north	0	0	1	5574	high	17	7	48	0.285023355793477
north	1990	9	18	77-north	OND-north	0	0	0	13244	high	17	7	48	0.285023355793477
north	1990	9	18	77-north	PER-north	0	0	0	5208	low	17	7	48	0.285023355793477
north	1990	9	18	77-north	POU-north	0	0	0	6304	high	17	7	48	0.285023355793477
north	1990	9	18	77-north	RIC-north	0	0	0	9957	middle	17	7	48	0.285023355793477
north	1990	9	18	77-north	XER-north	0	0	0	7400	low	17	7	48	0.285023355793477
north	1990	9	20	78-north	AGA-north	1	0	0	4845	low	17	7	48	0.285023355793477
north	1990	9	20	78-north	BEL-north	0	0	0	5331	middle	17	7	48	0.285023355793477
north	1990	9	20	78-north	BIJ-north	0	0	0	5576	middle	17	7	48	0.285023355793477
north	1990	9	20	78-north	CAS-north	0	0	0	5210	low	17	7	48	0.285023355793477
north	1990	9	20	78-north	FAN-north	0	0	0	7767	high	17	7	48	0.285023355793477
north	1990	9	20	78-north	GAL-north	0	0	0	9593	middle	17	7	48	0.285023355793477
north	1990	9	20	78-north	GIT-north	0	0	0	15072	middle	17	7	48	0.285023355793477
north	1990	9	20	78-north	GOM-north	0	0	0	6306	middle	17	7	48	0.285023355793477
north	1990	9	20	78-north	HER-north	0	0	0	9228	middle	17	7	48	0.285023355793477
north	1990	9	20	78-north	KIR-north	0	0	0	7767	middle	17	7	48	0.285023355793477
north	1990	9	20	78-north	LOU-north	0	0	0	6671	high	17	7	48	0.285023355793477
north	1990	9	20	78-north	MYS-north	0	0	1	5576	high	17	7	48	0.285023355793477
north	1990	9	20	78-north	OND-north	0	0	0	13246	high	17	7	48	0.285023355793477
north	1990	9	20	78-north	PER-north	0	0	0	5210	low	17	7	48	0.285023355793477
north	1990	9	20	78-north	POU-north	1	0	0	6306	high	17	7	48	0.285023355793477
north	1990	9	20	78-north	RIC-north	0	0	0	9959	middle	17	7	48	0.285023355793477
north	1990	9	20	78-north	XER-north	0	0	0	7402	low	17	7	48	0.285023355793477
north	1990	9	21	79-north	AGA-north	1	0	0	4846	low	17	7	48	0.285023355793477
north	1990	9	21	79-north	BEL-north	0	0	0	5332	middle	17	7	48	0.285023355793477
north	1990	9	21	79-north	BIJ-north	0	0	0	5577	middle	17	7	48	0.285023355793477
north	1990	9	21	79-north	CAS-north	0	0	0	5211	low	17	7	48	0.285023355793477
north	1990	9	21	79-north	FAN-north	0	0	0	7768	high	17	7	48	0.285023355793477
north	1990	9	21	79-north	GAL-north	0	0	0	9594	middle	17	7	48	0.285023355793477
north	1990	9	21	79-north	GIT-north	0	0	0	15073	middle	17	7	48	0.285023355793477
north	1990	9	21	79-north	GOM-north	0	0	0	6307	middle	17	7	48	0.285023355793477
north	1990	9	21	79-north	HER-north	0	0	0	9229	middle	17	7	48	0.285023355793477
north	1990	9	21	79-north	KIR-north	0	0	0	7768	middle	17	7	48	0.285023355793477
north	1990	9	21	79-north	LOU-north	0	0	0	6672	high	17	7	48	0.285023355793477
north	1990	9	21	79-north	MYS-north	1	0	1	5577	high	17	7	48	0.285023355793477
north	1990	9	21	79-north	OND-north	1	0	0	13247	high	17	7	48	0.285023355793477
north	1990	9	21	79-north	PER-north	0	0	0	5211	low	17	7	48	0.285023355793477
north	1990	9	21	79-north	POU-north	1	0	0	6307	high	17	7	48	0.285023355793477
north	1990	9	21	79-north	RIC-north	0	0	0	9960	middle	17	7	48	0.285023355793477
north	1990	9	21	79-north	XER-north	0	0	0	7403	low	17	7	48	0.285023355793477
north	1990	9	22	80-north	AGA-north	1	1	0	4847	low	17	7	48	0.285023355793477
north	1990	9	22	80-north	BEL-north	0	0	0	5333	middle	17	7	48	0.285023355793477
north	1990	9	22	80-north	BIJ-north	1	0	0	5578	middle	17	7	48	0.285023355793477
north	1990	9	22	80-north	CAS-north	0	0	0	5212	low	17	7	48	0.285023355793477
north	1990	9	22	80-north	FAN-north	0	0	0	7769	high	17	7	48	0.285023355793477
north	1990	9	22	80-north	GAL-north	0	0	0	9595	middle	17	7	48	0.285023355793477
north	1990	9	22	80-north	GIT-north	0	0	0	15074	middle	17	7	48	0.285023355793477
north	1990	9	22	80-north	GOM-north	1	0	0	6308	middle	17	7	48	0.285023355793477
north	1990	9	22	80-north	HER-north	0	0	0	9230	middle	17	7	48	0.285023355793477
north	1990	9	22	80-north	KIR-north	0	0	0	7769	middle	17	7	48	0.285023355793477
north	1990	9	22	80-north	LOU-north	1	0	0	6673	high	17	7	48	0.285023355793477
north	1990	9	22	80-north	MYS-north	0	0	1	5578	high	17	7	48	0.285023355793477
north	1990	9	22	80-north	OND-north	1	0	0	13248	high	17	7	48	0.285023355793477
north	1990	9	22	80-north	PER-north	0	0	0	5212	low	17	7	48	0.285023355793477
north	1990	9	22	80-north	POU-north	1	0	0	6308	high	17	7	48	0.285023355793477
north	1990	9	22	80-north	RIC-north	0	0	0	9961	middle	17	7	48	0.285023355793477
north	1990	9	22	80-north	XER-north	0	0	0	7404	low	17	7	48	0.285023355793477
north	1990	9	25	81-north	AGA-north	1	1	0	4850	low	17	7	48	0.285023355793477
north	1990	9	25	81-north	BEL-north	0	0	0	5336	middle	17	7	48	0.285023355793477
north	1990	9	25	81-north	BIJ-north	0	0	0	5581	middle	17	7	48	0.285023355793477
north	1990	9	25	81-north	CAS-north	0	0	0	5215	low	17	7	48	0.285023355793477
north	1990	9	25	81-north	FAN-north	0	0	0	7772	high	17	7	48	0.285023355793477
north	1990	9	25	81-north	GAL-north	0	0	0	9598	middle	17	7	48	0.285023355793477
north	1990	9	25	81-north	GIT-north	1	0	0	15077	middle	17	7	48	0.285023355793477
north	1990	9	25	81-north	GOM-north	0	0	0	6311	middle	17	7	48	0.285023355793477
north	1990	9	25	81-north	HER-north	0	0	0	9233	middle	17	7	48	0.285023355793477
north	1990	9	25	81-north	KIR-north	0	0	0	7772	middle	17	7	48	0.285023355793477
north	1990	9	25	81-north	LOU-north	0	0	0	6676	high	17	7	48	0.285023355793477
north	1990	9	25	81-north	MYS-north	0	0	1	5581	high	17	7	48	0.285023355793477
north	1990	9	25	81-north	OND-north	1	0	0	13251	high	17	7	48	0.285023355793477
north	1990	9	25	81-north	PER-north	0	0	0	5215	low	17	7	48	0.285023355793477
north	1990	9	25	81-north	POU-north	1	1	0	6311	high	17	7	48	0.285023355793477
north	1990	9	25	81-north	RIC-north	0	0	0	9964	middle	17	7	48	0.285023355793477
north	1990	9	25	81-north	XER-north	0	0	0	7407	low	17	7	48	0.285023355793477
north	1990	9	27	82-north	AGA-north	0	1	0	4852	low	17	7	48	0.285023355793477
north	1990	9	27	82-north	BEL-north	0	0	0	5338	middle	17	7	48	0.285023355793477
north	1990	9	27	82-north	BIJ-north	1	0	0	5583	middle	17	7	48	0.285023355793477
north	1990	9	27	82-north	CAS-north	0	0	0	5217	low	17	7	48	0.285023355793477
north	1990	9	27	82-north	FAN-north	0	0	0	7774	high	17	7	48	0.285023355793477
north	1990	9	27	82-north	GAL-north	0	0	0	9600	middle	17	7	48	0.285023355793477
north	1990	9	27	82-north	GIT-north	0	0	0	15079	middle	17	7	48	0.285023355793477
north	1990	9	27	82-north	GOM-north	0	0	0	6313	middle	17	7	48	0.285023355793477
north	1990	9	27	82-north	HER-north	0	0	0	9235	middle	17	7	48	0.285023355793477
north	1990	9	27	82-north	KIR-north	0	0	0	7774	middle	17	7	48	0.285023355793477
north	1990	9	27	82-north	LOU-north	0	0	0	6678	high	17	7	48	0.285023355793477
north	1990	9	27	82-north	MYS-north	0	0	1	5583	high	17	7	48	0.285023355793477
north	1990	9	27	82-north	OND-north	1	0	0	13253	high	17	7	48	0.285023355793477
north	1990	9	27	82-north	PER-north	0	0	0	5217	low	17	7	48	0.285023355793477
north	1990	9	27	82-north	POU-north	1	1	0	6313	high	17	7	48	0.285023355793477
north	1990	9	27	82-north	RIC-north	0	0	0	9966	middle	17	7	48	0.285023355793477
north	1990	9	27	82-north	XER-north	0	0	0	7409	low	17	7	48	0.285023355793477
north	1990	9	30	83-north	AGA-north	0	1	0	4855	low	17	7	48	0.285023355793477
north	1990	9	30	83-north	BEL-north	0	0	0	5341	middle	17	7	48	0.285023355793477
north	1990	9	30	83-north	BIJ-north	1	0	0	5586	middle	17	7	48	0.285023355793477
north	1990	9	30	83-north	CAS-north	0	0	0	5220	low	17	7	48	0.285023355793477
north	1990	9	30	83-north	FAN-north	1	0	0	7777	high	17	7	48	0.285023355793477
north	1990	9	30	83-north	GAL-north	1	0	0	9603	middle	17	7	48	0.285023355793477
north	1990	9	30	83-north	GIT-north	1	0	0	15082	middle	17	7	48	0.285023355793477
north	1990	9	30	83-north	GOM-north	0	0	0	6316	middle	17	7	48	0.285023355793477
north	1990	9	30	83-north	HER-north	0	0	0	9238	middle	17	7	48	0.285023355793477
north	1990	9	30	83-north	KIR-north	1	0	0	7777	middle	17	7	48	0.285023355793477
north	1990	9	30	83-north	LOU-north	0	0	0	6681	high	17	7	48	0.285023355793477
north	1990	9	30	83-north	MYS-north	1	0	1	5586	high	17	7	48	0.285023355793477
north	1990	9	30	83-north	OND-north	1	0	0	13256	high	17	7	48	0.285023355793477
north	1990	9	30	83-north	PER-north	0	0	0	5220	low	17	7	48	0.285023355793477
north	1990	9	30	83-north	POU-north	0	1	0	6316	high	17	7	48	0.285023355793477
north	1990	9	30	83-north	RIC-north	1	0	0	9969	middle	17	7	48	0.285023355793477
north	1990	9	30	83-north	XER-north	0	0	0	7412	low	17	7	48	0.285023355793477
north	1990	10	2	86-north	AGA-north	1	1	0	4857	low	17	7	47	0.350900466312912
north	1990	10	2	86-north	BEL-north	1	1	0	5343	middle	17	7	47	0.350900466312912
north	1990	10	2	86-north	BIJ-north	1	1	0	5588	middle	17	7	47	0.350900466312912
north	1990	10	2	86-north	CAS-north	0	0	0	5222	low	17	7	47	0.350900466312912
north	1990	10	2	86-north	FAN-north	0	0	0	7779	high	17	7	47	0.350900466312912
north	1990	10	2	86-north	GAL-north	0	0	0	9605	middle	17	7	47	0.350900466312912
north	1990	10	2	86-north	GIT-north	1	0	0	15084	middle	17	7	47	0.350900466312912
north	1990	10	2	86-north	GOM-north	1	1	0	6318	middle	17	7	47	0.350900466312912
north	1990	10	2	86-north	HER-north	0	0	0	9240	middle	17	7	47	0.350900466312912
north	1990	10	2	86-north	KIR-north	1	1	0	7779	middle	17	7	47	0.350900466312912
north	1990	10	2	86-north	LOU-north	1	0	0	6683	high	17	7	47	0.350900466312912
north	1990	10	2	86-north	MYS-north	0	0	1	5588	high	17	7	47	0.350900466312912
north	1990	10	2	86-north	OND-north	1	0	0	13258	high	17	7	47	0.350900466312912
north	1990	10	2	86-north	PER-north	0	0	0	5222	low	17	7	47	0.350900466312912
north	1990	10	2	86-north	POU-north	0	1	0	6318	high	17	7	47	0.350900466312912
north	1990	10	2	86-north	RIC-north	0	0	0	9971	middle	17	7	47	0.350900466312912
north	1990	10	2	86-north	XER-north	0	0	0	7414	low	17	7	47	0.350900466312912
north	1990	10	8	88-north	AGA-north	0	1	0	4863	low	17	7	47	0.350900466312912
north	1990	10	8	88-north	BEL-north	0	1	0	5349	middle	17	7	47	0.350900466312912
north	1990	10	8	88-north	BIJ-north	0	1	0	5594	middle	17	7	47	0.350900466312912
north	1990	10	8	88-north	CAS-north	0	0	0	5228	low	17	7	47	0.350900466312912
north	1990	10	8	88-north	FAN-north	1	0	0	7785	high	17	7	47	0.350900466312912
north	1990	10	8	88-north	GAL-north	1	1	0	9611	middle	17	7	47	0.350900466312912
north	1990	10	8	88-north	GIT-north	0	0	0	15090	middle	17	7	47	0.350900466312912
north	1990	10	8	88-north	GOM-north	0	1	0	6324	middle	17	7	47	0.350900466312912
north	1990	10	8	88-north	HER-north	1	0	0	9246	middle	17	7	47	0.350900466312912
north	1990	10	8	88-north	KIR-north	0	1	0	7785	middle	17	7	47	0.350900466312912
north	1990	10	8	88-north	LOU-north	0	1	0	6689	high	17	7	47	0.350900466312912
north	1990	10	8	88-north	MYS-north	0	0	1	5594	high	17	7	47	0.350900466312912
north	1990	10	8	88-north	OND-north	0	0	0	13264	high	17	7	47	0.350900466312912
north	1990	10	8	88-north	PER-north	0	0	0	5228	low	17	7	47	0.350900466312912
north	1990	10	8	88-north	POU-north	0	0	0	6324	high	17	7	47	0.350900466312912
north	1990	10	8	88-north	RIC-north	1	0	0	9977	middle	17	7	47	0.350900466312912
north	1990	10	8	88-north	XER-north	0	0	0	7420	low	17	7	47	0.350900466312912
north	1990	10	11	89-north	AGA-north	1	0	0	4866	low	17	7	47	0.350900466312912
north	1990	10	11	89-north	BEL-north	0	1	0	5352	middle	17	7	47	0.350900466312912
north	1990	10	11	89-north	BIJ-north	1	1	0	5597	middle	17	7	47	0.350900466312912
north	1990	10	11	89-north	CAS-north	0	0	0	5231	low	17	7	47	0.350900466312912
north	1990	10	11	89-north	FAN-north	0	0	0	7788	high	17	7	47	0.350900466312912
north	1990	10	11	89-north	GAL-north	0	0	0	9614	middle	17	7	47	0.350900466312912
north	1990	10	11	89-north	GIT-north	0	0	0	15093	middle	17	7	47	0.350900466312912
north	1990	10	11	89-north	GOM-north	1	1	0	6327	middle	17	7	47	0.350900466312912
north	1990	10	11	89-north	HER-north	0	0	0	9249	middle	17	7	47	0.350900466312912
north	1990	10	11	89-north	KIR-north	1	1	0	7788	middle	17	7	47	0.350900466312912
north	1990	10	11	89-north	LOU-north	0	1	0	6692	high	17	7	47	0.350900466312912
north	1990	10	11	89-north	MYS-north	0	0	1	5597	high	17	7	47	0.350900466312912
north	1990	10	11	89-north	OND-north	1	0	0	13267	high	17	7	47	0.350900466312912
north	1990	10	11	89-north	PER-north	0	0	0	5231	low	17	7	47	0.350900466312912
north	1990	10	11	89-north	POU-north	1	0	0	6327	high	17	7	47	0.350900466312912
north	1990	10	11	89-north	RIC-north	0	0	0	9980	middle	17	7	47	0.350900466312912
north	1990	10	11	89-north	XER-north	0	0	0	7423	low	17	7	47	0.350900466312912
north	1990	10	11	90-north	AGA-north	1	0	0	4866	low	17	7	47	0.350900466312912
north	1990	10	11	90-north	BEL-north	0	1	0	5352	middle	17	7	47	0.350900466312912
north	1990	10	11	90-north	BIJ-north	1	1	0	5597	middle	17	7	47	0.350900466312912
north	1990	10	11	90-north	CAS-north	0	0	0	5231	low	17	7	47	0.350900466312912
north	1990	10	11	90-north	FAN-north	0	0	0	7788	high	17	7	47	0.350900466312912
north	1990	10	11	90-north	GAL-north	0	0	0	9614	middle	17	7	47	0.350900466312912
north	1990	10	11	90-north	GIT-north	0	0	0	15093	middle	17	7	47	0.350900466312912
north	1990	10	11	90-north	GOM-north	1	1	0	6327	middle	17	7	47	0.350900466312912
north	1990	10	11	90-north	HER-north	0	0	0	9249	middle	17	7	47	0.350900466312912
north	1990	10	11	90-north	KIR-north	1	1	0	7788	middle	17	7	47	0.350900466312912
north	1990	10	11	90-north	LOU-north	1	1	0	6692	high	17	7	47	0.350900466312912
north	1990	10	11	90-north	MYS-north	0	0	1	5597	high	17	7	47	0.350900466312912
north	1990	10	11	90-north	OND-north	1	0	0	13267	high	17	7	47	0.350900466312912
north	1990	10	11	90-north	PER-north	0	0	0	5231	low	17	7	47	0.350900466312912
north	1990	10	11	90-north	POU-north	1	0	0	6327	high	17	7	47	0.350900466312912
north	1990	10	11	90-north	RIC-north	0	0	0	9980	middle	17	7	47	0.350900466312912
north	1990	10	11	90-north	XER-north	0	0	0	7423	low	17	7	47	0.350900466312912
north	1990	10	12	91-north	AGA-north	0	0	0	4867	low	17	7	47	0.350900466312912
north	1990	10	12	91-north	BEL-north	0	1	0	5353	middle	17	7	47	0.350900466312912
north	1990	10	12	91-north	BIJ-north	0	1	0	5598	middle	17	7	47	0.350900466312912
north	1990	10	12	91-north	CAS-north	1	1	0	5232	low	17	7	47	0.350900466312912
north	1990	10	12	91-north	FAN-north	0	0	0	7789	high	17	7	47	0.350900466312912
north	1990	10	12	91-north	GAL-north	0	0	0	9615	middle	17	7	47	0.350900466312912
north	1990	10	12	91-north	GIT-north	0	0	0	15094	middle	17	7	47	0.350900466312912
north	1990	10	12	91-north	GOM-north	1	1	0	6328	middle	17	7	47	0.350900466312912
north	1990	10	12	91-north	HER-north	0	0	0	9250	middle	17	7	47	0.350900466312912
north	1990	10	12	91-north	KIR-north	0	1	0	7789	middle	17	7	47	0.350900466312912
north	1990	10	12	91-north	LOU-north	1	1	0	6693	high	17	7	47	0.350900466312912
north	1990	10	12	91-north	MYS-north	1	0	1	5598	high	17	7	47	0.350900466312912
north	1990	10	12	91-north	OND-north	1	0	0	13268	high	17	7	47	0.350900466312912
north	1990	10	12	91-north	PER-north	1	0	0	5232	low	17	7	47	0.350900466312912
north	1990	10	12	91-north	POU-north	1	0	0	6328	high	17	7	47	0.350900466312912
north	1990	10	12	91-north	RIC-north	0	0	0	9981	middle	17	7	47	0.350900466312912
north	1990	10	12	91-north	XER-north	0	0	0	7424	low	17	7	47	0.350900466312912
north	1990	10	16	92-north	AGA-north	1	0	0	4871	low	17	7	47	0.350900466312912
north	1990	10	16	92-north	BEL-north	0	1	0	5357	middle	17	7	47	0.350900466312912
north	1990	10	16	92-north	BIJ-north	1	1	0	5602	middle	17	7	47	0.350900466312912
north	1990	10	16	92-north	CAS-north	0	1	0	5236	low	17	7	47	0.350900466312912
north	1990	10	16	92-north	FAN-north	0	0	0	7793	high	17	7	47	0.350900466312912
north	1990	10	16	92-north	GAL-north	1	0	0	9619	middle	17	7	47	0.350900466312912
north	1990	10	16	92-north	GIT-north	0	0	0	15098	middle	17	7	47	0.350900466312912
north	1990	10	16	92-north	GOM-north	1	1	0	6332	middle	17	7	47	0.350900466312912
north	1990	10	16	92-north	HER-north	0	0	0	9254	middle	17	7	47	0.350900466312912
north	1990	10	16	92-north	KIR-north	0	0	0	7793	middle	17	7	47	0.350900466312912
north	1990	10	16	92-north	LOU-north	1	1	0	6697	high	17	7	47	0.350900466312912
north	1990	10	16	92-north	MYS-north	1	0	1	5602	high	17	7	47	0.350900466312912
north	1990	10	16	92-north	OND-north	1	0	0	13272	high	17	7	47	0.350900466312912
north	1990	10	16	92-north	PER-north	0	0	0	5236	low	17	7	47	0.350900466312912
north	1990	10	16	92-north	POU-north	1	0	0	6332	high	17	7	47	0.350900466312912
north	1990	10	16	92-north	RIC-north	0	0	0	9985	middle	17	7	47	0.350900466312912
north	1990	10	16	92-north	XER-north	0	0	0	7428	low	17	7	47	0.350900466312912
north	1990	10	22	94-north	AGA-north	1	0	0	4877	low	17	7	47	0.350900466312912
north	1990	10	22	94-north	BEL-north	0	0	0	5363	middle	17	7	47	0.350900466312912
north	1990	10	22	94-north	BIJ-north	1	0	0	5608	middle	17	7	47	0.350900466312912
north	1990	10	22	94-north	CAS-north	1	1	0	5242	low	17	7	47	0.350900466312912
north	1990	10	22	94-north	FAN-north	0	0	0	7799	high	17	7	47	0.350900466312912
north	1990	10	22	94-north	GAL-north	0	0	0	9625	middle	17	7	47	0.350900466312912
north	1990	10	22	94-north	GIT-north	1	1	0	15104	middle	17	7	47	0.350900466312912
north	1990	10	22	94-north	GOM-north	0	0	0	6338	middle	17	7	47	0.350900466312912
north	1990	10	22	94-north	HER-north	0	0	0	9260	middle	17	7	47	0.350900466312912
north	1990	10	22	94-north	KIR-north	0	0	0	7799	middle	17	7	47	0.350900466312912
north	1990	10	22	94-north	LOU-north	1	1	0	6703	high	17	7	47	0.350900466312912
north	1990	10	22	94-north	MYS-north	1	0	1	5608	high	17	7	47	0.350900466312912
north	1990	10	22	94-north	OND-north	1	0	0	13278	high	17	7	47	0.350900466312912
north	1990	10	22	94-north	PER-north	0	0	0	5242	low	17	7	47	0.350900466312912
north	1990	10	22	94-north	POU-north	1	0	0	6338	high	17	7	47	0.350900466312912
north	1990	10	22	94-north	RIC-north	0	0	0	9991	middle	17	7	47	0.350900466312912
north	1990	10	22	94-north	XER-north	1	0	0	7434	low	17	7	47	0.350900466312912
north	1991	2	15	95-north	AGA-north	1	1	0	4993	low	17	6	46	0.215303405428131
north	1991	2	15	95-north	BEL-north	0	0	0	5479	middle	17	6	46	0.215303405428131
north	1991	2	15	95-north	BIJ-north	1	1	0	5724	middle	17	6	46	0.215303405428131
north	1991	2	15	95-north	CAS-north	0	0	0	5358	low	17	6	46	0.215303405428131
north	1991	2	15	95-north	FAN-north	0	0	0	7915	high	17	6	46	0.215303405428131
north	1991	2	15	95-north	GAL-north	0	0	0	9741	middle	17	6	46	0.215303405428131
north	1991	2	15	95-north	GIT-north	1	0	0	15220	middle	17	6	46	0.215303405428131
north	1991	2	15	95-north	GOM-north	1	1	0	6454	middle	17	6	46	0.215303405428131
north	1991	2	15	95-north	HER-north	1	0	0	9376	high	17	6	46	0.215303405428131
north	1991	2	15	95-north	KIR-north	1	1	0	7915	middle	17	6	46	0.215303405428131
north	1991	2	15	95-north	LOU-north	1	0	0	6819	high	17	6	46	0.215303405428131
north	1991	2	15	95-north	MYS-north	1	0	1	5724	high	17	6	46	0.215303405428131
north	1991	2	15	95-north	OND-north	1	1	0	13394	high	17	6	46	0.215303405428131
north	1991	2	15	95-north	PER-north	1	0	0	5358	low	17	6	46	0.215303405428131
north	1991	2	15	95-north	POU-north	1	0	1	6454	high	17	6	46	0.215303405428131
north	1991	2	15	95-north	RIC-north	0	0	0	10107	high	17	6	46	0.215303405428131
north	1991	2	15	95-north	XER-north	1	0	0	7550	low	17	6	46	0.215303405428131
north	1991	3	19	97-north	AGA-north	0	0	0	5025	low	17	6	46	0.162569498690438
north	1991	3	19	97-north	BEL-north	0	0	0	5511	middle	17	6	46	0.162569498690438
north	1991	3	19	97-north	BIJ-north	1	1	0	5756	middle	17	6	46	0.162569498690438
north	1991	3	19	97-north	CAS-north	1	1	0	5390	low	17	6	46	0.162569498690438
north	1991	3	19	97-north	FAN-north	0	0	0	7947	high	17	6	46	0.162569498690438
north	1991	3	19	97-north	GAL-north	0	0	0	9773	middle	17	6	46	0.162569498690438
north	1991	3	19	97-north	GIT-north	1	0	0	15252	middle	17	6	46	0.162569498690438
north	1991	3	19	97-north	GOM-north	1	1	0	6486	middle	17	6	46	0.162569498690438
north	1991	3	19	97-north	HER-north	1	0	0	9408	high	17	6	46	0.162569498690438
north	1991	3	19	97-north	KIR-north	1	0	0	7947	middle	17	6	46	0.162569498690438
north	1991	3	19	97-north	LOU-north	1	0	0	6851	high	17	6	46	0.162569498690438
north	1991	3	19	97-north	MYS-north	1	0	1	5756	high	17	6	46	0.162569498690438
north	1991	3	19	97-north	OND-north	1	0	0	13426	high	17	6	46	0.162569498690438
north	1991	3	19	97-north	PER-north	1	1	0	5390	low	17	6	46	0.162569498690438
north	1991	3	19	97-north	POU-north	1	0	1	6486	high	17	6	46	0.162569498690438
north	1991	3	19	97-north	RIC-north	0	0	0	10139	high	17	6	46	0.162569498690438
north	1991	3	19	97-north	XER-north	1	1	0	7582	low	17	6	46	0.162569498690438
north	1991	3	20	98-north	AGA-north	0	1	0	5026	low	17	6	46	0.162569498690438
north	1991	3	20	98-north	BEL-north	0	0	0	5512	middle	17	6	46	0.162569498690438
north	1991	3	20	98-north	BIJ-north	1	0	0	5757	middle	17	6	46	0.162569498690438
north	1991	3	20	98-north	CAS-north	0	1	0	5391	low	17	6	46	0.162569498690438
north	1991	3	20	98-north	FAN-north	0	0	0	7948	high	17	6	46	0.162569498690438
north	1991	3	20	98-north	GAL-north	1	0	0	9774	middle	17	6	46	0.162569498690438
north	1991	3	20	98-north	GIT-north	1	0	0	15253	middle	17	6	46	0.162569498690438
north	1991	3	20	98-north	GOM-north	0	1	0	6487	middle	17	6	46	0.162569498690438
north	1991	3	20	98-north	HER-north	1	0	0	9409	high	17	6	46	0.162569498690438
north	1991	3	20	98-north	KIR-north	0	0	0	7948	middle	17	6	46	0.162569498690438
north	1991	3	20	98-north	LOU-north	0	0	0	6852	high	17	6	46	0.162569498690438
north	1991	3	20	98-north	MYS-north	1	0	1	5757	high	17	6	46	0.162569498690438
north	1991	3	20	98-north	OND-north	1	0	0	13427	high	17	6	46	0.162569498690438
north	1991	3	20	98-north	PER-north	0	1	0	5391	low	17	6	46	0.162569498690438
north	1991	3	20	98-north	POU-north	1	0	1	6487	high	17	6	46	0.162569498690438
north	1991	3	20	98-north	RIC-north	1	0	0	10140	high	17	6	46	0.162569498690438
north	1991	3	20	98-north	XER-north	1	1	0	7583	low	17	6	46	0.162569498690438
north	1991	3	23	99-north	AGA-north	1	1	0	5029	low	17	6	46	0.162569498690438
north	1991	3	23	99-north	BEL-north	0	0	0	5515	middle	17	6	46	0.162569498690438
north	1991	3	23	99-north	BIJ-north	1	0	0	5760	middle	17	6	46	0.162569498690438
north	1991	3	23	99-north	CAS-north	1	1	0	5394	low	17	6	46	0.162569498690438
north	1991	3	23	99-north	FAN-north	0	0	0	7951	high	17	6	46	0.162569498690438
north	1991	3	23	99-north	GAL-north	1	0	0	9777	middle	17	6	46	0.162569498690438
north	1991	3	23	99-north	GIT-north	0	1	0	15256	middle	17	6	46	0.162569498690438
north	1991	3	23	99-north	GOM-north	1	1	0	6490	middle	17	6	46	0.162569498690438
north	1991	3	23	99-north	HER-north	0	0	0	9412	high	17	6	46	0.162569498690438
north	1991	3	23	99-north	KIR-north	1	0	0	7951	middle	17	6	46	0.162569498690438
north	1991	3	23	99-north	LOU-north	1	0	0	6855	high	17	6	46	0.162569498690438
north	1991	3	23	99-north	MYS-north	1	0	1	5760	high	17	6	46	0.162569498690438
north	1991	3	23	99-north	OND-north	1	0	0	13430	high	17	6	46	0.162569498690438
north	1991	3	23	99-north	PER-north	0	1	0	5394	low	17	6	46	0.162569498690438
north	1991	3	23	99-north	POU-north	1	0	1	6490	high	17	6	46	0.162569498690438
north	1991	3	23	99-north	RIC-north	0	0	0	10143	high	17	6	46	0.162569498690438
north	1991	3	23	99-north	XER-north	1	1	0	7586	low	17	6	46	0.162569498690438
north	1991	9	11	100-north	AGA-north	1	0	0	5201	low	19	6	47	0.285023355793477
north	1991	9	11	100-north	BEL-north	0	1	0	5687	middle	19	6	47	0.285023355793477
north	1991	9	11	100-north	BIJ-north	1	0	0	5932	middle	19	6	47	0.285023355793477
north	1991	9	11	100-north	CAS-north	0	1	0	5566	low	19	6	47	0.285023355793477
north	1991	9	11	100-north	DIL-north	0	0	0	4836	low	19	6	47	0.285023355793477
north	1991	9	11	100-north	FAN-north	0	0	0	8123	high	19	6	47	0.285023355793477
north	1991	9	11	100-north	GAL-north	1	0	0	9949	middle	19	6	47	0.285023355793477
north	1991	9	11	100-north	GIT-north	0	0	0	15428	middle	19	6	47	0.285023355793477
north	1991	9	11	100-north	GOM-north	0	0	0	6662	middle	19	6	47	0.285023355793477
north	1991	9	11	100-north	HER-north	1	0	0	9584	high	19	6	47	0.285023355793477
north	1991	9	11	100-north	KIR-north	0	0	0	8123	middle	19	6	47	0.285023355793477
north	1991	9	11	100-north	LOU-north	0	0	0	7027	high	19	6	47	0.285023355793477
north	1991	9	11	100-north	MYS-north	1	0	1	5932	high	19	6	47	0.285023355793477
north	1991	9	11	100-north	OND-north	1	0	0	13602	high	19	6	47	0.285023355793477
north	1991	9	11	100-north	PER-north	1	1	0	5566	low	19	6	47	0.285023355793477
north	1991	9	11	100-north	POU-north	1	0	1	6662	high	19	6	47	0.285023355793477
north	1991	9	11	100-north	RIC-north	0	0	0	10315	high	19	6	47	0.285023355793477
north	1991	9	11	100-north	VEN-north	1	0	1	4836	middle	19	6	47	0.285023355793477
north	1991	9	11	100-north	XER-north	0	0	0	7758	low	19	6	47	0.285023355793477
north	1991	9	14	101-north	AGA-north	0	0	0	5204	low	19	6	47	0.285023355793477
north	1991	9	14	101-north	BEL-north	0	1	0	5690	middle	19	6	47	0.285023355793477
north	1991	9	14	101-north	BIJ-north	1	0	0	5935	middle	19	6	47	0.285023355793477
north	1991	9	14	101-north	CAS-north	0	1	0	5569	low	19	6	47	0.285023355793477
north	1991	9	14	101-north	DIL-north	0	0	0	4839	low	19	6	47	0.285023355793477
north	1991	9	14	101-north	FAN-north	0	0	0	8126	high	19	6	47	0.285023355793477
north	1991	9	14	101-north	GAL-north	0	0	0	9952	middle	19	6	47	0.285023355793477
north	1991	9	14	101-north	GIT-north	1	0	0	15431	middle	19	6	47	0.285023355793477
north	1991	9	14	101-north	GOM-north	0	0	0	6665	middle	19	6	47	0.285023355793477
north	1991	9	14	101-north	HER-north	1	0	0	9587	high	19	6	47	0.285023355793477
north	1991	9	14	101-north	KIR-north	0	0	0	8126	middle	19	6	47	0.285023355793477
north	1991	9	14	101-north	LOU-north	0	0	0	7030	high	19	6	47	0.285023355793477
north	1991	9	14	101-north	MYS-north	1	0	1	5935	high	19	6	47	0.285023355793477
north	1991	9	14	101-north	OND-north	1	0	0	13605	high	19	6	47	0.285023355793477
north	1991	9	14	101-north	PER-north	0	1	0	5569	low	19	6	47	0.285023355793477
north	1991	9	14	101-north	POU-north	1	0	1	6665	high	19	6	47	0.285023355793477
north	1991	9	14	101-north	RIC-north	0	0	0	10318	high	19	6	47	0.285023355793477
north	1991	9	14	101-north	VEN-north	0	0	1	4839	middle	19	6	47	0.285023355793477
north	1991	9	14	101-north	XER-north	0	0	0	7761	low	19	6	47	0.285023355793477
north	1991	9	22	102-north	AGA-north	1	0	0	5212	low	19	6	47	0.285023355793477
north	1991	9	22	102-north	BEL-north	0	0	0	5698	middle	19	6	47	0.285023355793477
north	1991	9	22	102-north	BIJ-north	1	0	0	5943	middle	19	6	47	0.285023355793477
north	1991	9	22	102-north	CAS-north	0	1	0	5577	low	19	6	47	0.285023355793477
north	1991	9	22	102-north	DIL-north	1	0	0	4847	low	19	6	47	0.285023355793477
north	1991	9	22	102-north	FAN-north	0	0	0	8134	high	19	6	47	0.285023355793477
north	1991	9	22	102-north	GAL-north	1	0	0	9960	middle	19	6	47	0.285023355793477
north	1991	9	22	102-north	GIT-north	1	0	0	15439	middle	19	6	47	0.285023355793477
north	1991	9	22	102-north	GOM-north	0	0	0	6673	middle	19	6	47	0.285023355793477
north	1991	9	22	102-north	HER-north	1	0	0	9595	high	19	6	47	0.285023355793477
north	1991	9	22	102-north	KIR-north	0	0	0	8134	middle	19	6	47	0.285023355793477
north	1991	9	22	102-north	LOU-north	0	0	0	7038	high	19	6	47	0.285023355793477
north	1991	9	22	102-north	MYS-north	1	0	1	5943	high	19	6	47	0.285023355793477
north	1991	9	22	102-north	OND-north	1	1	0	13613	high	19	6	47	0.285023355793477
north	1991	9	22	102-north	PER-north	1	0	0	5577	low	19	6	47	0.285023355793477
north	1991	9	22	102-north	POU-north	1	0	1	6673	high	19	6	47	0.285023355793477
north	1991	9	22	102-north	RIC-north	1	0	0	10326	high	19	6	47	0.285023355793477
north	1991	9	22	102-north	VEN-north	1	0	1	4847	middle	19	6	47	0.285023355793477
north	1991	9	22	102-north	XER-north	1	0	0	7769	low	19	6	47	0.285023355793477
north	1991	9	25	103-north	AGA-north	0	0	0	5215	low	19	6	47	0.285023355793477
north	1991	9	25	103-north	BEL-north	0	0	0	5701	middle	19	6	47	0.285023355793477
north	1991	9	25	103-north	BIJ-north	1	0	0	5946	middle	19	6	47	0.285023355793477
north	1991	9	25	103-north	CAS-north	0	0	0	5580	low	19	6	47	0.285023355793477
north	1991	9	25	103-north	DIL-north	0	0	0	4850	low	19	6	47	0.285023355793477
north	1991	9	25	103-north	FAN-north	0	0	0	8137	high	19	6	47	0.285023355793477
north	1991	9	25	103-north	GAL-north	1	1	0	9963	middle	19	6	47	0.285023355793477
north	1991	9	25	103-north	GIT-north	1	0	0	15442	middle	19	6	47	0.285023355793477
north	1991	9	25	103-north	GOM-north	0	0	0	6676	middle	19	6	47	0.285023355793477
north	1991	9	25	103-north	HER-north	1	0	0	9598	high	19	6	47	0.285023355793477
north	1991	9	25	103-north	KIR-north	0	0	0	8137	middle	19	6	47	0.285023355793477
north	1991	9	25	103-north	LOU-north	0	0	0	7041	high	19	6	47	0.285023355793477
north	1991	9	25	103-north	MYS-north	0	0	1	5946	high	19	6	47	0.285023355793477
north	1991	9	25	103-north	OND-north	1	0	0	13616	high	19	6	47	0.285023355793477
north	1991	9	25	103-north	PER-north	1	0	0	5580	low	19	6	47	0.285023355793477
north	1991	9	25	103-north	POU-north	0	0	1	6676	high	19	6	47	0.285023355793477
north	1991	9	25	103-north	RIC-north	1	0	0	10329	high	19	6	47	0.285023355793477
north	1991	9	25	103-north	VEN-north	0	0	1	4850	middle	19	6	47	0.285023355793477
north	1991	9	25	103-north	XER-north	0	0	0	7772	low	19	6	47	0.285023355793477
north	1991	10	3	104-north	AGA-north	0	0	0	5223	low	19	6	48	0.350900466312912
north	1991	10	3	104-north	BEL-north	0	0	0	5709	middle	19	6	48	0.350900466312912
north	1991	10	3	104-north	BIJ-north	0	0	0	5954	middle	19	6	48	0.350900466312912
north	1991	10	3	104-north	CAS-north	0	0	0	5588	low	19	6	48	0.350900466312912
north	1991	10	3	104-north	DIL-north	0	0	0	4858	low	19	6	48	0.350900466312912
north	1991	10	3	104-north	FAN-north	1	0	0	8145	high	19	6	48	0.350900466312912
north	1991	10	3	104-north	GAL-north	0	1	0	9971	middle	19	6	48	0.350900466312912
north	1991	10	3	104-north	GIT-north	1	1	0	15450	middle	19	6	48	0.350900466312912
north	1991	10	3	104-north	GOM-north	0	0	0	6684	middle	19	6	48	0.350900466312912
north	1991	10	3	104-north	HER-north	1	0	0	9606	high	19	6	48	0.350900466312912
north	1991	10	3	104-north	KIR-north	0	0	0	8145	middle	19	6	48	0.350900466312912
north	1991	10	3	104-north	LOU-north	0	0	0	7049	high	19	6	48	0.350900466312912
north	1991	10	3	104-north	MYS-north	1	0	1	5954	high	19	6	48	0.350900466312912
north	1991	10	3	104-north	OND-north	1	1	0	13624	high	19	6	48	0.350900466312912
north	1991	10	3	104-north	PER-north	0	0	0	5588	low	19	6	48	0.350900466312912
north	1991	10	3	104-north	POU-north	0	0	1	6684	high	19	6	48	0.350900466312912
north	1991	10	3	104-north	RIC-north	1	0	0	10337	high	19	6	48	0.350900466312912
north	1991	10	3	104-north	VEN-north	0	0	1	4858	middle	19	6	48	0.350900466312912
north	1991	10	3	104-north	XER-north	1	1	0	7780	low	19	6	48	0.350900466312912
north	1991	10	5	105-north	AGA-north	0	0	0	5225	low	19	6	48	0.350900466312912
north	1991	10	5	105-north	BEL-north	0	0	0	5711	middle	19	6	48	0.350900466312912
north	1991	10	5	105-north	BIJ-north	0	0	0	5956	middle	19	6	48	0.350900466312912
north	1991	10	5	105-north	CAS-north	0	0	0	5590	low	19	6	48	0.350900466312912
north	1991	10	5	105-north	DIL-north	0	0	0	4860	low	19	6	48	0.350900466312912
north	1991	10	5	105-north	FAN-north	0	0	0	8147	high	19	6	48	0.350900466312912
north	1991	10	5	105-north	GAL-north	1	1	0	9973	middle	19	6	48	0.350900466312912
north	1991	10	5	105-north	GIT-north	1	1	0	15452	middle	19	6	48	0.350900466312912
north	1991	10	5	105-north	GOM-north	0	0	0	6686	middle	19	6	48	0.350900466312912
north	1991	10	5	105-north	HER-north	0	0	0	9608	high	19	6	48	0.350900466312912
north	1991	10	5	105-north	KIR-north	0	0	0	8147	middle	19	6	48	0.350900466312912
north	1991	10	5	105-north	LOU-north	0	0	0	7051	high	19	6	48	0.350900466312912
north	1991	10	5	105-north	MYS-north	0	0	1	5956	high	19	6	48	0.350900466312912
north	1991	10	5	105-north	OND-north	1	1	0	13626	high	19	6	48	0.350900466312912
north	1991	10	5	105-north	PER-north	0	0	0	5590	low	19	6	48	0.350900466312912
north	1991	10	5	105-north	POU-north	0	0	1	6686	high	19	6	48	0.350900466312912
north	1991	10	5	105-north	RIC-north	0	0	0	10339	high	19	6	48	0.350900466312912
north	1991	10	5	105-north	VEN-north	0	0	1	4860	middle	19	6	48	0.350900466312912
north	1991	10	5	105-north	XER-north	0	1	0	7782	low	19	6	48	0.350900466312912
north	1991	10	5	106-north	AGA-north	0	0	0	5225	low	19	6	48	0.350900466312912
north	1991	10	5	106-north	BEL-north	0	0	0	5711	middle	19	6	48	0.350900466312912
north	1991	10	5	106-north	BIJ-north	0	0	0	5956	middle	19	6	48	0.350900466312912
north	1991	10	5	106-north	CAS-north	0	0	0	5590	low	19	6	48	0.350900466312912
north	1991	10	5	106-north	DIL-north	0	0	0	4860	low	19	6	48	0.350900466312912
north	1991	10	5	106-north	FAN-north	0	0	0	8147	high	19	6	48	0.350900466312912
north	1991	10	5	106-north	GAL-north	1	1	0	9973	middle	19	6	48	0.350900466312912
north	1991	10	5	106-north	GIT-north	1	1	0	15452	middle	19	6	48	0.350900466312912
north	1991	10	5	106-north	GOM-north	0	0	0	6686	middle	19	6	48	0.350900466312912
north	1991	10	5	106-north	HER-north	0	0	0	9608	high	19	6	48	0.350900466312912
north	1991	10	5	106-north	KIR-north	0	0	0	8147	middle	19	6	48	0.350900466312912
north	1991	10	5	106-north	LOU-north	0	0	0	7051	high	19	6	48	0.350900466312912
north	1991	10	5	106-north	MYS-north	0	0	1	5956	high	19	6	48	0.350900466312912
north	1991	10	5	106-north	OND-north	1	1	0	13626	high	19	6	48	0.350900466312912
north	1991	10	5	106-north	PER-north	0	0	0	5590	low	19	6	48	0.350900466312912
[truncated: 3,486 more rows]
