# Supplementary material for: Social rank overrides environmental and community fluctuations in determining meat access by female chimpanzees in the Taï National Park, Côte d’Ivoire
Source: PeerJ. 2020 Jan 22;8:e8283. doi: 10.7717/peerj.8283 (PMC6982416; doi:10.7717/peerj.8283)
Supplement: Supplemental Information 2 — The data to test if high-ranking females are more likely to be present during a meat eating event compared to subordinates. [file peerj-08-8283-s002.csv]

group	year	month	day	EventID	FID	pres.in.party	estrus	is.lac	age	rank	nfemales	nmales	communitysize	FAI
south	1999	6	17	1-south	ATR-south	0	0	0	6576	low	20	3	56	0.172523961661342
south	1999	6	17	1-south	COC-south	0	0	0	6941	low	20	3	56	0.172523961661342
south	1999	6	17	1-south	DUN-south	1	0	0	9133	high	20	3	56	0.172523961661342
south	1999	6	17	1-south	EVA-south	1	0	0	11690	high	20	3	56	0.172523961661342
south	1999	6	17	1-south	GAR-south	0	0	0	10594	low	20	3	56	0.172523961661342
south	1999	6	17	1-south	HAR-south	1	0	0	8768	middle	20	3	56	0.172523961661342
south	1999	6	17	1-south	ISH-south	0	0	0	10594	middle	20	3	56	0.172523961661342
south	1999	6	17	1-south	JUL-south	0	0	0	10594	high	20	3	56	0.172523961661342
south	1999	6	17	1-south	KAB-south	0	0	0	8037	middle	20	3	56	0.172523961661342
south	1999	6	17	1-south	LOU-south	0	0	0	6941	middle	20	3	56	0.172523961661342
south	1999	6	17	1-south	MAN-south	0	0	0	11690	low	20	3	56	0.172523961661342
south	1999	6	17	1-south	MAR-south	0	0	0	8768	middle	20	3	56	0.172523961661342
south	1999	6	17	1-south	OLI-south	0	0	0	9498	high	20	3	56	0.172523961661342
south	1999	6	17	1-south	RUB-south	0	0	0	10594	low	20	3	56	0.172523961661342
south	1999	6	17	1-south	SUM-south	0	0	0	12420	high	20	3	56	0.172523961661342
south	1999	6	17	1-south	TIT-south	0	0	0	8768	high	20	3	56	0.172523961661342
south	1999	6	17	1-south	VIR-south	0	0	0	12420	middle	20	3	56	0.172523961661342
south	1999	6	17	1-south	WAP-south	0	0	0	11324	middle	20	3	56	0.172523961661342
south	1999	6	17	1-south	YUC-south	0	0	0	10594	low	20	3	56	0.172523961661342
south	1999	6	17	1-south	ZOR-south	1	0	0	15342	high	20	3	56	0.172523961661342
south	1999	6	24	2-south	ATR-south	0	0	0	6583	low	20	3	56	0.172523961661342
south	1999	6	24	2-south	COC-south	0	0	0	6948	low	20	3	56	0.172523961661342
south	1999	6	24	2-south	DUN-south	1	1	0	9140	high	20	3	56	0.172523961661342
south	1999	6	24	2-south	EVA-south	0	0	0	11697	high	20	3	56	0.172523961661342
south	1999	6	24	2-south	GAR-south	0	0	0	10601	low	20	3	56	0.172523961661342
south	1999	6	24	2-south	HAR-south	0	0	0	8775	middle	20	3	56	0.172523961661342
south	1999	6	24	2-south	ISH-south	1	1	0	10601	middle	20	3	56	0.172523961661342
south	1999	6	24	2-south	JUL-south	0	0	0	10601	high	20	3	56	0.172523961661342
south	1999	6	24	2-south	KAB-south	0	0	0	8044	middle	20	3	56	0.172523961661342
south	1999	6	24	2-south	LOU-south	0	0	0	6948	middle	20	3	56	0.172523961661342
south	1999	6	24	2-south	MAN-south	0	0	0	11697	low	20	3	56	0.172523961661342
south	1999	6	24	2-south	MAR-south	0	0	0	8775	middle	20	3	56	0.172523961661342
south	1999	6	24	2-south	OLI-south	1	0	0	9505	high	20	3	56	0.172523961661342
south	1999	6	24	2-south	RUB-south	0	0	0	10601	low	20	3	56	0.172523961661342
south	1999	6	24	2-south	SUM-south	0	0	0	12427	high	20	3	56	0.172523961661342
south	1999	6	24	2-south	TIT-south	0	1	0	8775	high	20	3	56	0.172523961661342
south	1999	6	24	2-south	VIR-south	0	0	0	12427	middle	20	3	56	0.172523961661342
south	1999	6	24	2-south	WAP-south	0	0	0	11331	middle	20	3	56	0.172523961661342
south	1999	6	24	2-south	YUC-south	0	0	0	10601	low	20	3	56	0.172523961661342
south	1999	6	24	2-south	ZOR-south	1	0	0	15349	high	20	3	56	0.172523961661342
south	1999	8	3	4-south	ATR-south	0	0	0	6623	low	20	3	54	0.157232704402516
south	1999	8	3	4-south	COC-south	0	0	0	6988	low	20	3	54	0.157232704402516
south	1999	8	3	4-south	DUN-south	1	1	0	9180	high	20	3	54	0.157232704402516
south	1999	8	3	4-south	EVA-south	1	0	0	11737	high	20	3	54	0.157232704402516
south	1999	8	3	4-south	GAR-south	0	0	0	10641	low	20	3	54	0.157232704402516
south	1999	8	3	4-south	HAR-south	1	0	0	8815	middle	20	3	54	0.157232704402516
south	1999	8	3	4-south	ISH-south	1	0	0	10641	middle	20	3	54	0.157232704402516
south	1999	8	3	4-south	JUL-south	0	0	0	10641	high	20	3	54	0.157232704402516
south	1999	8	3	4-south	KAB-south	1	0	0	8084	middle	20	3	54	0.157232704402516
south	1999	8	3	4-south	LOU-south	1	0	0	6988	middle	20	3	54	0.157232704402516
south	1999	8	3	4-south	MAN-south	0	0	0	11737	low	20	3	54	0.157232704402516
south	1999	8	3	4-south	MAR-south	0	0	0	8815	middle	20	3	54	0.157232704402516
south	1999	8	3	4-south	OLI-south	0	0	0	9545	high	20	3	54	0.157232704402516
south	1999	8	3	4-south	RUB-south	0	0	0	10641	low	20	3	54	0.157232704402516
south	1999	8	3	4-south	SUM-south	1	0	0	12467	high	20	3	54	0.157232704402516
south	1999	8	3	4-south	TIT-south	0	0	0	8815	high	20	3	54	0.157232704402516
south	1999	8	3	4-south	VIR-south	0	0	0	12467	middle	20	3	54	0.157232704402516
south	1999	8	3	4-south	WAP-south	0	0	0	11371	middle	20	3	54	0.157232704402516
south	1999	8	3	4-south	YUC-south	0	0	0	10641	low	20	3	54	0.157232704402516
south	1999	8	3	4-south	ZOR-south	0	0	0	15389	high	20	3	54	0.157232704402516
south	1999	8	5	5-south	ATR-south	0	0	0	6625	low	20	3	54	0.157232704402516
south	1999	8	5	5-south	COC-south	0	0	0	6990	low	20	3	54	0.157232704402516
south	1999	8	5	5-south	DUN-south	0	1	0	9182	high	20	3	54	0.157232704402516
south	1999	8	5	5-south	EVA-south	0	0	0	11739	high	20	3	54	0.157232704402516
south	1999	8	5	5-south	GAR-south	0	0	0	10643	low	20	3	54	0.157232704402516
south	1999	8	5	5-south	HAR-south	0	0	0	8817	middle	20	3	54	0.157232704402516
south	1999	8	5	5-south	ISH-south	0	0	0	10643	middle	20	3	54	0.157232704402516
south	1999	8	5	5-south	JUL-south	0	0	0	10643	high	20	3	54	0.157232704402516
south	1999	8	5	5-south	KAB-south	0	0	0	8086	middle	20	3	54	0.157232704402516
south	1999	8	5	5-south	LOU-south	0	0	0	6990	middle	20	3	54	0.157232704402516
south	1999	8	5	5-south	MAN-south	0	0	0	11739	low	20	3	54	0.157232704402516
south	1999	8	5	5-south	MAR-south	0	0	0	8817	middle	20	3	54	0.157232704402516
south	1999	8	5	5-south	OLI-south	0	0	0	9547	high	20	3	54	0.157232704402516
south	1999	8	5	5-south	RUB-south	0	0	0	10643	low	20	3	54	0.157232704402516
south	1999	8	5	5-south	SUM-south	1	0	0	12469	high	20	3	54	0.157232704402516
south	1999	8	5	5-south	TIT-south	0	0	0	8817	high	20	3	54	0.157232704402516
south	1999	8	5	5-south	VIR-south	0	0	0	12469	middle	20	3	54	0.157232704402516
south	1999	8	5	5-south	WAP-south	1	0	0	11373	middle	20	3	54	0.157232704402516
south	1999	8	5	5-south	YUC-south	0	0	0	10643	low	20	3	54	0.157232704402516
south	1999	8	5	5-south	ZOR-south	0	0	0	15391	high	20	3	54	0.157232704402516
south	1999	8	20	6-south	ATR-south	0	0	0	6640	low	20	2	54	0.157232704402516
south	1999	8	20	6-south	COC-south	0	0	0	7005	low	20	2	54	0.157232704402516
south	1999	8	20	6-south	DUN-south	0	0	0	9197	high	20	2	54	0.157232704402516
south	1999	8	20	6-south	EVA-south	0	0	0	11754	high	20	2	54	0.157232704402516
south	1999	8	20	6-south	GAR-south	1	0	0	10658	low	20	2	54	0.157232704402516
south	1999	8	20	6-south	HAR-south	0	0	0	8832	middle	20	2	54	0.157232704402516
south	1999	8	20	6-south	ISH-south	0	1	0	10658	middle	20	2	54	0.157232704402516
south	1999	8	20	6-south	JUL-south	0	0	0	10658	high	20	2	54	0.157232704402516
south	1999	8	20	6-south	KAB-south	0	0	0	8101	middle	20	2	54	0.157232704402516
south	1999	8	20	6-south	LOU-south	0	0	0	7005	middle	20	2	54	0.157232704402516
south	1999	8	20	6-south	MAN-south	0	0	0	11754	low	20	2	54	0.157232704402516
south	1999	8	20	6-south	MAR-south	0	0	0	8832	middle	20	2	54	0.157232704402516
south	1999	8	20	6-south	OLI-south	0	0	0	9562	high	20	2	54	0.157232704402516
south	1999	8	20	6-south	RUB-south	0	0	0	10658	low	20	2	54	0.157232704402516
south	1999	8	20	6-south	SUM-south	0	0	0	12484	high	20	2	54	0.157232704402516
south	1999	8	20	6-south	TIT-south	1	0	0	8832	high	20	2	54	0.157232704402516
south	1999	8	20	6-south	VIR-south	0	0	0	12484	middle	20	2	54	0.157232704402516
south	1999	8	20	6-south	WAP-south	0	0	0	11388	middle	20	2	54	0.157232704402516
south	1999	8	20	6-south	YUC-south	0	0	0	10658	low	20	2	54	0.157232704402516
south	1999	8	20	6-south	ZOR-south	0	0	0	15406	high	20	2	54	0.157232704402516
south	1999	9	14	7-south	ATR-south	1	0	0	6665	low	20	2	54	0.175892857142857
south	1999	9	14	7-south	COC-south	1	0	0	7030	low	20	2	54	0.175892857142857
south	1999	9	14	7-south	DUN-south	1	1	0	9222	high	20	2	54	0.175892857142857
south	1999	9	14	7-south	EVA-south	0	0	0	11779	high	20	2	54	0.175892857142857
south	1999	9	14	7-south	GAR-south	1	0	0	10683	low	20	2	54	0.175892857142857
south	1999	9	14	7-south	HAR-south	0	0	0	8857	middle	20	2	54	0.175892857142857
south	1999	9	14	7-south	ISH-south	0	0	0	10683	middle	20	2	54	0.175892857142857
south	1999	9	14	7-south	JUL-south	0	0	0	10683	high	20	2	54	0.175892857142857
south	1999	9	14	7-south	KAB-south	0	0	0	8126	middle	20	2	54	0.175892857142857
south	1999	9	14	7-south	LOU-south	0	0	0	7030	middle	20	2	54	0.175892857142857
south	1999	9	14	7-south	MAN-south	1	0	0	11779	low	20	2	54	0.175892857142857
south	1999	9	14	7-south	MAR-south	1	0	0	8857	middle	20	2	54	0.175892857142857
south	1999	9	14	7-south	OLI-south	1	0	0	9587	high	20	2	54	0.175892857142857
south	1999	9	14	7-south	RUB-south	0	0	0	10683	low	20	2	54	0.175892857142857
south	1999	9	14	7-south	SUM-south	1	0	0	12509	high	20	2	54	0.175892857142857
south	1999	9	14	7-south	TIT-south	1	0	0	8857	high	20	2	54	0.175892857142857
south	1999	9	14	7-south	VIR-south	1	0	0	12509	middle	20	2	54	0.175892857142857
south	1999	9	14	7-south	WAP-south	1	0	0	11413	middle	20	2	54	0.175892857142857
south	1999	9	14	7-south	YUC-south	1	0	0	10683	low	20	2	54	0.175892857142857
south	1999	9	14	7-south	ZOR-south	1	0	0	15431	high	20	2	54	0.175892857142857
south	1999	9	15	8-south	ATR-south	0	0	0	6666	low	20	2	54	0.175892857142857
south	1999	9	15	8-south	COC-south	1	0	0	7031	low	20	2	54	0.175892857142857
south	1999	9	15	8-south	DUN-south	1	1	0	9223	high	20	2	54	0.175892857142857
south	1999	9	15	8-south	EVA-south	1	0	0	11780	high	20	2	54	0.175892857142857
south	1999	9	15	8-south	GAR-south	1	0	0	10684	low	20	2	54	0.175892857142857
south	1999	9	15	8-south	HAR-south	0	0	0	8858	middle	20	2	54	0.175892857142857
south	1999	9	15	8-south	ISH-south	0	0	0	10684	middle	20	2	54	0.175892857142857
south	1999	9	15	8-south	JUL-south	0	0	0	10684	high	20	2	54	0.175892857142857
south	1999	9	15	8-south	KAB-south	1	0	0	8127	middle	20	2	54	0.175892857142857
south	1999	9	15	8-south	LOU-south	1	0	0	7031	middle	20	2	54	0.175892857142857
south	1999	9	15	8-south	MAN-south	0	0	0	11780	low	20	2	54	0.175892857142857
south	1999	9	15	8-south	MAR-south	0	0	0	8858	middle	20	2	54	0.175892857142857
south	1999	9	15	8-south	OLI-south	0	0	0	9588	high	20	2	54	0.175892857142857
south	1999	9	15	8-south	RUB-south	0	0	0	10684	low	20	2	54	0.175892857142857
south	1999	9	15	8-south	SUM-south	1	0	0	12510	high	20	2	54	0.175892857142857
south	1999	9	15	8-south	TIT-south	0	0	0	8858	high	20	2	54	0.175892857142857
south	1999	9	15	8-south	VIR-south	0	0	0	12510	middle	20	2	54	0.175892857142857
south	1999	9	15	8-south	WAP-south	0	0	0	11414	middle	20	2	54	0.175892857142857
south	1999	9	15	8-south	YUC-south	0	0	0	10684	low	20	2	54	0.175892857142857
south	1999	9	15	8-south	ZOR-south	1	0	0	15432	high	20	2	54	0.175892857142857
south	1999	9	23	9-south	ATR-south	0	0	1	6674	low	20	2	54	0.175892857142857
south	1999	9	23	9-south	COC-south	1	0	0	7039	low	20	2	54	0.175892857142857
south	1999	9	23	9-south	DUN-south	1	1	0	9231	high	20	2	54	0.175892857142857
south	1999	9	23	9-south	EVA-south	1	0	0	11788	high	20	2	54	0.175892857142857
south	1999	9	23	9-south	GAR-south	1	0	0	10692	low	20	2	54	0.175892857142857
south	1999	9	23	9-south	HAR-south	0	0	0	8866	middle	20	2	54	0.175892857142857
south	1999	9	23	9-south	ISH-south	0	0	0	10692	middle	20	2	54	0.175892857142857
south	1999	9	23	9-south	JUL-south	1	0	0	10692	high	20	2	54	0.175892857142857
south	1999	9	23	9-south	KAB-south	1	0	0	8135	middle	20	2	54	0.175892857142857
south	1999	9	23	9-south	LOU-south	1	0	0	7039	middle	20	2	54	0.175892857142857
south	1999	9	23	9-south	MAN-south	0	0	0	11788	low	20	2	54	0.175892857142857
south	1999	9	23	9-south	MAR-south	1	0	0	8866	middle	20	2	54	0.175892857142857
south	1999	9	23	9-south	OLI-south	1	0	0	9596	high	20	2	54	0.175892857142857
south	1999	9	23	9-south	RUB-south	1	0	0	10692	low	20	2	54	0.175892857142857
south	1999	9	23	9-south	SUM-south	1	0	0	12518	high	20	2	54	0.175892857142857
south	1999	9	23	9-south	TIT-south	0	0	0	8866	high	20	2	54	0.175892857142857
south	1999	9	23	9-south	VIR-south	1	0	0	12518	middle	20	2	54	0.175892857142857
south	1999	9	23	9-south	WAP-south	1	0	0	11422	middle	20	2	54	0.175892857142857
south	1999	9	23	9-south	YUC-south	0	0	0	10692	low	20	2	54	0.175892857142857
south	1999	9	23	9-south	ZOR-south	0	0	0	15440	high	20	2	54	0.175892857142857
south	1999	9	26	10-south	ATR-south	1	0	1	6677	low	20	2	54	0.175892857142857
south	1999	9	26	10-south	COC-south	1	0	0	7042	low	20	2	54	0.175892857142857
south	1999	9	26	10-south	DUN-south	1	0	0	9234	high	20	2	54	0.175892857142857
south	1999	9	26	10-south	EVA-south	1	0	0	11791	high	20	2	54	0.175892857142857
south	1999	9	26	10-south	GAR-south	1	0	0	10695	low	20	2	54	0.175892857142857
south	1999	9	26	10-south	HAR-south	1	0	0	8869	middle	20	2	54	0.175892857142857
south	1999	9	26	10-south	ISH-south	1	1	0	10695	middle	20	2	54	0.175892857142857
south	1999	9	26	10-south	JUL-south	1	0	0	10695	high	20	2	54	0.175892857142857
south	1999	9	26	10-south	KAB-south	1	0	0	8138	middle	20	2	54	0.175892857142857
south	1999	9	26	10-south	LOU-south	1	0	0	7042	middle	20	2	54	0.175892857142857
south	1999	9	26	10-south	MAN-south	1	0	0	11791	low	20	2	54	0.175892857142857
south	1999	9	26	10-south	MAR-south	1	0	0	8869	middle	20	2	54	0.175892857142857
south	1999	9	26	10-south	OLI-south	1	0	0	9599	high	20	2	54	0.175892857142857
south	1999	9	26	10-south	RUB-south	0	0	0	10695	low	20	2	54	0.175892857142857
south	1999	9	26	10-south	SUM-south	1	0	0	12521	high	20	2	54	0.175892857142857
south	1999	9	26	10-south	TIT-south	0	0	0	8869	high	20	2	54	0.175892857142857
south	1999	9	26	10-south	VIR-south	1	0	0	12521	middle	20	2	54	0.175892857142857
south	1999	9	26	10-south	WAP-south	1	0	0	11425	middle	20	2	54	0.175892857142857
south	1999	9	26	10-south	YUC-south	1	0	0	10695	low	20	2	54	0.175892857142857
south	1999	9	26	10-south	ZOR-south	1	0	0	15443	high	20	2	54	0.175892857142857
south	1999	9	28	11-south	ATR-south	0	0	1	6679	low	20	2	54	0.175892857142857
south	1999	9	28	11-south	COC-south	0	0	0	7044	low	20	2	54	0.175892857142857
south	1999	9	28	11-south	DUN-south	1	0	0	9236	high	20	2	54	0.175892857142857
south	1999	9	28	11-south	EVA-south	0	0	0	11793	high	20	2	54	0.175892857142857
south	1999	9	28	11-south	GAR-south	0	0	0	10697	low	20	2	54	0.175892857142857
south	1999	9	28	11-south	HAR-south	0	0	0	8871	middle	20	2	54	0.175892857142857
south	1999	9	28	11-south	ISH-south	0	1	0	10697	middle	20	2	54	0.175892857142857
south	1999	9	28	11-south	JUL-south	0	0	0	10697	high	20	2	54	0.175892857142857
south	1999	9	28	11-south	KAB-south	0	0	0	8140	middle	20	2	54	0.175892857142857
south	1999	9	28	11-south	LOU-south	0	0	0	7044	middle	20	2	54	0.175892857142857
south	1999	9	28	11-south	MAN-south	1	0	0	11793	low	20	2	54	0.175892857142857
south	1999	9	28	11-south	MAR-south	0	0	0	8871	middle	20	2	54	0.175892857142857
south	1999	9	28	11-south	OLI-south	0	0	0	9601	high	20	2	54	0.175892857142857
south	1999	9	28	11-south	RUB-south	0	0	0	10697	low	20	2	54	0.175892857142857
south	1999	9	28	11-south	SUM-south	0	0	0	12523	high	20	2	54	0.175892857142857
south	1999	9	28	11-south	TIT-south	0	0	0	8871	high	20	2	54	0.175892857142857
south	1999	9	28	11-south	VIR-south	1	0	0	12523	middle	20	2	54	0.175892857142857
south	1999	9	28	11-south	WAP-south	0	0	0	11427	middle	20	2	54	0.175892857142857
south	1999	9	28	11-south	YUC-south	0	0	0	10697	low	20	2	54	0.175892857142857
south	1999	9	28	11-south	ZOR-south	1	0	0	15445	high	20	2	54	0.175892857142857
south	1999	10	1	12-south	ATR-south	0	0	1	6682	low	20	2	53	0.247886070315977
south	1999	10	1	12-south	COC-south	1	0	0	7047	low	20	2	53	0.247886070315977
south	1999	10	1	12-south	DUN-south	1	0	0	9239	high	20	2	53	0.247886070315977
south	1999	10	1	12-south	EVA-south	1	0	0	11796	high	20	2	53	0.247886070315977
south	1999	10	1	12-south	GAR-south	1	0	0	10700	low	20	2	53	0.247886070315977
south	1999	10	1	12-south	HAR-south	1	0	0	8874	middle	20	2	53	0.247886070315977
south	1999	10	1	12-south	ISH-south	1	1	0	10700	middle	20	2	53	0.247886070315977
south	1999	10	1	12-south	JUL-south	0	0	0	10700	high	20	2	53	0.247886070315977
south	1999	10	1	12-south	KAB-south	1	0	0	8143	middle	20	2	53	0.247886070315977
south	1999	10	1	12-south	LOU-south	1	0	0	7047	middle	20	2	53	0.247886070315977
south	1999	10	1	12-south	MAN-south	0	0	0	11796	low	20	2	53	0.247886070315977
south	1999	10	1	12-south	MAR-south	1	0	0	8874	middle	20	2	53	0.247886070315977
south	1999	10	1	12-south	OLI-south	1	0	0	9604	high	20	2	53	0.247886070315977
south	1999	10	1	12-south	RUB-south	0	0	0	10700	low	20	2	53	0.247886070315977
south	1999	10	1	12-south	SUM-south	1	0	0	12526	high	20	2	53	0.247886070315977
south	1999	10	1	12-south	TIT-south	0	0	0	8874	high	20	2	53	0.247886070315977
south	1999	10	1	12-south	VIR-south	1	0	0	12526	middle	20	2	53	0.247886070315977
south	1999	10	1	12-south	WAP-south	1	0	0	11430	middle	20	2	53	0.247886070315977
south	1999	10	1	12-south	YUC-south	0	0	0	10700	low	20	2	53	0.247886070315977
south	1999	10	1	12-south	ZOR-south	1	0	0	15448	high	20	2	53	0.247886070315977
south	1999	10	10	13-south	ATR-south	0	0	1	6691	low	20	2	53	0.247886070315977
south	1999	10	10	13-south	COC-south	0	0	0	7056	low	20	2	53	0.247886070315977
south	1999	10	10	13-south	DUN-south	1	0	0	9248	high	20	2	53	0.247886070315977
south	1999	10	10	13-south	EVA-south	0	0	0	11805	high	20	2	53	0.247886070315977
south	1999	10	10	13-south	GAR-south	0	0	0	10709	low	20	2	53	0.247886070315977
south	1999	10	10	13-south	HAR-south	0	0	0	8883	middle	20	2	53	0.247886070315977
south	1999	10	10	13-south	ISH-south	0	1	0	10709	middle	20	2	53	0.247886070315977
south	1999	10	10	13-south	JUL-south	0	0	0	10709	high	20	2	53	0.247886070315977
south	1999	10	10	13-south	KAB-south	1	0	0	8152	middle	20	2	53	0.247886070315977
south	1999	10	10	13-south	LOU-south	0	0	0	7056	middle	20	2	53	0.247886070315977
south	1999	10	10	13-south	MAN-south	1	0	0	11805	low	20	2	53	0.247886070315977
south	1999	10	10	13-south	MAR-south	0	0	0	8883	middle	20	2	53	0.247886070315977
south	1999	10	10	13-south	OLI-south	0	0	0	9613	high	20	2	53	0.247886070315977
south	1999	10	10	13-south	RUB-south	0	0	0	10709	low	20	2	53	0.247886070315977
south	1999	10	10	13-south	SUM-south	1	0	0	12535	high	20	2	53	0.247886070315977
south	1999	10	10	13-south	TIT-south	0	0	0	8883	high	20	2	53	0.247886070315977
south	1999	10	10	13-south	VIR-south	0	0	0	12535	middle	20	2	53	0.247886070315977
south	1999	10	10	13-south	WAP-south	0	0	0	11439	middle	20	2	53	0.247886070315977
south	1999	10	10	13-south	YUC-south	0	0	0	10709	low	20	2	53	0.247886070315977
south	1999	10	10	13-south	ZOR-south	0	0	0	15457	high	20	2	53	0.247886070315977
south	1999	10	13	14-south	ATR-south	1	0	1	6694	low	20	2	53	0.247886070315977
south	1999	10	13	14-south	COC-south	1	0	0	7059	low	20	2	53	0.247886070315977
south	1999	10	13	14-south	DUN-south	1	1	0	9251	high	20	2	53	0.247886070315977
south	1999	10	13	14-south	EVA-south	1	0	0	11808	high	20	2	53	0.247886070315977
south	1999	10	13	14-south	GAR-south	1	0	0	10712	low	20	2	53	0.247886070315977
south	1999	10	13	14-south	HAR-south	1	0	0	8886	middle	20	2	53	0.247886070315977
south	1999	10	13	14-south	ISH-south	1	0	0	10712	middle	20	2	53	0.247886070315977
south	1999	10	13	14-south	JUL-south	1	0	0	10712	high	20	2	53	0.247886070315977
south	1999	10	13	14-south	KAB-south	1	0	0	8155	middle	20	2	53	0.247886070315977
south	1999	10	13	14-south	LOU-south	0	0	0	7059	middle	20	2	53	0.247886070315977
south	1999	10	13	14-south	MAN-south	0	0	0	11808	low	20	2	53	0.247886070315977
south	1999	10	13	14-south	MAR-south	1	0	0	8886	middle	20	2	53	0.247886070315977
south	1999	10	13	14-south	OLI-south	0	0	0	9616	high	20	2	53	0.247886070315977
south	1999	10	13	14-south	RUB-south	1	0	0	10712	low	20	2	53	0.247886070315977
south	1999	10	13	14-south	SUM-south	1	0	0	12538	high	20	2	53	0.247886070315977
south	1999	10	13	14-south	TIT-south	0	0	0	8886	high	20	2	53	0.247886070315977
south	1999	10	13	14-south	VIR-south	1	0	0	12538	middle	20	2	53	0.247886070315977
south	1999	10	13	14-south	WAP-south	1	0	0	11442	middle	20	2	53	0.247886070315977
south	1999	10	13	14-south	YUC-south	0	0	0	10712	low	20	2	53	0.247886070315977
south	1999	10	13	14-south	ZOR-south	1	0	0	15460	high	20	2	53	0.247886070315977
south	1999	10	29	15-south	ATR-south	1	0	1	6710	low	20	2	53	0.247886070315977
south	1999	10	29	15-south	COC-south	1	0	0	7075	low	20	2	53	0.247886070315977
south	1999	10	29	15-south	DUN-south	0	0	0	9267	high	20	2	53	0.247886070315977
south	1999	10	29	15-south	EVA-south	1	0	0	11824	high	20	2	53	0.247886070315977
south	1999	10	29	15-south	GAR-south	0	0	0	10728	low	20	2	53	0.247886070315977
south	1999	10	29	15-south	HAR-south	0	0	0	8902	middle	20	2	53	0.247886070315977
south	1999	10	29	15-south	ISH-south	1	0	0	10728	middle	20	2	53	0.247886070315977
south	1999	10	29	15-south	JUL-south	0	0	0	10728	high	20	2	53	0.247886070315977
south	1999	10	29	15-south	KAB-south	1	0	0	8171	middle	20	2	53	0.247886070315977
south	1999	10	29	15-south	LOU-south	0	0	0	7075	middle	20	2	53	0.247886070315977
south	1999	10	29	15-south	MAN-south	0	0	0	11824	low	20	2	53	0.247886070315977
south	1999	10	29	15-south	MAR-south	0	0	0	8902	middle	20	2	53	0.247886070315977
south	1999	10	29	15-south	OLI-south	1	0	0	9632	high	20	2	53	0.247886070315977
south	1999	10	29	15-south	RUB-south	0	0	0	10728	low	20	2	53	0.247886070315977
south	1999	10	29	15-south	SUM-south	0	0	0	12554	high	20	2	53	0.247886070315977
south	1999	10	29	15-south	TIT-south	1	0	0	8902	high	20	2	53	0.247886070315977
south	1999	10	29	15-south	VIR-south	0	0	0	12554	middle	20	2	53	0.247886070315977
south	1999	10	29	15-south	WAP-south	0	0	0	11458	middle	20	2	53	0.247886070315977
south	1999	10	29	15-south	YUC-south	0	0	0	10728	low	20	2	53	0.247886070315977
south	1999	10	29	15-south	ZOR-south	0	0	0	15476	high	20	2	53	0.247886070315977
south	1999	11	6	16-south	ATR-south	0	0	1	6718	low	20	2	54	0.240285841893703
south	1999	11	6	16-south	COC-south	0	0	0	7083	low	20	2	54	0.240285841893703
south	1999	11	6	16-south	DUN-south	0	0	0	9275	high	20	2	54	0.240285841893703
south	1999	11	6	16-south	EVA-south	1	0	0	11832	high	20	2	54	0.240285841893703
south	1999	11	6	16-south	GAR-south	0	0	0	10736	low	20	2	54	0.240285841893703
south	1999	11	6	16-south	HAR-south	0	0	0	8910	middle	20	2	54	0.240285841893703
south	1999	11	6	16-south	ISH-south	0	0	0	10736	middle	20	2	54	0.240285841893703
south	1999	11	6	16-south	JUL-south	0	0	0	10736	high	20	2	54	0.240285841893703
south	1999	11	6	16-south	KAB-south	1	0	0	8179	middle	20	2	54	0.240285841893703
south	1999	11	6	16-south	LOU-south	0	0	0	7083	middle	20	2	54	0.240285841893703
south	1999	11	6	16-south	MAN-south	1	0	0	11832	low	20	2	54	0.240285841893703
south	1999	11	6	16-south	MAR-south	1	0	0	8910	middle	20	2	54	0.240285841893703
south	1999	11	6	16-south	OLI-south	0	0	0	9640	high	20	2	54	0.240285841893703
south	1999	11	6	16-south	RUB-south	0	0	0	10736	low	20	2	54	0.240285841893703
south	1999	11	6	16-south	SUM-south	0	0	0	12562	high	20	2	54	0.240285841893703
south	1999	11	6	16-south	TIT-south	1	0	0	8910	high	20	2	54	0.240285841893703
south	1999	11	6	16-south	VIR-south	0	0	0	12562	middle	20	2	54	0.240285841893703
south	1999	11	6	16-south	WAP-south	1	0	0	11466	middle	20	2	54	0.240285841893703
south	1999	11	6	16-south	YUC-south	1	0	0	10736	low	20	2	54	0.240285841893703
south	1999	11	6	16-south	ZOR-south	0	0	0	15484	high	20	2	54	0.240285841893703
south	1999	12	1	17-south	ATR-south	0	0	1	6743	low	20	2	54	0.261894175188973
south	1999	12	1	17-south	COC-south	0	0	0	7108	low	20	2	54	0.261894175188973
south	1999	12	1	17-south	DUN-south	1	1	0	9300	high	20	2	54	0.261894175188973
south	1999	12	1	17-south	EVA-south	0	0	0	11857	high	20	2	54	0.261894175188973
south	1999	12	1	17-south	GAR-south	1	0	0	10761	low	20	2	54	0.261894175188973
south	1999	12	1	17-south	HAR-south	1	0	0	8935	middle	20	2	54	0.261894175188973
south	1999	12	1	17-south	ISH-south	1	0	0	10761	middle	20	2	54	0.261894175188973
south	1999	12	1	17-south	JUL-south	0	0	0	10761	high	20	2	54	0.261894175188973
south	1999	12	1	17-south	KAB-south	1	0	0	8204	middle	20	2	54	0.261894175188973
south	1999	12	1	17-south	LOU-south	0	0	0	7108	middle	20	2	54	0.261894175188973
south	1999	12	1	17-south	MAN-south	0	0	0	11857	low	20	2	54	0.261894175188973
south	1999	12	1	17-south	MAR-south	1	0	0	8935	middle	20	2	54	0.261894175188973
south	1999	12	1	17-south	OLI-south	0	0	0	9665	high	20	2	54	0.261894175188973
south	1999	12	1	17-south	RUB-south	0	0	0	10761	low	20	2	54	0.261894175188973
south	1999	12	1	17-south	SUM-south	1	0	0	12587	high	20	2	54	0.261894175188973
south	1999	12	1	17-south	TIT-south	1	0	0	8935	high	20	2	54	0.261894175188973
south	1999	12	1	17-south	VIR-south	1	0	0	12587	middle	20	2	54	0.261894175188973
south	1999	12	1	17-south	WAP-south	0	0	0	11491	middle	20	2	54	0.261894175188973
south	1999	12	1	17-south	YUC-south	0	0	0	10761	low	20	2	54	0.261894175188973
south	1999	12	1	17-south	ZOR-south	0	0	0	15509	high	20	2	54	0.261894175188973
south	1999	12	8	19-south	ATR-south	1	0	1	6750	low	20	2	54	0.261894175188973
south	1999	12	8	19-south	COC-south	0	0	0	7115	low	20	2	54	0.261894175188973
south	1999	12	8	19-south	DUN-south	1	1	0	9307	high	20	2	54	0.261894175188973
south	1999	12	8	19-south	EVA-south	0	0	0	11864	high	20	2	54	0.261894175188973
south	1999	12	8	19-south	GAR-south	0	0	0	10768	low	20	2	54	0.261894175188973
south	1999	12	8	19-south	HAR-south	0	0	0	8942	middle	20	2	54	0.261894175188973
south	1999	12	8	19-south	ISH-south	0	0	0	10768	middle	20	2	54	0.261894175188973
south	1999	12	8	19-south	JUL-south	1	0	0	10768	high	20	2	54	0.261894175188973
south	1999	12	8	19-south	KAB-south	1	0	0	8211	middle	20	2	54	0.261894175188973
south	1999	12	8	19-south	LOU-south	1	0	0	7115	middle	20	2	54	0.261894175188973
south	1999	12	8	19-south	MAN-south	0	0	0	11864	low	20	2	54	0.261894175188973
south	1999	12	8	19-south	MAR-south	0	0	0	8942	middle	20	2	54	0.261894175188973
south	1999	12	8	19-south	OLI-south	0	0	0	9672	high	20	2	54	0.261894175188973
south	1999	12	8	19-south	RUB-south	1	0	0	10768	low	20	2	54	0.261894175188973
south	1999	12	8	19-south	SUM-south	0	0	0	12594	high	20	2	54	0.261894175188973
south	1999	12	8	19-south	TIT-south	0	0	0	8942	high	20	2	54	0.261894175188973
south	1999	12	8	19-south	VIR-south	1	0	0	12594	middle	20	2	54	0.261894175188973
south	1999	12	8	19-south	WAP-south	0	0	0	11498	middle	20	2	54	0.261894175188973
south	1999	12	8	19-south	YUC-south	0	0	0	10768	low	20	2	54	0.261894175188973
south	1999	12	8	19-south	ZOR-south	1	0	0	15516	high	20	2	54	0.261894175188973
south	1999	12	8	20-south	ATR-south	0	0	1	6750	low	20	2	54	0.261894175188973
south	1999	12	8	20-south	COC-south	0	0	0	7115	low	20	2	54	0.261894175188973
south	1999	12	8	20-south	DUN-south	0	1	0	9307	high	20	2	54	0.261894175188973
south	1999	12	8	20-south	EVA-south	0	0	0	11864	high	20	2	54	0.261894175188973
south	1999	12	8	20-south	GAR-south	0	0	0	10768	low	20	2	54	0.261894175188973
south	1999	12	8	20-south	HAR-south	0	0	0	8942	middle	20	2	54	0.261894175188973
south	1999	12	8	20-south	ISH-south	0	0	0	10768	middle	20	2	54	0.261894175188973
south	1999	12	8	20-south	JUL-south	1	0	0	10768	high	20	2	54	0.261894175188973
south	1999	12	8	20-south	KAB-south	0	0	0	8211	middle	20	2	54	0.261894175188973
south	1999	12	8	20-south	LOU-south	1	0	0	7115	middle	20	2	54	0.261894175188973
south	1999	12	8	20-south	MAN-south	0	0	0	11864	low	20	2	54	0.261894175188973
south	1999	12	8	20-south	MAR-south	0	0	0	8942	middle	20	2	54	0.261894175188973
south	1999	12	8	20-south	OLI-south	0	0	0	9672	high	20	2	54	0.261894175188973
south	1999	12	8	20-south	RUB-south	0	0	0	10768	low	20	2	54	0.261894175188973
south	1999	12	8	20-south	SUM-south	0	0	0	12594	high	20	2	54	0.261894175188973
south	1999	12	8	20-south	TIT-south	0	0	0	8942	high	20	2	54	0.261894175188973
south	1999	12	8	20-south	VIR-south	1	0	0	12594	middle	20	2	54	0.261894175188973
south	1999	12	8	20-south	WAP-south	0	0	0	11498	middle	20	2	54	0.261894175188973
south	1999	12	8	20-south	YUC-south	0	0	0	10768	low	20	2	54	0.261894175188973
south	1999	12	8	20-south	ZOR-south	1	0	0	15516	high	20	2	54	0.261894175188973
south	1999	12	16	21-south	ATR-south	0	0	1	6758	low	20	2	54	0.261894175188973
south	1999	12	16	21-south	COC-south	0	0	0	7123	low	20	2	54	0.261894175188973
south	1999	12	16	21-south	DUN-south	0	1	0	9315	high	20	2	54	0.261894175188973
south	1999	12	16	21-south	EVA-south	0	0	0	11872	high	20	2	54	0.261894175188973
south	1999	12	16	21-south	GAR-south	0	0	0	10776	low	20	2	54	0.261894175188973
south	1999	12	16	21-south	HAR-south	1	0	0	8950	middle	20	2	54	0.261894175188973
south	1999	12	16	21-south	ISH-south	0	0	0	10776	middle	20	2	54	0.261894175188973
south	1999	12	16	21-south	JUL-south	0	0	0	10776	high	20	2	54	0.261894175188973
south	1999	12	16	21-south	KAB-south	0	0	0	8219	middle	20	2	54	0.261894175188973
south	1999	12	16	21-south	LOU-south	0	0	0	7123	middle	20	2	54	0.261894175188973
south	1999	12	16	21-south	MAN-south	0	0	0	11872	low	20	2	54	0.261894175188973
south	1999	12	16	21-south	MAR-south	0	0	0	8950	middle	20	2	54	0.261894175188973
south	1999	12	16	21-south	OLI-south	0	0	0	9680	high	20	2	54	0.261894175188973
south	1999	12	16	21-south	RUB-south	0	0	0	10776	low	20	2	54	0.261894175188973
south	1999	12	16	21-south	SUM-south	0	0	0	12602	high	20	2	54	0.261894175188973
south	1999	12	16	21-south	TIT-south	0	0	0	8950	high	20	2	54	0.261894175188973
south	1999	12	16	21-south	VIR-south	0	0	0	12602	middle	20	2	54	0.261894175188973
south	1999	12	16	21-south	WAP-south	0	0	0	11506	middle	20	2	54	0.261894175188973
south	1999	12	16	21-south	YUC-south	0	0	0	10776	low	20	2	54	0.261894175188973
south	1999	12	16	21-south	ZOR-south	0	0	0	15524	high	20	2	54	0.261894175188973
south	1999	12	18	22-south	ATR-south	0	0	1	6760	low	20	2	54	0.261894175188973
south	1999	12	18	22-south	COC-south	1	0	0	7125	low	20	2	54	0.261894175188973
south	1999	12	18	22-south	DUN-south	1	1	0	9317	high	20	2	54	0.261894175188973
south	1999	12	18	22-south	EVA-south	1	0	0	11874	high	20	2	54	0.261894175188973
south	1999	12	18	22-south	GAR-south	0	0	0	10778	low	20	2	54	0.261894175188973
south	1999	12	18	22-south	HAR-south	1	0	0	8952	middle	20	2	54	0.261894175188973
south	1999	12	18	22-south	ISH-south	1	0	0	10778	middle	20	2	54	0.261894175188973
south	1999	12	18	22-south	JUL-south	0	0	0	10778	high	20	2	54	0.261894175188973
south	1999	12	18	22-south	KAB-south	0	0	0	8221	middle	20	2	54	0.261894175188973
south	1999	12	18	22-south	LOU-south	0	0	0	7125	middle	20	2	54	0.261894175188973
south	1999	12	18	22-south	MAN-south	0	0	0	11874	low	20	2	54	0.261894175188973
south	1999	12	18	22-south	MAR-south	0	0	0	8952	middle	20	2	54	0.261894175188973
south	1999	12	18	22-south	OLI-south	1	0	0	9682	high	20	2	54	0.261894175188973
south	1999	12	18	22-south	RUB-south	1	0	0	10778	low	20	2	54	0.261894175188973
south	1999	12	18	22-south	SUM-south	0	0	0	12604	high	20	2	54	0.261894175188973
south	1999	12	18	22-south	TIT-south	1	0	0	8952	high	20	2	54	0.261894175188973
south	1999	12	18	22-south	VIR-south	0	0	0	12604	middle	20	2	54	0.261894175188973
south	1999	12	18	22-south	WAP-south	1	0	0	11508	middle	20	2	54	0.261894175188973
south	1999	12	18	22-south	YUC-south	1	0	0	10778	low	20	2	54	0.261894175188973
south	1999	12	18	22-south	ZOR-south	1	0	0	15526	high	20	2	54	0.261894175188973
south	2000	1	25	23-south	ATR-south	0	0	1	6798	low	20	2	53	0.247572815533981
south	2000	1	25	23-south	COC-south	0	0	0	7163	low	20	2	53	0.247572815533981
south	2000	1	25	23-south	DUN-south	0	0	0	9355	high	20	2	53	0.247572815533981
south	2000	1	25	23-south	EVA-south	0	0	0	11912	high	20	2	53	0.247572815533981
south	2000	1	25	23-south	GAR-south	0	0	0	10816	low	20	2	53	0.247572815533981
south	2000	1	25	23-south	HAR-south	0	0	0	8990	middle	20	2	53	0.247572815533981
south	2000	1	25	23-south	ISH-south	1	0	0	10816	middle	20	2	53	0.247572815533981
south	2000	1	25	23-south	JUL-south	0	0	0	10816	high	20	2	53	0.247572815533981
south	2000	1	25	23-south	KAB-south	0	0	0	8259	middle	20	2	53	0.247572815533981
south	2000	1	25	23-south	LOU-south	0	0	0	7163	middle	20	2	53	0.247572815533981
south	2000	1	25	23-south	MAN-south	0	0	0	11912	low	20	2	53	0.247572815533981
south	2000	1	25	23-south	MAR-south	0	0	0	8990	middle	20	2	53	0.247572815533981
south	2000	1	25	23-south	OLI-south	1	0	0	9720	high	20	2	53	0.247572815533981
south	2000	1	25	23-south	RUB-south	0	0	0	10816	low	20	2	53	0.247572815533981
south	2000	1	25	23-south	SUM-south	0	0	0	12642	high	20	2	53	0.247572815533981
south	2000	1	25	23-south	TIT-south	0	0	0	8990	high	20	2	53	0.247572815533981
south	2000	1	25	23-south	VIR-south	0	0	0	12642	middle	20	2	53	0.247572815533981
south	2000	1	25	23-south	WAP-south	0	0	0	11546	middle	20	2	53	0.247572815533981
south	2000	1	25	23-south	YUC-south	0	0	0	10816	low	20	2	53	0.247572815533981
south	2000	1	25	23-south	ZOR-south	0	0	0	15564	high	20	2	53	0.247572815533981
south	2000	2	8	24-south	ATR-south	1	0	1	6812	low	20	2	53	0.179611650485437
south	2000	2	8	24-south	COC-south	0	0	0	7177	low	20	2	53	0.179611650485437
south	2000	2	8	24-south	DUN-south	0	1	0	9369	high	20	2	53	0.179611650485437
south	2000	2	8	24-south	EVA-south	0	0	0	11926	high	20	2	53	0.179611650485437
south	2000	2	8	24-south	GAR-south	0	0	0	10830	low	20	2	53	0.179611650485437
south	2000	2	8	24-south	HAR-south	1	0	0	9004	middle	20	2	53	0.179611650485437
south	2000	2	8	24-south	ISH-south	0	0	0	10830	middle	20	2	53	0.179611650485437
south	2000	2	8	24-south	JUL-south	0	0	0	10830	high	20	2	53	0.179611650485437
south	2000	2	8	24-south	KAB-south	0	0	0	8273	middle	20	2	53	0.179611650485437
south	2000	2	8	24-south	LOU-south	0	0	0	7177	middle	20	2	53	0.179611650485437
south	2000	2	8	24-south	MAN-south	0	0	0	11926	low	20	2	53	0.179611650485437
south	2000	2	8	24-south	MAR-south	1	0	0	9004	middle	20	2	53	0.179611650485437
south	2000	2	8	24-south	OLI-south	0	0	0	9734	high	20	2	53	0.179611650485437
south	2000	2	8	24-south	RUB-south	1	0	0	10830	low	20	2	53	0.179611650485437
south	2000	2	8	24-south	SUM-south	0	0	0	12656	high	20	2	53	0.179611650485437
south	2000	2	8	24-south	TIT-south	1	0	0	9004	high	20	2	53	0.179611650485437
south	2000	2	8	24-south	VIR-south	1	0	0	12656	middle	20	2	53	0.179611650485437
south	2000	2	8	24-south	WAP-south	0	0	0	11560	middle	20	2	53	0.179611650485437
south	2000	2	8	24-south	YUC-south	0	0	0	10830	low	20	2	53	0.179611650485437
south	2000	2	8	24-south	ZOR-south	1	0	0	15578	high	20	2	53	0.179611650485437
south	2000	2	12	25-south	ATR-south	0	0	1	6816	low	20	2	53	0.179611650485437
south	2000	2	12	25-south	COC-south	0	0	0	7181	low	20	2	53	0.179611650485437
south	2000	2	12	25-south	DUN-south	1	1	0	9373	high	20	2	53	0.179611650485437
south	2000	2	12	25-south	EVA-south	0	0	0	11930	high	20	2	53	0.179611650485437
south	2000	2	12	25-south	GAR-south	0	0	0	10834	low	20	2	53	0.179611650485437
south	2000	2	12	25-south	HAR-south	1	0	0	9008	middle	20	2	53	0.179611650485437
south	2000	2	12	25-south	ISH-south	0	0	0	10834	middle	20	2	53	0.179611650485437
south	2000	2	12	25-south	JUL-south	0	0	0	10834	high	20	2	53	0.179611650485437
south	2000	2	12	25-south	KAB-south	0	0	0	8277	middle	20	2	53	0.179611650485437
south	2000	2	12	25-south	LOU-south	0	0	0	7181	middle	20	2	53	0.179611650485437
south	2000	2	12	25-south	MAN-south	0	0	0	11930	low	20	2	53	0.179611650485437
south	2000	2	12	25-south	MAR-south	0	0	0	9008	middle	20	2	53	0.179611650485437
south	2000	2	12	25-south	OLI-south	0	0	0	9738	high	20	2	53	0.179611650485437
south	2000	2	12	25-south	RUB-south	0	0	0	10834	low	20	2	53	0.179611650485437
south	2000	2	12	25-south	SUM-south	1	0	0	12660	high	20	2	53	0.179611650485437
south	2000	2	12	25-south	TIT-south	0	0	0	9008	high	20	2	53	0.179611650485437
south	2000	2	12	25-south	VIR-south	0	0	0	12660	middle	20	2	53	0.179611650485437
south	2000	2	12	25-south	WAP-south	0	0	0	11564	middle	20	2	53	0.179611650485437
south	2000	2	12	25-south	YUC-south	0	0	0	10834	low	20	2	53	0.179611650485437
south	2000	2	12	25-south	ZOR-south	0	0	0	15582	high	20	2	53	0.179611650485437
south	2000	5	4	26-south	ATR-south	1	0	1	6898	low	20	2	53	0.189528795811518
south	2000	5	4	26-south	COC-south	0	0	0	7263	low	20	2	53	0.189528795811518
south	2000	5	4	26-south	DUN-south	0	0	0	9455	high	20	2	53	0.189528795811518
south	2000	5	4	26-south	EVA-south	1	0	0	12012	high	20	2	53	0.189528795811518
south	2000	5	4	26-south	GAR-south	0	0	0	10916	low	20	2	53	0.189528795811518
south	2000	5	4	26-south	HAR-south	1	0	0	9090	middle	20	2	53	0.189528795811518
south	2000	5	4	26-south	ISH-south	0	0	0	10916	middle	20	2	53	0.189528795811518
south	2000	5	4	26-south	JUL-south	0	0	0	10916	high	20	2	53	0.189528795811518
south	2000	5	4	26-south	KAB-south	1	0	0	8359	middle	20	2	53	0.189528795811518
south	2000	5	4	26-south	LOU-south	1	0	0	7263	middle	20	2	53	0.189528795811518
south	2000	5	4	26-south	MAN-south	0	0	0	12012	low	20	2	53	0.189528795811518
south	2000	5	4	26-south	MAR-south	1	0	0	9090	middle	20	2	53	0.189528795811518
south	2000	5	4	26-south	OLI-south	0	0	0	9820	high	20	2	53	0.189528795811518
south	2000	5	4	26-south	RUB-south	0	0	0	10916	low	20	2	53	0.189528795811518
south	2000	5	4	26-south	SUM-south	0	0	0	12742	high	20	2	53	0.189528795811518
south	2000	5	4	26-south	TIT-south	0	0	0	9090	high	20	2	53	0.189528795811518
south	2000	5	4	26-south	VIR-south	0	0	0	12742	middle	20	2	53	0.189528795811518
south	2000	5	4	26-south	WAP-south	0	0	0	11646	middle	20	2	53	0.189528795811518
south	2000	5	4	26-south	YUC-south	0	1	0	10916	low	20	2	53	0.189528795811518
south	2000	5	4	26-south	ZOR-south	0	0	0	15664	high	20	2	53	0.189528795811518
south	2000	5	20	27-south	ATR-south	0	0	1	6914	low	20	2	53	0.189528795811518
south	2000	5	20	27-south	COC-south	0	0	0	7279	low	20	2	53	0.189528795811518
south	2000	5	20	27-south	DUN-south	1	0	0	9471	high	20	2	53	0.189528795811518
south	2000	5	20	27-south	EVA-south	1	0	0	12028	high	20	2	53	0.189528795811518
south	2000	5	20	27-south	GAR-south	0	0	0	10932	low	20	2	53	0.189528795811518
south	2000	5	20	27-south	HAR-south	1	0	0	9106	middle	20	2	53	0.189528795811518
south	2000	5	20	27-south	ISH-south	0	0	0	10932	middle	20	2	53	0.189528795811518
south	2000	5	20	27-south	JUL-south	0	0	0	10932	high	20	2	53	0.189528795811518
south	2000	5	20	27-south	KAB-south	1	0	0	8375	middle	20	2	53	0.189528795811518
south	2000	5	20	27-south	LOU-south	1	0	0	7279	middle	20	2	53	0.189528795811518
south	2000	5	20	27-south	MAN-south	0	0	0	12028	low	20	2	53	0.189528795811518
south	2000	5	20	27-south	MAR-south	1	1	0	9106	middle	20	2	53	0.189528795811518
south	2000	5	20	27-south	OLI-south	0	0	0	9836	high	20	2	53	0.189528795811518
south	2000	5	20	27-south	RUB-south	0	0	0	10932	low	20	2	53	0.189528795811518
south	2000	5	20	27-south	SUM-south	1	1	0	12758	high	20	2	53	0.189528795811518
south	2000	5	20	27-south	TIT-south	0	0	0	9106	high	20	2	53	0.189528795811518
south	2000	5	20	27-south	VIR-south	0	0	0	12758	middle	20	2	53	0.189528795811518
south	2000	5	20	27-south	WAP-south	1	0	0	11662	middle	20	2	53	0.189528795811518
south	2000	5	20	27-south	YUC-south	1	0	0	10932	low	20	2	53	0.189528795811518
south	2000	5	20	27-south	ZOR-south	0	0	0	15680	high	20	2	53	0.189528795811518
south	2000	5	23	28-south	ATR-south	1	0	1	6917	low	20	2	53	0.189528795811518
south	2000	5	23	28-south	COC-south	0	0	0	7282	low	20	2	53	0.189528795811518
south	2000	5	23	28-south	DUN-south	0	0	0	9474	high	20	2	53	0.189528795811518
south	2000	5	23	28-south	EVA-south	1	0	0	12031	high	20	2	53	0.189528795811518
south	2000	5	23	28-south	GAR-south	1	0	0	10935	low	20	2	53	0.189528795811518
south	2000	5	23	28-south	HAR-south	1	0	0	9109	middle	20	2	53	0.189528795811518
south	2000	5	23	28-south	ISH-south	0	0	0	10935	middle	20	2	53	0.189528795811518
south	2000	5	23	28-south	JUL-south	0	0	0	10935	high	20	2	53	0.189528795811518
south	2000	5	23	28-south	KAB-south	1	0	0	8378	middle	20	2	53	0.189528795811518
south	2000	5	23	28-south	LOU-south	1	0	0	7282	middle	20	2	53	0.189528795811518
south	2000	5	23	28-south	MAN-south	1	0	0	12031	low	20	2	53	0.189528795811518
south	2000	5	23	28-south	MAR-south	1	1	0	9109	middle	20	2	53	0.189528795811518
south	2000	5	23	28-south	OLI-south	1	0	0	9839	high	20	2	53	0.189528795811518
south	2000	5	23	28-south	RUB-south	0	0	0	10935	low	20	2	53	0.189528795811518
south	2000	5	23	28-south	SUM-south	1	1	0	12761	high	20	2	53	0.189528795811518
south	2000	5	23	28-south	TIT-south	1	0	0	9109	high	20	2	53	0.189528795811518
south	2000	5	23	28-south	VIR-south	0	0	0	12761	middle	20	2	53	0.189528795811518
south	2000	5	23	28-south	WAP-south	1	0	0	11665	middle	20	2	53	0.189528795811518
south	2000	5	23	28-south	YUC-south	1	0	0	10935	low	20	2	53	0.189528795811518
south	2000	5	23	28-south	ZOR-south	0	0	0	15683	high	20	2	53	0.189528795811518
south	2000	5	28	29-south	ATR-south	0	0	1	6922	low	20	2	53	0.189528795811518
south	2000	5	28	29-south	COC-south	0	0	0	7287	low	20	2	53	0.189528795811518
south	2000	5	28	29-south	DUN-south	1	1	0	9479	high	20	2	53	0.189528795811518
south	2000	5	28	29-south	EVA-south	0	0	0	12036	high	20	2	53	0.189528795811518
south	2000	5	28	29-south	GAR-south	1	0	0	10940	low	20	2	53	0.189528795811518
south	2000	5	28	29-south	HAR-south	1	0	0	9114	middle	20	2	53	0.189528795811518
south	2000	5	28	29-south	ISH-south	0	0	0	10940	middle	20	2	53	0.189528795811518
south	2000	5	28	29-south	JUL-south	0	0	0	10940	high	20	2	53	0.189528795811518
south	2000	5	28	29-south	KAB-south	1	0	0	8383	middle	20	2	53	0.189528795811518
south	2000	5	28	29-south	LOU-south	1	0	0	7287	middle	20	2	53	0.189528795811518
south	2000	5	28	29-south	MAN-south	1	0	0	12036	low	20	2	53	0.189528795811518
south	2000	5	28	29-south	MAR-south	1	0	0	9114	middle	20	2	53	0.189528795811518
south	2000	5	28	29-south	OLI-south	1	0	0	9844	high	20	2	53	0.189528795811518
south	2000	5	28	29-south	RUB-south	0	0	0	10940	low	20	2	53	0.189528795811518
south	2000	5	28	29-south	SUM-south	1	1	0	12766	high	20	2	53	0.189528795811518
south	2000	5	28	29-south	TIT-south	1	0	0	9114	high	20	2	53	0.189528795811518
south	2000	5	28	29-south	VIR-south	0	0	0	12766	middle	20	2	53	0.189528795811518
south	2000	5	28	29-south	WAP-south	0	0	0	11670	middle	20	2	53	0.189528795811518
south	2000	5	28	29-south	YUC-south	0	0	0	10940	low	20	2	53	0.189528795811518
south	2000	5	28	29-south	ZOR-south	0	0	0	15688	high	20	2	53	0.189528795811518
south	2000	6	19	30-south	ATR-south	1	0	1	6944	low	20	2	53	0.172523961661342
south	2000	6	19	30-south	COC-south	0	0	0	7309	low	20	2	53	0.172523961661342
south	2000	6	19	30-south	DUN-south	0	0	0	9501	high	20	2	53	0.172523961661342
south	2000	6	19	30-south	EVA-south	1	0	0	12058	high	20	2	53	0.172523961661342
south	2000	6	19	30-south	GAR-south	1	0	0	10962	low	20	2	53	0.172523961661342
south	2000	6	19	30-south	HAR-south	0	0	0	9136	middle	20	2	53	0.172523961661342
south	2000	6	19	30-south	ISH-south	1	0	0	10962	middle	20	2	53	0.172523961661342
south	2000	6	19	30-south	JUL-south	1	0	0	10962	high	20	2	53	0.172523961661342
south	2000	6	19	30-south	KAB-south	0	0	0	8405	middle	20	2	53	0.172523961661342
south	2000	6	19	30-south	LOU-south	0	0	0	7309	middle	20	2	53	0.172523961661342
south	2000	6	19	30-south	MAN-south	1	0	0	12058	low	20	2	53	0.172523961661342
south	2000	6	19	30-south	MAR-south	1	0	0	9136	middle	20	2	53	0.172523961661342
south	2000	6	19	30-south	OLI-south	0	0	0	9866	high	20	2	53	0.172523961661342
south	2000	6	19	30-south	RUB-south	0	0	0	10962	low	20	2	53	0.172523961661342
south	2000	6	19	30-south	SUM-south	0	0	0	12788	high	20	2	53	0.172523961661342
south	2000	6	19	30-south	TIT-south	1	0	0	9136	high	20	2	53	0.172523961661342
south	2000	6	19	30-south	VIR-south	0	0	0	12788	middle	20	2	53	0.172523961661342
south	2000	6	19	30-south	WAP-south	1	0	0	11692	middle	20	2	53	0.172523961661342
south	2000	6	19	30-south	YUC-south	1	0	0	10962	low	20	2	53	0.172523961661342
south	2000	6	19	30-south	ZOR-south	0	0	0	15710	high	20	2	53	0.172523961661342
south	2000	7	16	31-south	ATR-south	0	0	1	6971	low	20	2	53	0.176014591883265
south	2000	7	16	31-south	COC-south	0	0	0	7336	low	20	2	53	0.176014591883265
south	2000	7	16	31-south	DUN-south	0	0	0	9528	high	20	2	53	0.176014591883265
south	2000	7	16	31-south	EVA-south	1	0	0	12085	high	20	2	53	0.176014591883265
south	2000	7	16	31-south	GAR-south	0	0	0	10989	low	20	2	53	0.176014591883265
south	2000	7	16	31-south	HAR-south	0	0	0	9163	middle	20	2	53	0.176014591883265
south	2000	7	16	31-south	ISH-south	0	0	0	10989	middle	20	2	53	0.176014591883265
south	2000	7	16	31-south	JUL-south	0	0	0	10989	high	20	2	53	0.176014591883265
south	2000	7	16	31-south	KAB-south	0	0	0	8432	middle	20	2	53	0.176014591883265
south	2000	7	16	31-south	LOU-south	0	0	0	7336	middle	20	2	53	0.176014591883265
south	2000	7	16	31-south	MAN-south	0	0	0	12085	low	20	2	53	0.176014591883265
south	2000	7	16	31-south	MAR-south	0	0	0	9163	middle	20	2	53	0.176014591883265
south	2000	7	16	31-south	OLI-south	0	0	0	9893	high	20	2	53	0.176014591883265
south	2000	7	16	31-south	RUB-south	0	0	0	10989	low	20	2	53	0.176014591883265
south	2000	7	16	31-south	SUM-south	0	0	0	12815	high	20	2	53	0.176014591883265
south	2000	7	16	31-south	TIT-south	0	0	0	9163	high	20	2	53	0.176014591883265
south	2000	7	16	31-south	VIR-south	0	0	0	12815	middle	20	2	53	0.176014591883265
south	2000	7	16	31-south	WAP-south	1	0	0	11719	middle	20	2	53	0.176014591883265
south	2000	7	16	31-south	YUC-south	0	0	0	10989	low	20	2	53	0.176014591883265
south	2000	7	16	31-south	ZOR-south	0	0	0	15737	high	20	2	53	0.176014591883265
south	2000	8	6	32-south	ATR-south	0	0	1	6992	low	20	2	53	0.157232704402516
south	2000	8	6	32-south	COC-south	0	0	0	7357	low	20	2	53	0.157232704402516
south	2000	8	6	32-south	DUN-south	0	0	0	9549	high	20	2	53	0.157232704402516
south	2000	8	6	32-south	EVA-south	0	0	0	12106	high	20	2	53	0.157232704402516
south	2000	8	6	32-south	GAR-south	1	0	0	11010	low	20	2	53	0.157232704402516
south	2000	8	6	32-south	HAR-south	0	0	0	9184	middle	20	2	53	0.157232704402516
south	2000	8	6	32-south	ISH-south	1	0	0	11010	middle	20	2	53	0.157232704402516
south	2000	8	6	32-south	JUL-south	0	0	0	11010	high	20	2	53	0.157232704402516
south	2000	8	6	32-south	KAB-south	0	0	0	8453	middle	20	2	53	0.157232704402516
south	2000	8	6	32-south	LOU-south	0	0	0	7357	middle	20	2	53	0.157232704402516
south	2000	8	6	32-south	MAN-south	0	0	0	12106	low	20	2	53	0.157232704402516
south	2000	8	6	32-south	MAR-south	0	0	0	9184	middle	20	2	53	0.157232704402516
south	2000	8	6	32-south	OLI-south	0	0	0	9914	high	20	2	53	0.157232704402516
south	2000	8	6	32-south	RUB-south	0	0	0	11010	low	20	2	53	0.157232704402516
south	2000	8	6	32-south	SUM-south	1	0	0	12836	high	20	2	53	0.157232704402516
south	2000	8	6	32-south	TIT-south	0	0	0	9184	high	20	2	53	0.157232704402516
south	2000	8	6	32-south	VIR-south	0	0	0	12836	middle	20	2	53	0.157232704402516
south	2000	8	6	32-south	WAP-south	0	0	0	11740	middle	20	2	53	0.157232704402516
south	2000	8	6	32-south	YUC-south	0	0	0	11010	low	20	2	53	0.157232704402516
south	2000	8	6	32-south	ZOR-south	0	0	0	15758	high	20	2	53	0.157232704402516
south	2000	8	27	34-south	ATR-south	0	0	1	7013	low	20	2	53	0.157232704402516
south	2000	8	27	34-south	COC-south	0	0	0	7378	low	20	2	53	0.157232704402516
south	2000	8	27	34-south	DUN-south	0	0	0	9570	high	20	2	53	0.157232704402516
south	2000	8	27	34-south	EVA-south	0	0	0	12127	high	20	2	53	0.157232704402516
south	2000	8	27	34-south	GAR-south	0	0	0	11031	low	20	2	53	0.157232704402516
south	2000	8	27	34-south	HAR-south	0	0	0	9205	middle	20	2	53	0.157232704402516
south	2000	8	27	34-south	ISH-south	0	0	0	11031	middle	20	2	53	0.157232704402516
south	2000	8	27	34-south	JUL-south	0	0	0	11031	high	20	2	53	0.157232704402516
south	2000	8	27	34-south	KAB-south	0	0	0	8474	middle	20	2	53	0.157232704402516
south	2000	8	27	34-south	LOU-south	0	0	0	7378	middle	20	2	53	0.157232704402516
south	2000	8	27	34-south	MAN-south	0	0	0	12127	low	20	2	53	0.157232704402516
south	2000	8	27	34-south	MAR-south	0	0	0	9205	middle	20	2	53	0.157232704402516
south	2000	8	27	34-south	OLI-south	0	0	0	9935	high	20	2	53	0.157232704402516
south	2000	8	27	34-south	RUB-south	0	0	0	11031	low	20	2	53	0.157232704402516
south	2000	8	27	34-south	SUM-south	1	0	0	12857	high	20	2	53	0.157232704402516
south	2000	8	27	34-south	TIT-south	0	0	0	9205	high	20	2	53	0.157232704402516
south	2000	8	27	34-south	VIR-south	0	0	0	12857	middle	20	2	53	0.157232704402516
south	2000	8	27	34-south	WAP-south	0	0	0	11761	middle	20	2	53	0.157232704402516
south	2000	8	27	34-south	YUC-south	0	0	0	11031	low	20	2	53	0.157232704402516
south	2000	8	27	34-south	ZOR-south	0	0	0	15779	high	20	2	53	0.157232704402516
south	2000	9	11	35-south	ATR-south	1	0	1	7028	low	20	2	53	0.175892857142857
south	2000	9	11	35-south	COC-south	0	0	0	7393	low	20	2	53	0.175892857142857
south	2000	9	11	35-south	DUN-south	1	0	0	9585	high	20	2	53	0.175892857142857
south	2000	9	11	35-south	EVA-south	1	0	0	12142	high	20	2	53	0.175892857142857
south	2000	9	11	35-south	GAR-south	1	0	0	11046	low	20	2	53	0.175892857142857
south	2000	9	11	35-south	HAR-south	1	0	0	9220	middle	20	2	53	0.175892857142857
south	2000	9	11	35-south	ISH-south	0	0	0	11046	middle	20	2	53	0.175892857142857
south	2000	9	11	35-south	JUL-south	0	0	0	11046	high	20	2	53	0.175892857142857
south	2000	9	11	35-south	KAB-south	1	0	0	8489	middle	20	2	53	0.175892857142857
south	2000	9	11	35-south	LOU-south	1	0	0	7393	middle	20	2	53	0.175892857142857
south	2000	9	11	35-south	MAN-south	0	0	0	12142	low	20	2	53	0.175892857142857
south	2000	9	11	35-south	MAR-south	0	0	0	9220	middle	20	2	53	0.175892857142857
south	2000	9	11	35-south	OLI-south	0	0	0	9950	high	20	2	53	0.175892857142857
south	2000	9	11	35-south	RUB-south	0	0	0	11046	low	20	2	53	0.175892857142857
south	2000	9	11	35-south	SUM-south	0	0	0	12872	high	20	2	53	0.175892857142857
south	2000	9	11	35-south	TIT-south	1	0	0	9220	high	20	2	53	0.175892857142857
south	2000	9	11	35-south	VIR-south	0	0	0	12872	middle	20	2	53	0.175892857142857
south	2000	9	11	35-south	WAP-south	0	0	0	11776	middle	20	2	53	0.175892857142857
south	2000	9	11	35-south	YUC-south	1	0	0	11046	low	20	2	53	0.175892857142857
south	2000	9	11	35-south	ZOR-south	0	0	0	15794	high	20	2	53	0.175892857142857
south	2000	9	19	36-south	ATR-south	1	0	1	7036	low	20	2	53	0.175892857142857
south	2000	9	19	36-south	COC-south	1	1	0	7401	low	20	2	53	0.175892857142857
south	2000	9	19	36-south	DUN-south	1	0	0	9593	high	20	2	53	0.175892857142857
south	2000	9	19	36-south	EVA-south	1	0	0	12150	high	20	2	53	0.175892857142857
south	2000	9	19	36-south	GAR-south	1	0	0	11054	low	20	2	53	0.175892857142857
south	2000	9	19	36-south	HAR-south	1	0	0	9228	middle	20	2	53	0.175892857142857
south	2000	9	19	36-south	ISH-south	1	0	0	11054	middle	20	2	53	0.175892857142857
south	2000	9	19	36-south	JUL-south	1	0	0	11054	high	20	2	53	0.175892857142857
south	2000	9	19	36-south	KAB-south	1	1	0	8497	middle	20	2	53	0.175892857142857
south	2000	9	19	36-south	LOU-south	0	0	0	7401	middle	20	2	53	0.175892857142857
south	2000	9	19	36-south	MAN-south	0	0	0	12150	low	20	2	53	0.175892857142857
south	2000	9	19	36-south	MAR-south	1	1	0	9228	middle	20	2	53	0.175892857142857
south	2000	9	19	36-south	OLI-south	1	1	0	9958	high	20	2	53	0.175892857142857
south	2000	9	19	36-south	RUB-south	1	0	0	11054	low	20	2	53	0.175892857142857
south	2000	9	19	36-south	SUM-south	1	1	0	12880	high	20	2	53	0.175892857142857
south	2000	9	19	36-south	TIT-south	1	0	0	9228	high	20	2	53	0.175892857142857
south	2000	9	19	36-south	VIR-south	1	0	0	12880	middle	20	2	53	0.175892857142857
south	2000	9	19	36-south	WAP-south	1	1	0	11784	middle	20	2	53	0.175892857142857
south	2000	9	19	36-south	YUC-south	0	0	0	11054	low	20	2	53	0.175892857142857
south	2000	9	19	36-south	ZOR-south	1	0	0	15802	high	20	2	53	0.175892857142857
south	2000	10	7	37-south	ATR-south	1	1	1	7054	low	19	2	51	0.247886070315977
south	2000	10	7	37-south	COC-south	1	0	0	7419	low	19	2	51	0.247886070315977
south	2000	10	7	37-south	DUN-south	1	1	0	9611	high	19	2	51	0.247886070315977
south	2000	10	7	37-south	EVA-south	0	0	0	12168	high	19	2	51	0.247886070315977
south	2000	10	7	37-south	GAR-south	1	0	0	11072	low	19	2	51	0.247886070315977
south	2000	10	7	37-south	HAR-south	1	0	0	9246	middle	19	2	51	0.247886070315977
south	2000	10	7	37-south	ISH-south	1	0	0	11072	middle	19	2	51	0.247886070315977
south	2000	10	7	37-south	JUL-south	1	0	0	11072	high	19	2	51	0.247886070315977
south	2000	10	7	37-south	KAB-south	1	0	0	8515	middle	19	2	51	0.247886070315977
south	2000	10	7	37-south	LOU-south	1	0	0	7419	middle	19	2	51	0.247886070315977
south	2000	10	7	37-south	MAN-south	1	0	0	12168	low	19	2	51	0.247886070315977
south	2000	10	7	37-south	MAR-south	1	0	0	9246	middle	19	2	51	0.247886070315977
south	2000	10	7	37-south	OLI-south	1	0	0	9976	high	19	2	51	0.247886070315977
south	2000	10	7	37-south	RUB-south	0	0	0	11072	low	19	2	51	0.247886070315977
south	2000	10	7	37-south	SUM-south	0	0	0	12898	high	19	2	51	0.247886070315977
south	2000	10	7	37-south	VIR-south	1	0	0	12898	middle	19	2	51	0.247886070315977
south	2000	10	7	37-south	WAP-south	1	0	0	11802	middle	19	2	51	0.247886070315977
south	2000	10	7	37-south	YUC-south	1	0	0	11072	low	19	2	51	0.247886070315977
south	2000	10	7	37-south	ZOR-south	1	0	0	15820	high	19	2	51	0.247886070315977
south	2000	10	8	38-south	ATR-south	0	1	1	7055	low	19	2	51	0.247886070315977
south	2000	10	8	38-south	COC-south	1	0	0	7420	low	19	2	51	0.247886070315977
south	2000	10	8	38-south	DUN-south	1	1	0	9612	high	19	2	51	0.247886070315977
south	2000	10	8	38-south	EVA-south	1	0	0	12169	high	19	2	51	0.247886070315977
south	2000	10	8	38-south	GAR-south	1	0	0	11073	low	19	2	51	0.247886070315977
south	2000	10	8	38-south	HAR-south	0	0	0	9247	middle	19	2	51	0.247886070315977
south	2000	10	8	38-south	ISH-south	1	0	0	11073	middle	19	2	51	0.247886070315977
south	2000	10	8	38-south	JUL-south	1	0	0	11073	high	19	2	51	0.247886070315977
south	2000	10	8	38-south	KAB-south	1	0	0	8516	middle	19	2	51	0.247886070315977
south	2000	10	8	38-south	LOU-south	1	0	0	7420	middle	19	2	51	0.247886070315977
south	2000	10	8	38-south	MAN-south	0	0	0	12169	low	19	2	51	0.247886070315977
south	2000	10	8	38-south	MAR-south	1	0	0	9247	middle	19	2	51	0.247886070315977
south	2000	10	8	38-south	OLI-south	1	0	0	9977	high	19	2	51	0.247886070315977
south	2000	10	8	38-south	RUB-south	1	0	0	11073	low	19	2	51	0.247886070315977
south	2000	10	8	38-south	SUM-south	1	0	0	12899	high	19	2	51	0.247886070315977
south	2000	10	8	38-south	VIR-south	1	0	0	12899	middle	19	2	51	0.247886070315977
south	2000	10	8	38-south	WAP-south	1	0	0	11803	middle	19	2	51	0.247886070315977
south	2000	10	8	38-south	YUC-south	1	0	0	11073	low	19	2	51	0.247886070315977
south	2000	10	8	38-south	ZOR-south	1	0	0	15821	high	19	2	51	0.247886070315977
south	2000	10	11	39-south	ATR-south	1	0	1	7058	low	19	2	51	0.247886070315977
south	2000	10	11	39-south	COC-south	1	0	0	7423	low	19	2	51	0.247886070315977
south	2000	10	11	39-south	DUN-south	1	0	0	9615	high	19	2	51	0.247886070315977
south	2000	10	11	39-south	EVA-south	1	0	0	12172	high	19	2	51	0.247886070315977
south	2000	10	11	39-south	GAR-south	0	0	0	11076	low	19	2	51	0.247886070315977
south	2000	10	11	39-south	HAR-south	1	0	0	9250	middle	19	2	51	0.247886070315977
south	2000	10	11	39-south	ISH-south	1	0	0	11076	middle	19	2	51	0.247886070315977
south	2000	10	11	39-south	JUL-south	1	0	0	11076	high	19	2	51	0.247886070315977
south	2000	10	11	39-south	KAB-south	1	0	0	8519	middle	19	2	51	0.247886070315977
south	2000	10	11	39-south	LOU-south	1	0	0	7423	middle	19	2	51	0.247886070315977
south	2000	10	11	39-south	MAN-south	1	0	0	12172	low	19	2	51	0.247886070315977
south	2000	10	11	39-south	MAR-south	1	0	0	9250	middle	19	2	51	0.247886070315977
south	2000	10	11	39-south	OLI-south	1	0	0	9980	high	19	2	51	0.247886070315977
south	2000	10	11	39-south	RUB-south	1	0	0	11076	low	19	2	51	0.247886070315977
south	2000	10	11	39-south	SUM-south	1	0	0	12902	high	19	2	51	0.247886070315977
south	2000	10	11	39-south	VIR-south	1	0	0	12902	middle	19	2	51	0.247886070315977
south	2000	10	11	39-south	WAP-south	1	0	0	11806	middle	19	2	51	0.247886070315977
south	2000	10	11	39-south	YUC-south	1	0	0	11076	low	19	2	51	0.247886070315977
south	2000	10	11	39-south	ZOR-south	1	0	0	15824	high	19	2	51	0.247886070315977
south	2000	10	12	40-south	ATR-south	0	0	1	7059	low	19	2	51	0.247886070315977
south	2000	10	12	40-south	COC-south	0	0	0	7424	low	19	2	51	0.247886070315977
south	2000	10	12	40-south	DUN-south	0	0	0	9616	high	19	2	51	0.247886070315977
south	2000	10	12	40-south	EVA-south	0	0	0	12173	high	19	2	51	0.247886070315977
south	2000	10	12	40-south	GAR-south	1	0	0	11077	low	19	2	51	0.247886070315977
south	2000	10	12	40-south	HAR-south	0	0	0	9251	middle	19	2	51	0.247886070315977
south	2000	10	12	40-south	ISH-south	0	0	0	11077	middle	19	2	51	0.247886070315977
south	2000	10	12	40-south	JUL-south	0	0	0	11077	high	19	2	51	0.247886070315977
south	2000	10	12	40-south	KAB-south	1	0	0	8520	middle	19	2	51	0.247886070315977
south	2000	10	12	40-south	LOU-south	0	0	0	7424	middle	19	2	51	0.247886070315977
south	2000	10	12	40-south	MAN-south	0	0	0	12173	low	19	2	51	0.247886070315977
south	2000	10	12	40-south	MAR-south	0	0	0	9251	middle	19	2	51	0.247886070315977
south	2000	10	12	40-south	OLI-south	0	0	0	9981	high	19	2	51	0.247886070315977
south	2000	10	12	40-south	RUB-south	0	0	0	11077	low	19	2	51	0.247886070315977
south	2000	10	12	40-south	SUM-south	0	0	0	12903	high	19	2	51	0.247886070315977
south	2000	10	12	40-south	VIR-south	0	0	0	12903	middle	19	2	51	0.247886070315977
south	2000	10	12	40-south	WAP-south	0	0	0	11807	middle	19	2	51	0.247886070315977
south	2000	10	12	40-south	YUC-south	0	0	0	11077	low	19	2	51	0.247886070315977
south	2000	10	12	40-south	ZOR-south	1	0	0	15825	high	19	2	51	0.247886070315977
south	2000	10	12	41-south	ATR-south	1	0	1	7059	low	19	2	51	0.247886070315977
south	2000	10	12	41-south	COC-south	1	0	0	7424	low	19	2	51	0.247886070315977
south	2000	10	12	41-south	DUN-south	1	0	0	9616	high	19	2	51	0.247886070315977
south	2000	10	12	41-south	EVA-south	1	0	0	12173	high	19	2	51	0.247886070315977
south	2000	10	12	41-south	GAR-south	1	0	0	11077	low	19	2	51	0.247886070315977
south	2000	10	12	41-south	HAR-south	1	0	0	9251	middle	19	2	51	0.247886070315977
south	2000	10	12	41-south	ISH-south	0	0	0	11077	middle	19	2	51	0.247886070315977
south	2000	10	12	41-south	JUL-south	0	0	0	11077	high	19	2	51	0.247886070315977
south	2000	10	12	41-south	KAB-south	1	0	0	8520	middle	19	2	51	0.247886070315977
south	2000	10	12	41-south	LOU-south	1	0	0	7424	middle	19	2	51	0.247886070315977
south	2000	10	12	41-south	MAN-south	1	0	0	12173	low	19	2	51	0.247886070315977
south	2000	10	12	41-south	MAR-south	1	0	0	9251	middle	19	2	51	0.247886070315977
south	2000	10	12	41-south	OLI-south	1	0	0	9981	high	19	2	51	0.247886070315977
south	2000	10	12	41-south	RUB-south	0	0	0	11077	low	19	2	51	0.247886070315977
south	2000	10	12	41-south	SUM-south	1	0	0	12903	high	19	2	51	0.247886070315977
south	2000	10	12	41-south	VIR-south	0	0	0	12903	middle	19	2	51	0.247886070315977
south	2000	10	12	41-south	WAP-south	1	0	0	11807	middle	19	2	51	0.247886070315977
south	2000	10	12	41-south	YUC-south	0	0	0	11077	low	19	2	51	0.247886070315977
south	2000	10	12	41-south	ZOR-south	1	0	0	15825	high	19	2	51	0.247886070315977
south	2000	10	19	42-south	ATR-south	1	1	1	7066	low	19	2	51	0.247886070315977
south	2000	10	19	42-south	COC-south	1	0	0	7431	low	19	2	51	0.247886070315977
south	2000	10	19	42-south	DUN-south	1	0	0	9623	high	19	2	51	0.247886070315977
south	2000	10	19	42-south	EVA-south	1	0	0	12180	high	19	2	51	0.247886070315977
south	2000	10	19	42-south	GAR-south	1	0	0	11084	low	19	2	51	0.247886070315977
south	2000	10	19	42-south	HAR-south	1	0	0	9258	middle	19	2	51	0.247886070315977
south	2000	10	19	42-south	ISH-south	1	0	0	11084	middle	19	2	51	0.247886070315977
south	2000	10	19	42-south	JUL-south	0	0	0	11084	high	19	2	51	0.247886070315977
south	2000	10	19	42-south	KAB-south	1	0	0	8527	middle	19	2	51	0.247886070315977
south	2000	10	19	42-south	LOU-south	1	0	0	7431	middle	19	2	51	0.247886070315977
south	2000	10	19	42-south	MAN-south	1	0	0	12180	low	19	2	51	0.247886070315977
south	2000	10	19	42-south	MAR-south	1	0	0	9258	middle	19	2	51	0.247886070315977
south	2000	10	19	42-south	OLI-south	1	0	0	9988	high	19	2	51	0.247886070315977
south	2000	10	19	42-south	RUB-south	0	0	0	11084	low	19	2	51	0.247886070315977
south	2000	10	19	42-south	SUM-south	1	0	0	12910	high	19	2	51	0.247886070315977
south	2000	10	19	42-south	VIR-south	1	0	0	12910	middle	19	2	51	0.247886070315977
south	2000	10	19	42-south	WAP-south	0	1	0	11814	middle	19	2	51	0.247886070315977
south	2000	10	19	42-south	YUC-south	0	0	0	11084	low	19	2	51	0.247886070315977
south	2000	10	19	42-south	ZOR-south	1	0	0	15832	high	19	2	51	0.247886070315977
south	2000	10	20	43-south	ATR-south	1	1	1	7067	low	19	2	51	0.247886070315977
south	2000	10	20	43-south	COC-south	0	0	0	7432	low	19	2	51	0.247886070315977
south	2000	10	20	43-south	DUN-south	1	0	0	9624	high	19	2	51	0.247886070315977
south	2000	10	20	43-south	EVA-south	1	0	0	12181	high	19	2	51	0.247886070315977
south	2000	10	20	43-south	GAR-south	0	0	0	11085	low	19	2	51	0.247886070315977
south	2000	10	20	43-south	HAR-south	1	0	0	9259	middle	19	2	51	0.247886070315977
south	2000	10	20	43-south	ISH-south	0	0	0	11085	middle	19	2	51	0.247886070315977
south	2000	10	20	43-south	JUL-south	0	0	0	11085	high	19	2	51	0.247886070315977
south	2000	10	20	43-south	KAB-south	1	0	0	8528	middle	19	2	51	0.247886070315977
south	2000	10	20	43-south	LOU-south	1	0	0	7432	middle	19	2	51	0.247886070315977
south	2000	10	20	43-south	MAN-south	0	0	0	12181	low	19	2	51	0.247886070315977
south	2000	10	20	43-south	MAR-south	0	0	0	9259	middle	19	2	51	0.247886070315977
south	2000	10	20	43-south	OLI-south	0	0	0	9989	high	19	2	51	0.247886070315977
south	2000	10	20	43-south	RUB-south	0	0	0	11085	low	19	2	51	0.247886070315977
south	2000	10	20	43-south	SUM-south	1	0	0	12911	high	19	2	51	0.247886070315977
south	2000	10	20	43-south	VIR-south	0	0	0	12911	middle	19	2	51	0.247886070315977
south	2000	10	20	43-south	WAP-south	0	1	0	11815	middle	19	2	51	0.247886070315977
south	2000	10	20	43-south	YUC-south	0	0	0	11085	low	19	2	51	0.247886070315977
south	2000	10	20	43-south	ZOR-south	1	0	0	15833	high	19	2	51	0.247886070315977
south	2000	11	2	44-south	ATR-south	1	0	1	7080	low	19	2	53	0.240285841893703
south	2000	11	2	44-south	COC-south	0	0	0	7445	low	19	2	53	0.240285841893703
south	2000	11	2	44-south	DUN-south	0	0	0	9637	high	19	2	53	0.240285841893703
south	2000	11	2	44-south	EVA-south	0	0	0	12194	high	19	2	53	0.240285841893703
south	2000	11	2	44-south	GAR-south	0	0	0	11098	low	19	2	53	0.240285841893703
south	2000	11	2	44-south	HAR-south	0	0	0	9272	middle	19	2	53	0.240285841893703
south	2000	11	2	44-south	ISH-south	0	0	0	11098	middle	19	2	53	0.240285841893703
south	2000	11	2	44-south	JUL-south	0	0	0	11098	high	19	2	53	0.240285841893703
south	2000	11	2	44-south	KAB-south	0	0	0	8541	middle	19	2	53	0.240285841893703
south	2000	11	2	44-south	LOU-south	0	0	0	7445	middle	19	2	53	0.240285841893703
south	2000	11	2	44-south	MAN-south	0	1	0	12194	low	19	2	53	0.240285841893703
south	2000	11	2	44-south	MAR-south	1	0	0	9272	middle	19	2	53	0.240285841893703
south	2000	11	2	44-south	OLI-south	1	0	0	10002	high	19	2	53	0.240285841893703
south	2000	11	2	44-south	RUB-south	0	0	0	11098	low	19	2	53	0.240285841893703
south	2000	11	2	44-south	SUM-south	0	0	0	12924	high	19	2	53	0.240285841893703
south	2000	11	2	44-south	VIR-south	0	0	0	12924	middle	19	2	53	0.240285841893703
south	2000	11	2	44-south	WAP-south	0	0	0	11828	middle	19	2	53	0.240285841893703
south	2000	11	2	44-south	YUC-south	0	0	0	11098	low	19	2	53	0.240285841893703
south	2000	11	2	44-south	ZOR-south	0	0	0	15846	high	19	2	53	0.240285841893703
south	2000	11	9	45-south	ATR-south	1	0	1	7087	low	19	2	53	0.240285841893703
south	2000	11	9	45-south	COC-south	0	1	0	7452	low	19	2	53	0.240285841893703
south	2000	11	9	45-south	DUN-south	1	1	0	9644	high	19	2	53	0.240285841893703
south	2000	11	9	45-south	EVA-south	0	0	0	12201	high	19	2	53	0.240285841893703
south	2000	11	9	45-south	GAR-south	1	0	0	11105	low	19	2	53	0.240285841893703
south	2000	11	9	45-south	HAR-south	1	0	0	9279	middle	19	2	53	0.240285841893703
south	2000	11	9	45-south	ISH-south	1	0	0	11105	middle	19	2	53	0.240285841893703
south	2000	11	9	45-south	JUL-south	0	0	0	11105	high	19	2	53	0.240285841893703
south	2000	11	9	45-south	KAB-south	1	0	0	8548	middle	19	2	53	0.240285841893703
south	2000	11	9	45-south	LOU-south	1	0	0	7452	middle	19	2	53	0.240285841893703
south	2000	11	9	45-south	MAN-south	1	1	0	12201	low	19	2	53	0.240285841893703
south	2000	11	9	45-south	MAR-south	1	0	0	9279	middle	19	2	53	0.240285841893703
south	2000	11	9	45-south	OLI-south	1	0	0	10009	high	19	2	53	0.240285841893703
south	2000	11	9	45-south	RUB-south	0	0	0	11105	low	19	2	53	0.240285841893703
south	2000	11	9	45-south	SUM-south	1	1	0	12931	high	19	2	53	0.240285841893703
south	2000	11	9	45-south	VIR-south	1	0	0	12931	middle	19	2	53	0.240285841893703
south	2000	11	9	45-south	WAP-south	1	0	0	11835	middle	19	2	53	0.240285841893703
south	2000	11	9	45-south	YUC-south	0	0	0	11105	low	19	2	53	0.240285841893703
south	2000	11	9	45-south	ZOR-south	1	0	0	15853	high	19	2	53	0.240285841893703
south	2001	1	9	46-south	ATR-south	0	1	1	7148	low	19	2	53	0.247572815533981
south	2001	1	9	46-south	COC-south	0	1	0	7513	low	19	2	53	0.247572815533981
south	2001	1	9	46-south	DUN-south	1	0	0	9705	high	19	2	53	0.247572815533981
south	2001	1	9	46-south	EVA-south	1	0	0	12262	high	19	2	53	0.247572815533981
south	2001	1	9	46-south	GAR-south	1	0	0	11166	low	19	2	53	0.247572815533981
south	2001	1	9	46-south	HAR-south	1	0	0	9340	middle	19	2	53	0.247572815533981
south	2001	1	9	46-south	ISH-south	1	0	0	11166	middle	19	2	53	0.247572815533981
south	2001	1	9	46-south	JUL-south	0	0	0	11166	high	19	2	53	0.247572815533981
south	2001	1	9	46-south	KAB-south	1	1	0	8609	middle	19	2	53	0.247572815533981
south	2001	1	9	46-south	LOU-south	1	0	0	7513	middle	19	2	53	0.247572815533981
south	2001	1	9	46-south	MAN-south	0	1	0	12262	low	19	2	53	0.247572815533981
south	2001	1	9	46-south	MAR-south	1	0	1	9340	middle	19	2	53	0.247572815533981
south	2001	1	9	46-south	OLI-south	1	1	0	10070	high	19	2	53	0.247572815533981
south	2001	1	9	46-south	RUB-south	0	1	0	11166	low	19	2	53	0.247572815533981
south	2001	1	9	46-south	SUM-south	1	1	0	12992	high	19	2	53	0.247572815533981
south	2001	1	9	46-south	VIR-south	1	0	0	12992	middle	19	2	53	0.247572815533981
south	2001	1	9	46-south	WAP-south	0	0	0	11896	middle	19	2	53	0.247572815533981
south	2001	1	9	46-south	YUC-south	1	1	0	11166	low	19	2	53	0.247572815533981
south	2001	1	9	46-south	ZOR-south	1	0	0	15914	high	19	2	53	0.247572815533981
south	2001	1	10	47-south	ATR-south	1	1	1	7149	low	19	2	53	0.247572815533981
south	2001	1	10	47-south	COC-south	1	1	0	7514	low	19	2	53	0.247572815533981
south	2001	1	10	47-south	DUN-south	1	0	0	9706	high	19	2	53	0.247572815533981
south	2001	1	10	47-south	EVA-south	1	0	0	12263	high	19	2	53	0.247572815533981
south	2001	1	10	47-south	GAR-south	1	0	0	11167	low	19	2	53	0.247572815533981
south	2001	1	10	47-south	HAR-south	1	0	0	9341	middle	19	2	53	0.247572815533981
south	2001	1	10	47-south	ISH-south	1	0	0	11167	middle	19	2	53	0.247572815533981
south	2001	1	10	47-south	JUL-south	1	0	0	11167	high	19	2	53	0.247572815533981
south	2001	1	10	47-south	KAB-south	1	1	0	8610	middle	19	2	53	0.247572815533981
south	2001	1	10	47-south	LOU-south	1	0	0	7514	middle	19	2	53	0.247572815533981
south	2001	1	10	47-south	MAN-south	1	1	0	12263	low	19	2	53	0.247572815533981
south	2001	1	10	47-south	MAR-south	1	0	1	9341	middle	19	2	53	0.247572815533981
south	2001	1	10	47-south	OLI-south	1	1	0	10071	high	19	2	53	0.247572815533981
south	2001	1	10	47-south	RUB-south	1	1	0	11167	low	19	2	53	0.247572815533981
south	2001	1	10	47-south	SUM-south	1	1	0	12993	high	19	2	53	0.247572815533981
south	2001	1	10	47-south	VIR-south	1	0	0	12993	middle	19	2	53	0.247572815533981
south	2001	1	10	47-south	WAP-south	1	0	0	11897	middle	19	2	53	0.247572815533981
south	2001	1	10	47-south	YUC-south	1	1	0	11167	low	19	2	53	0.247572815533981
south	2001	1	10	47-south	ZOR-south	1	0	0	15915	high	19	2	53	0.247572815533981
south	2001	1	20	48-south	ATR-south	1	0	1	7159	low	19	2	53	0.247572815533981
south	2001	1	20	48-south	COC-south	1	0	0	7524	low	19	2	53	0.247572815533981
south	2001	1	20	48-south	DUN-south	1	0	0	9716	high	19	2	53	0.247572815533981
south	2001	1	20	48-south	EVA-south	0	0	0	12273	high	19	2	53	0.247572815533981
south	2001	1	20	48-south	GAR-south	1	0	0	11177	low	19	2	53	0.247572815533981
south	2001	1	20	48-south	HAR-south	0	0	0	9351	middle	19	2	53	0.247572815533981
south	2001	1	20	48-south	ISH-south	1	0	0	11177	middle	19	2	53	0.247572815533981
south	2001	1	20	48-south	JUL-south	1	0	0	11177	high	19	2	53	0.247572815533981
south	2001	1	20	48-south	KAB-south	1	1	0	8620	middle	19	2	53	0.247572815533981
south	2001	1	20	48-south	LOU-south	1	0	0	7524	middle	19	2	53	0.247572815533981
south	2001	1	20	48-south	MAN-south	1	1	0	12273	low	19	2	53	0.247572815533981
south	2001	1	20	48-south	MAR-south	0	0	1	9351	middle	19	2	53	0.247572815533981
south	2001	1	20	48-south	OLI-south	1	1	0	10081	high	19	2	53	0.247572815533981
south	2001	1	20	48-south	RUB-south	1	1	0	11177	low	19	2	53	0.247572815533981
south	2001	1	20	48-south	SUM-south	1	1	0	13003	high	19	2	53	0.247572815533981
south	2001	1	20	48-south	VIR-south	0	0	0	13003	middle	19	2	53	0.247572815533981
south	2001	1	20	48-south	WAP-south	1	0	0	11907	middle	19	2	53	0.247572815533981
south	2001	1	20	48-south	YUC-south	1	1	0	11177	low	19	2	53	0.247572815533981
south	2001	1	20	48-south	ZOR-south	1	0	0	15925	high	19	2	53	0.247572815533981
south	2001	2	13	49-south	ATR-south	0	0	1	7183	low	19	2	53	0.179611650485437
south	2001	2	13	49-south	COC-south	0	0	0	7548	low	19	2	53	0.179611650485437
south	2001	2	13	49-south	DUN-south	0	0	0	9740	high	19	2	53	0.179611650485437
south	2001	2	13	49-south	EVA-south	0	0	0	12297	high	19	2	53	0.179611650485437
south	2001	2	13	49-south	GAR-south	0	0	0	11201	low	19	2	53	0.179611650485437
south	2001	2	13	49-south	HAR-south	0	0	0	9375	middle	19	2	53	0.179611650485437
south	2001	2	13	49-south	ISH-south	0	0	0	11201	middle	19	2	53	0.179611650485437
south	2001	2	13	49-south	JUL-south	0	0	0	11201	high	19	2	53	0.179611650485437
south	2001	2	13	49-south	KAB-south	1	0	0	8644	middle	19	2	53	0.179611650485437
south	2001	2	13	49-south	LOU-south	0	0	0	7548	middle	19	2	53	0.179611650485437
south	2001	2	13	49-south	MAN-south	1	0	0	12297	low	19	2	53	0.179611650485437
south	2001	2	13	49-south	MAR-south	0	0	1	9375	middle	19	2	53	0.179611650485437
south	2001	2	13	49-south	OLI-south	0	0	0	10105	high	19	2	53	0.179611650485437
south	2001	2	13	49-south	RUB-south	0	0	0	11201	low	19	2	53	0.179611650485437
south	2001	2	13	49-south	SUM-south	0	1	0	13027	high	19	2	53	0.179611650485437
south	2001	2	13	49-south	VIR-south	0	0	0	13027	middle	19	2	53	0.179611650485437
south	2001	2	13	49-south	WAP-south	0	0	0	11931	middle	19	2	53	0.179611650485437
south	2001	2	13	49-south	YUC-south	1	1	0	11201	low	19	2	53	0.179611650485437
south	2001	2	13	49-south	ZOR-south	0	0	0	15949	high	19	2	53	0.179611650485437
south	2001	2	14	50-south	ATR-south	0	0	1	7184	low	19	2	53	0.179611650485437
south	2001	2	14	50-south	COC-south	0	0	0	7549	low	19	2	53	0.179611650485437
south	2001	2	14	50-south	DUN-south	0	0	0	9741	high	19	2	53	0.179611650485437
south	2001	2	14	50-south	EVA-south	0	0	0	12298	high	19	2	53	0.179611650485437
south	2001	2	14	50-south	GAR-south	0	0	0	11202	low	19	2	53	0.179611650485437
south	2001	2	14	50-south	HAR-south	0	0	0	9376	middle	19	2	53	0.179611650485437
south	2001	2	14	50-south	ISH-south	1	0	0	11202	middle	19	2	53	0.179611650485437
south	2001	2	14	50-south	JUL-south	0	0	0	11202	high	19	2	53	0.179611650485437
south	2001	2	14	50-south	KAB-south	1	0	0	8645	middle	19	2	53	0.179611650485437
south	2001	2	14	50-south	LOU-south	0	0	0	7549	middle	19	2	53	0.179611650485437
south	2001	2	14	50-south	MAN-south	0	0	0	12298	low	19	2	53	0.179611650485437
south	2001	2	14	50-south	MAR-south	0	0	1	9376	middle	19	2	53	0.179611650485437
south	2001	2	14	50-south	OLI-south	1	0	0	10106	high	19	2	53	0.179611650485437
south	2001	2	14	50-south	RUB-south	0	0	0	11202	low	19	2	53	0.179611650485437
south	2001	2	14	50-south	SUM-south	0	1	0	13028	high	19	2	53	0.179611650485437
south	2001	2	14	50-south	VIR-south	0	0	0	13028	middle	19	2	53	0.179611650485437
south	2001	2	14	50-south	WAP-south	0	0	0	11932	middle	19	2	53	0.179611650485437
south	2001	2	14	50-south	YUC-south	1	1	0	11202	low	19	2	53	0.179611650485437
south	2001	2	14	50-south	ZOR-south	0	0	0	15950	high	19	2	53	0.179611650485437
south	2001	2	19	51-south	ATR-south	1	0	1	7189	low	19	2	53	0.179611650485437
south	2001	2	19	51-south	COC-south	1	0	0	7554	low	19	2	53	0.179611650485437
south	2001	2	19	51-south	DUN-south	1	0	0	9746	high	19	2	53	0.179611650485437
south	2001	2	19	51-south	EVA-south	1	0	0	12303	high	19	2	53	0.179611650485437
south	2001	2	19	51-south	GAR-south	1	0	0	11207	low	19	2	53	0.179611650485437
south	2001	2	19	51-south	HAR-south	1	0	0	9381	middle	19	2	53	0.179611650485437
south	2001	2	19	51-south	ISH-south	1	0	0	11207	middle	19	2	53	0.179611650485437
south	2001	2	19	51-south	JUL-south	1	0	0	11207	high	19	2	53	0.179611650485437
south	2001	2	19	51-south	KAB-south	1	0	0	8650	middle	19	2	53	0.179611650485437
south	2001	2	19	51-south	LOU-south	0	0	0	7554	middle	19	2	53	0.179611650485437
south	2001	2	19	51-south	MAN-south	1	0	0	12303	low	19	2	53	0.179611650485437
south	2001	2	19	51-south	MAR-south	1	0	1	9381	middle	19	2	53	0.179611650485437
south	2001	2	19	51-south	OLI-south	1	0	0	10111	high	19	2	53	0.179611650485437
south	2001	2	19	51-south	RUB-south	1	0	0	11207	low	19	2	53	0.179611650485437
south	2001	2	19	51-south	SUM-south	1	0	0	13033	high	19	2	53	0.179611650485437
south	2001	2	19	51-south	VIR-south	1	0	0	13033	middle	19	2	53	0.179611650485437
south	2001	2	19	51-south	WAP-south	1	0	0	11937	middle	19	2	53	0.179611650485437
south	2001	2	19	51-south	YUC-south	1	0	0	11207	low	19	2	53	0.179611650485437
south	2001	2	19	51-south	ZOR-south	1	0	0	15955	high	19	2	53	0.179611650485437
south	2001	2	20	52-south	ATR-south	1	0	1	7190	low	19	2	53	0.179611650485437
south	2001	2	20	52-south	COC-south	0	0	0	7555	low	19	2	53	0.179611650485437
south	2001	2	20	52-south	DUN-south	1	1	0	9747	high	19	2	53	0.179611650485437
south	2001	2	20	52-south	EVA-south	1	0	0	12304	high	19	2	53	0.179611650485437
south	2001	2	20	52-south	GAR-south	1	0	0	11208	low	19	2	53	0.179611650485437
south	2001	2	20	52-south	HAR-south	1	0	0	9382	middle	19	2	53	0.179611650485437
south	2001	2	20	52-south	ISH-south	1	0	0	11208	middle	19	2	53	0.179611650485437
south	2001	2	20	52-south	JUL-south	0	0	0	11208	high	19	2	53	0.179611650485437
south	2001	2	20	52-south	KAB-south	1	0	0	8651	middle	19	2	53	0.179611650485437
south	2001	2	20	52-south	LOU-south	1	0	0	7555	middle	19	2	53	0.179611650485437
south	2001	2	20	52-south	MAN-south	0	0	0	12304	low	19	2	53	0.179611650485437
south	2001	2	20	52-south	MAR-south	1	0	1	9382	middle	19	2	53	0.179611650485437
south	2001	2	20	52-south	OLI-south	1	0	0	10112	high	19	2	53	0.179611650485437
south	2001	2	20	52-south	RUB-south	0	0	0	11208	low	19	2	53	0.179611650485437
south	2001	2	20	52-south	SUM-south	1	0	0	13034	high	19	2	53	0.179611650485437
south	2001	2	20	52-south	VIR-south	1	0	0	13034	middle	19	2	53	0.179611650485437
south	2001	2	20	52-south	WAP-south	1	0	0	11938	middle	19	2	53	0.179611650485437
south	2001	2	20	52-south	YUC-south	1	0	0	11208	low	19	2	53	0.179611650485437
south	2001	2	20	52-south	ZOR-south	1	0	0	15956	high	19	2	53	0.179611650485437
south	2001	3	18	53-south	ATR-south	0	0	1	7216	low	19	2	53	0.131761442441054
south	2001	3	18	53-south	COC-south	0	0	0	7581	low	19	2	53	0.131761442441054
south	2001	3	18	53-south	DUN-south	0	0	0	9773	high	19	2	53	0.131761442441054
south	2001	3	18	53-south	EVA-south	0	0	0	12330	high	19	2	53	0.131761442441054
south	2001	3	18	53-south	GAR-south	0	0	0	11234	low	19	2	53	0.131761442441054
south	2001	3	18	53-south	HAR-south	0	0	0	9408	middle	19	2	53	0.131761442441054
south	2001	3	18	53-south	ISH-south	0	0	0	11234	middle	19	2	53	0.131761442441054
south	2001	3	18	53-south	JUL-south	0	0	0	11234	high	19	2	53	0.131761442441054
south	2001	3	18	53-south	KAB-south	1	1	0	8677	middle	19	2	53	0.131761442441054
south	2001	3	18	53-south	LOU-south	0	0	0	7581	middle	19	2	53	0.131761442441054
south	2001	3	18	53-south	MAN-south	0	1	0	12330	low	19	2	53	0.131761442441054
south	2001	3	18	53-south	MAR-south	0	0	1	9408	middle	19	2	53	0.131761442441054
south	2001	3	18	53-south	OLI-south	0	0	0	10138	high	19	2	53	0.131761442441054
south	2001	3	18	53-south	RUB-south	0	0	0	11234	low	19	2	53	0.131761442441054
south	2001	3	18	53-south	SUM-south	1	1	0	13060	high	19	2	53	0.131761442441054
south	2001	3	18	53-south	VIR-south	1	0	0	13060	middle	19	2	53	0.131761442441054
south	2001	3	18	53-south	WAP-south	1	0	0	11964	middle	19	2	53	0.131761442441054
south	2001	3	18	53-south	YUC-south	0	0	0	11234	low	19	2	53	0.131761442441054
south	2001	3	18	53-south	ZOR-south	0	0	0	15982	high	19	2	53	0.131761442441054
south	2001	5	26	55-south	ATR-south	0	0	1	7285	low	19	2	53	0.189528795811518
south	2001	5	26	55-south	COC-south	0	0	0	7650	low	19	2	53	0.189528795811518
south	2001	5	26	55-south	DUN-south	0	0	0	9842	high	19	2	53	0.189528795811518
south	2001	5	26	55-south	EVA-south	1	1	0	12399	high	19	2	53	0.189528795811518
south	2001	5	26	55-south	GAR-south	0	0	0	11303	low	19	2	53	0.189528795811518
south	2001	5	26	55-south	HAR-south	1	0	0	9477	middle	19	2	53	0.189528795811518
south	2001	5	26	55-south	ISH-south	0	0	0	11303	middle	19	2	53	0.189528795811518
south	2001	5	26	55-south	JUL-south	0	0	0	11303	high	19	2	53	0.189528795811518
south	2001	5	26	55-south	KAB-south	0	0	0	8746	middle	19	2	53	0.189528795811518
south	2001	5	26	55-south	LOU-south	0	0	0	7650	middle	19	2	53	0.189528795811518
south	2001	5	26	55-south	MAN-south	0	0	0	12399	low	19	2	53	0.189528795811518
south	2001	5	26	55-south	MAR-south	0	0	1	9477	middle	19	2	53	0.189528795811518
south	2001	5	26	55-south	OLI-south	0	0	0	10207	high	19	2	53	0.189528795811518
south	2001	5	26	55-south	RUB-south	0	0	0	11303	low	19	2	53	0.189528795811518
south	2001	5	26	55-south	SUM-south	0	1	0	13129	high	19	2	53	0.189528795811518
south	2001	5	26	55-south	VIR-south	0	0	0	13129	middle	19	2	53	0.189528795811518
south	2001	5	26	55-south	WAP-south	0	0	0	12033	middle	19	2	53	0.189528795811518
south	2001	5	26	55-south	YUC-south	0	0	0	11303	low	19	2	53	0.189528795811518
south	2001	5	26	55-south	ZOR-south	1	1	0	16051	high	19	2	53	0.189528795811518
south	2001	5	28	56-south	ATR-south	0	0	1	7287	low	19	2	53	0.189528795811518
south	2001	5	28	56-south	COC-south	0	0	0	7652	low	19	2	53	0.189528795811518
south	2001	5	28	56-south	DUN-south	1	0	0	9844	high	19	2	53	0.189528795811518
south	2001	5	28	56-south	EVA-south	0	1	0	12401	high	19	2	53	0.189528795811518
south	2001	5	28	56-south	GAR-south	1	0	0	11305	low	19	2	53	0.189528795811518
south	2001	5	28	56-south	HAR-south	1	0	0	9479	middle	19	2	53	0.189528795811518
south	2001	5	28	56-south	ISH-south	1	0	0	11305	middle	19	2	53	0.189528795811518
south	2001	5	28	56-south	JUL-south	0	0	0	11305	high	19	2	53	0.189528795811518
south	2001	5	28	56-south	KAB-south	1	0	0	8748	middle	19	2	53	0.189528795811518
south	2001	5	28	56-south	LOU-south	1	0	0	7652	middle	19	2	53	0.189528795811518
south	2001	5	28	56-south	MAN-south	0	0	0	12401	low	19	2	53	0.189528795811518
south	2001	5	28	56-south	MAR-south	0	0	1	9479	middle	19	2	53	0.189528795811518
south	2001	5	28	56-south	OLI-south	1	0	0	10209	high	19	2	53	0.189528795811518
south	2001	5	28	56-south	RUB-south	0	0	0	11305	low	19	2	53	0.189528795811518
south	2001	5	28	56-south	SUM-south	0	1	0	13131	high	19	2	53	0.189528795811518
south	2001	5	28	56-south	VIR-south	1	0	0	13131	middle	19	2	53	0.189528795811518
south	2001	5	28	56-south	WAP-south	0	0	0	12035	middle	19	2	53	0.189528795811518
south	2001	5	28	56-south	YUC-south	0	0	0	11305	low	19	2	53	0.189528795811518
south	2001	5	28	56-south	ZOR-south	1	1	0	16053	high	19	2	53	0.189528795811518
south	2001	5	31	57-south	ATR-south	0	0	1	7290	low	19	2	53	0.189528795811518
south	2001	5	31	57-south	COC-south	0	0	0	7655	low	19	2	53	0.189528795811518
south	2001	5	31	57-south	DUN-south	0	0	0	9847	high	19	2	53	0.189528795811518
south	2001	5	31	57-south	EVA-south	0	0	0	12404	high	19	2	53	0.189528795811518
south	2001	5	31	57-south	GAR-south	0	0	0	11308	low	19	2	53	0.189528795811518
south	2001	5	31	57-south	HAR-south	1	0	0	9482	middle	19	2	53	0.189528795811518
south	2001	5	31	57-south	ISH-south	1	0	0	11308	middle	19	2	53	0.189528795811518
south	2001	5	31	57-south	JUL-south	0	0	0	11308	high	19	2	53	0.189528795811518
south	2001	5	31	57-south	KAB-south	1	0	0	8751	middle	19	2	53	0.189528795811518
south	2001	5	31	57-south	LOU-south	0	0	0	7655	middle	19	2	53	0.189528795811518
south	2001	5	31	57-south	MAN-south	1	0	0	12404	low	19	2	53	0.189528795811518
south	2001	5	31	57-south	MAR-south	0	0	1	9482	middle	19	2	53	0.189528795811518
south	2001	5	31	57-south	OLI-south	1	0	0	10212	high	19	2	53	0.189528795811518
south	2001	5	31	57-south	RUB-south	0	0	0	11308	low	19	2	53	0.189528795811518
south	2001	5	31	57-south	SUM-south	0	0	0	13134	high	19	2	53	0.189528795811518
south	2001	5	31	57-south	VIR-south	1	0	0	13134	middle	19	2	53	0.189528795811518
south	2001	5	31	57-south	WAP-south	1	0	0	12038	middle	19	2	53	0.189528795811518
south	2001	5	31	57-south	YUC-south	0	0	0	11308	low	19	2	53	0.189528795811518
south	2001	5	31	57-south	ZOR-south	1	1	0	16056	high	19	2	53	0.189528795811518
south	2001	7	14	58-south	ATR-south	0	0	1	7334	low	19	2	54	0.176014591883265
south	2001	7	14	58-south	COC-south	0	0	0	7699	low	19	2	54	0.176014591883265
south	2001	7	14	58-south	DUN-south	1	1	0	9891	high	19	2	54	0.176014591883265
south	2001	7	14	58-south	EVA-south	1	0	0	12448	high	19	2	54	0.176014591883265
south	2001	7	14	58-south	GAR-south	0	0	0	11352	low	19	2	54	0.176014591883265
south	2001	7	14	58-south	HAR-south	1	0	0	9526	middle	19	2	54	0.176014591883265
south	2001	7	14	58-south	ISH-south	1	0	0	11352	middle	19	2	54	0.176014591883265
south	2001	7	14	58-south	JUL-south	0	0	0	11352	high	19	2	54	0.176014591883265
south	2001	7	14	58-south	KAB-south	0	0	0	8795	middle	19	2	54	0.176014591883265
south	2001	7	14	58-south	LOU-south	1	0	0	7699	middle	19	2	54	0.176014591883265
south	2001	7	14	58-south	MAN-south	1	0	0	12448	low	19	2	54	0.176014591883265
south	2001	7	14	58-south	MAR-south	1	0	1	9526	middle	19	2	54	0.176014591883265
south	2001	7	14	58-south	OLI-south	1	0	0	10256	high	19	2	54	0.176014591883265
south	2001	7	14	58-south	RUB-south	0	0	0	11352	low	19	2	54	0.176014591883265
south	2001	7	14	58-south	SUM-south	1	0	0	13178	high	19	2	54	0.176014591883265
south	2001	7	14	58-south	VIR-south	0	0	0	13178	middle	19	2	54	0.176014591883265
south	2001	7	14	58-south	WAP-south	1	0	0	12082	middle	19	2	54	0.176014591883265
south	2001	7	14	58-south	YUC-south	0	0	0	11352	low	19	2	54	0.176014591883265
south	2001	7	14	58-south	ZOR-south	1	0	0	16100	high	19	2	54	0.176014591883265
south	2001	9	6	59-south	ATR-south	1	0	1	7388	low	18	2	52	0.175892857142857
south	2001	9	6	59-south	COC-south	1	0	0	7753	low	18	2	52	0.175892857142857
south	2001	9	6	59-south	DUN-south	0	0	0	9945	high	18	2	52	0.175892857142857
south	2001	9	6	59-south	EVA-south	0	0	0	12502	high	18	2	52	0.175892857142857
south	2001	9	6	59-south	GAR-south	0	0	0	11406	low	18	2	52	0.175892857142857
south	2001	9	6	59-south	ISH-south	1	0	0	11406	middle	18	2	52	0.175892857142857
south	2001	9	6	59-south	JUL-south	1	0	0	11406	high	18	2	52	0.175892857142857
south	2001	9	6	59-south	KAB-south	1	1	0	8849	middle	18	2	52	0.175892857142857
south	2001	9	6	59-south	LOU-south	0	0	0	7753	middle	18	2	52	0.175892857142857
south	2001	9	6	59-south	MAN-south	1	0	0	12502	low	18	2	52	0.175892857142857
south	2001	9	6	59-south	MAR-south	0	0	1	9580	middle	18	2	52	0.175892857142857
south	2001	9	6	59-south	OLI-south	1	0	0	10310	high	18	2	52	0.175892857142857
south	2001	9	6	59-south	RUB-south	1	0	0	11406	low	18	2	52	0.175892857142857
south	2001	9	6	59-south	SUM-south	0	0	0	13232	high	18	2	52	0.175892857142857
south	2001	9	6	59-south	VIR-south	0	0	0	13232	middle	18	2	52	0.175892857142857
south	2001	9	6	59-south	WAP-south	1	0	0	12136	middle	18	2	52	0.175892857142857
south	2001	9	6	59-south	YUC-south	0	0	1	11406	low	18	2	52	0.175892857142857
south	2001	9	6	59-south	ZOR-south	1	1	0	16154	high	18	2	52	0.175892857142857
south	2001	9	15	60-south	ATR-south	0	0	0	7397	low	18	2	52	0.175892857142857
south	2001	9	15	60-south	COC-south	0	0	0	7762	low	18	2	52	0.175892857142857
south	2001	9	15	60-south	DUN-south	0	0	0	9954	high	18	2	52	0.175892857142857
south	2001	9	15	60-south	EVA-south	0	0	0	12511	high	18	2	52	0.175892857142857
south	2001	9	15	60-south	GAR-south	0	0	0	11415	low	18	2	52	0.175892857142857
south	2001	9	15	60-south	ISH-south	1	0	0	11415	middle	18	2	52	0.175892857142857
south	2001	9	15	60-south	JUL-south	0	0	0	11415	high	18	2	52	0.175892857142857
south	2001	9	15	60-south	KAB-south	1	1	0	8858	middle	18	2	52	0.175892857142857
south	2001	9	15	60-south	LOU-south	0	0	0	7762	middle	18	2	52	0.175892857142857
south	2001	9	15	60-south	MAN-south	0	0	0	12511	low	18	2	52	0.175892857142857
south	2001	9	15	60-south	MAR-south	0	0	1	9589	middle	18	2	52	0.175892857142857
south	2001	9	15	60-south	OLI-south	1	0	0	10319	high	18	2	52	0.175892857142857
south	2001	9	15	60-south	RUB-south	1	0	0	11415	low	18	2	52	0.175892857142857
south	2001	9	15	60-south	SUM-south	1	0	0	13241	high	18	2	52	0.175892857142857
south	2001	9	15	60-south	VIR-south	0	0	0	13241	middle	18	2	52	0.175892857142857
south	2001	9	15	60-south	WAP-south	0	0	0	12145	middle	18	2	52	0.175892857142857
south	2001	9	15	60-south	YUC-south	0	0	1	11415	low	18	2	52	0.175892857142857
south	2001	9	15	60-south	ZOR-south	1	0	0	16163	high	18	2	52	0.175892857142857
south	2001	9	20	61-south	ATR-south	0	0	0	7402	low	18	2	52	0.175892857142857
south	2001	9	20	61-south	COC-south	0	1	0	7767	low	18	2	52	0.175892857142857
south	2001	9	20	61-south	DUN-south	0	0	0	9959	high	18	2	52	0.175892857142857
south	2001	9	20	61-south	EVA-south	0	0	0	12516	high	18	2	52	0.175892857142857
south	2001	9	20	61-south	GAR-south	0	0	0	11420	low	18	2	52	0.175892857142857
south	2001	9	20	61-south	ISH-south	1	0	0	11420	middle	18	2	52	0.175892857142857
south	2001	9	20	61-south	JUL-south	1	1	0	11420	high	18	2	52	0.175892857142857
south	2001	9	20	61-south	KAB-south	1	1	0	8863	middle	18	2	52	0.175892857142857
south	2001	9	20	61-south	LOU-south	0	0	0	7767	middle	18	2	52	0.175892857142857
south	2001	9	20	61-south	MAN-south	0	0	0	12516	low	18	2	52	0.175892857142857
south	2001	9	20	61-south	MAR-south	0	0	1	9594	middle	18	2	52	0.175892857142857
south	2001	9	20	61-south	OLI-south	1	0	0	10324	high	18	2	52	0.175892857142857
south	2001	9	20	61-south	RUB-south	1	1	0	11420	low	18	2	52	0.175892857142857
south	2001	9	20	61-south	SUM-south	0	0	0	13246	high	18	2	52	0.175892857142857
south	2001	9	20	61-south	VIR-south	0	0	0	13246	middle	18	2	52	0.175892857142857
south	2001	9	20	61-south	WAP-south	1	1	0	12150	middle	18	2	52	0.175892857142857
south	2001	9	20	61-south	YUC-south	0	0	1	11420	low	18	2	52	0.175892857142857
south	2001	9	20	61-south	ZOR-south	1	1	0	16168	high	18	2	52	0.175892857142857
south	2001	9	20	62-south	ATR-south	0	0	0	7402	low	18	2	52	0.175892857142857
south	2001	9	20	62-south	COC-south	1	1	0	7767	low	18	2	52	0.175892857142857
south	2001	9	20	62-south	DUN-south	1	0	0	9959	high	18	2	52	0.175892857142857
south	2001	9	20	62-south	EVA-south	1	0	0	12516	high	18	2	52	0.175892857142857
south	2001	9	20	62-south	GAR-south	0	0	0	11420	low	18	2	52	0.175892857142857
south	2001	9	20	62-south	ISH-south	1	0	0	11420	middle	18	2	52	0.175892857142857
south	2001	9	20	62-south	JUL-south	1	1	0	11420	high	18	2	52	0.175892857142857
south	2001	9	20	62-south	KAB-south	0	1	0	8863	middle	18	2	52	0.175892857142857
south	2001	9	20	62-south	LOU-south	0	0	0	7767	middle	18	2	52	0.175892857142857
south	2001	9	20	62-south	MAN-south	1	0	0	12516	low	18	2	52	0.175892857142857
south	2001	9	20	62-south	MAR-south	0	0	1	9594	middle	18	2	52	0.175892857142857
south	2001	9	20	62-south	OLI-south	1	0	0	10324	high	18	2	52	0.175892857142857
south	2001	9	20	62-south	RUB-south	1	1	0	11420	low	18	2	52	0.175892857142857
south	2001	9	20	62-south	SUM-south	0	0	0	13246	high	18	2	52	0.175892857142857
south	2001	9	20	62-south	VIR-south	0	0	0	13246	middle	18	2	52	0.175892857142857
south	2001	9	20	62-south	WAP-south	1	1	0	12150	middle	18	2	52	0.175892857142857
south	2001	9	20	62-south	YUC-south	1	0	1	11420	low	18	2	52	0.175892857142857
south	2001	9	20	62-south	ZOR-south	1	1	0	16168	high	18	2	52	0.175892857142857
south	2001	9	23	63-south	ATR-south	0	0	0	7405	low	18	2	52	0.175892857142857
south	2001	9	23	63-south	COC-south	0	1	0	7770	low	18	2	52	0.175892857142857
south	2001	9	23	63-south	DUN-south	1	0	0	9962	high	18	2	52	0.175892857142857
south	2001	9	23	63-south	EVA-south	1	0	0	12519	high	18	2	52	0.175892857142857
south	2001	9	23	63-south	GAR-south	0	0	0	11423	low	18	2	52	0.175892857142857
south	2001	9	23	63-south	ISH-south	1	0	0	11423	middle	18	2	52	0.175892857142857
south	2001	9	23	63-south	JUL-south	0	0	0	11423	high	18	2	52	0.175892857142857
south	2001	9	23	63-south	KAB-south	1	0	0	8866	middle	18	2	52	0.175892857142857
south	2001	9	23	63-south	LOU-south	0	0	0	7770	middle	18	2	52	0.175892857142857
south	2001	9	23	63-south	MAN-south	1	0	0	12519	low	18	2	52	0.175892857142857
south	2001	9	23	63-south	MAR-south	1	0	1	9597	middle	18	2	52	0.175892857142857
south	2001	9	23	63-south	OLI-south	1	0	0	10327	high	18	2	52	0.175892857142857
south	2001	9	23	63-south	RUB-south	0	0	0	11423	low	18	2	52	0.175892857142857
south	2001	9	23	63-south	SUM-south	0	0	0	13249	high	18	2	52	0.175892857142857
south	2001	9	23	63-south	VIR-south	1	0	0	13249	middle	18	2	52	0.175892857142857
south	2001	9	23	63-south	WAP-south	0	0	0	12153	middle	18	2	52	0.175892857142857
south	2001	9	23	63-south	YUC-south	0	0	1	11423	low	18	2	52	0.175892857142857
south	2001	9	23	63-south	ZOR-south	1	1	0	16171	high	18	2	52	0.175892857142857
south	2001	9	27	64-south	ATR-south	0	0	0	7409	low	18	2	52	0.175892857142857
south	2001	9	27	64-south	COC-south	0	1	0	7774	low	18	2	52	0.175892857142857
south	2001	9	27	64-south	DUN-south	1	0	0	9966	high	18	2	52	0.175892857142857
south	2001	9	27	64-south	EVA-south	1	0	0	12523	high	18	2	52	0.175892857142857
south	2001	9	27	64-south	GAR-south	0	0	0	11427	low	18	2	52	0.175892857142857
south	2001	9	27	64-south	ISH-south	1	0	0	11427	middle	18	2	52	0.175892857142857
south	2001	9	27	64-south	JUL-south	0	0	0	11427	high	18	2	52	0.175892857142857
south	2001	9	27	64-south	KAB-south	0	0	0	8870	middle	18	2	52	0.175892857142857
south	2001	9	27	64-south	LOU-south	0	0	0	7774	middle	18	2	52	0.175892857142857
south	2001	9	27	64-south	MAN-south	0	0	0	12523	low	18	2	52	0.175892857142857
south	2001	9	27	64-south	MAR-south	1	0	1	9601	middle	18	2	52	0.175892857142857
south	2001	9	27	64-south	OLI-south	1	0	0	10331	high	18	2	52	0.175892857142857
south	2001	9	27	64-south	RUB-south	0	0	0	11427	low	18	2	52	0.175892857142857
south	2001	9	27	64-south	SUM-south	1	0	0	13253	high	18	2	52	0.175892857142857
south	2001	9	27	64-south	VIR-south	0	0	0	13253	middle	18	2	52	0.175892857142857
south	2001	9	27	64-south	WAP-south	1	0	0	12157	middle	18	2	52	0.175892857142857
south	2001	9	27	64-south	YUC-south	0	0	1	11427	low	18	2	52	0.175892857142857
south	2001	9	27	64-south	ZOR-south	0	1	0	16175	high	18	2	52	0.175892857142857
south	2001	10	14	65-south	ATR-south	1	0	0	7426	low	18	2	51	0.247886070315977
south	2001	10	14	65-south	COC-south	1	0	0	7791	low	18	2	51	0.247886070315977
south	2001	10	14	65-south	DUN-south	1	1	0	9983	high	18	2	51	0.247886070315977
south	2001	10	14	65-south	EVA-south	1	1	0	12540	high	18	2	51	0.247886070315977
south	2001	10	14	65-south	GAR-south	0	0	0	11444	low	18	2	51	0.247886070315977
south	2001	10	14	65-south	ISH-south	1	0	0	11444	middle	18	2	51	0.247886070315977
south	2001	10	14	65-south	JUL-south	1	0	0	11444	high	18	2	51	0.247886070315977
south	2001	10	14	65-south	KAB-south	1	0	0	8887	middle	18	2	51	0.247886070315977
south	2001	10	14	65-south	LOU-south	1	0	0	7791	middle	18	2	51	0.247886070315977
south	2001	10	14	65-south	MAN-south	1	0	0	12540	low	18	2	51	0.247886070315977
south	2001	10	14	65-south	MAR-south	1	0	1	9618	middle	18	2	51	0.247886070315977
south	2001	10	14	65-south	OLI-south	1	0	0	10348	high	18	2	51	0.247886070315977
south	2001	10	14	65-south	RUB-south	1	0	0	11444	low	18	2	51	0.247886070315977
south	2001	10	14	65-south	SUM-south	1	0	0	13270	high	18	2	51	0.247886070315977
south	2001	10	14	65-south	VIR-south	1	0	0	13270	middle	18	2	51	0.247886070315977
south	2001	10	14	65-south	WAP-south	1	0	0	12174	middle	18	2	51	0.247886070315977
south	2001	10	14	65-south	YUC-south	1	0	1	11444	low	18	2	51	0.247886070315977
south	2001	10	14	65-south	ZOR-south	1	0	0	16192	high	18	2	51	0.247886070315977
south	2001	10	18	66-south	ATR-south	1	0	0	7430	low	18	2	51	0.247886070315977
south	2001	10	18	66-south	COC-south	1	0	0	7795	low	18	2	51	0.247886070315977
south	2001	10	18	66-south	DUN-south	1	1	0	9987	high	18	2	51	0.247886070315977
south	2001	10	18	66-south	EVA-south	1	1	0	12544	high	18	2	51	0.247886070315977
south	2001	10	18	66-south	GAR-south	1	0	0	11448	low	18	2	51	0.247886070315977
south	2001	10	18	66-south	ISH-south	1	0	0	11448	middle	18	2	51	0.247886070315977
south	2001	10	18	66-south	JUL-south	0	0	0	11448	high	18	2	51	0.247886070315977
south	2001	10	18	66-south	KAB-south	1	0	0	8891	middle	18	2	51	0.247886070315977
south	2001	10	18	66-south	LOU-south	1	0	0	7795	middle	18	2	51	0.247886070315977
south	2001	10	18	66-south	MAN-south	1	0	0	12544	low	18	2	51	0.247886070315977
south	2001	10	18	66-south	MAR-south	0	0	1	9622	middle	18	2	51	0.247886070315977
south	2001	10	18	66-south	OLI-south	1	0	0	10352	high	18	2	51	0.247886070315977
south	2001	10	18	66-south	RUB-south	0	0	0	11448	low	18	2	51	0.247886070315977
south	2001	10	18	66-south	SUM-south	1	0	0	13274	high	18	2	51	0.247886070315977
south	2001	10	18	66-south	VIR-south	0	0	0	13274	middle	18	2	51	0.247886070315977
south	2001	10	18	66-south	WAP-south	1	0	0	12178	middle	18	2	51	0.247886070315977
south	2001	10	18	66-south	YUC-south	1	0	1	11448	low	18	2	51	0.247886070315977
south	2001	10	18	66-south	ZOR-south	1	0	0	16196	high	18	2	51	0.247886070315977
south	2001	10	22	67-south	ATR-south	0	0	0	7434	low	18	2	51	0.247886070315977
south	2001	10	22	67-south	COC-south	0	0	0	7799	low	18	2	51	0.247886070315977
south	2001	10	22	67-south	DUN-south	1	1	0	9991	high	18	2	51	0.247886070315977
south	2001	10	22	67-south	EVA-south	1	0	0	12548	high	18	2	51	0.247886070315977
south	2001	10	22	67-south	GAR-south	0	0	0	11452	low	18	2	51	0.247886070315977
south	2001	10	22	67-south	ISH-south	1	0	0	11452	middle	18	2	51	0.247886070315977
south	2001	10	22	67-south	JUL-south	0	0	0	11452	high	18	2	51	0.247886070315977
south	2001	10	22	67-south	KAB-south	0	0	0	8895	middle	18	2	51	0.247886070315977
south	2001	10	22	67-south	LOU-south	0	0	0	7799	middle	18	2	51	0.247886070315977
south	2001	10	22	67-south	MAN-south	0	0	0	12548	low	18	2	51	0.247886070315977
south	2001	10	22	67-south	MAR-south	0	0	1	9626	middle	18	2	51	0.247886070315977
south	2001	10	22	67-south	OLI-south	1	0	0	10356	high	18	2	51	0.247886070315977
south	2001	10	22	67-south	RUB-south	0	0	0	11452	low	18	2	51	0.247886070315977
south	2001	10	22	67-south	SUM-south	0	0	0	13278	high	18	2	51	0.247886070315977
south	2001	10	22	67-south	VIR-south	0	0	0	13278	middle	18	2	51	0.247886070315977
south	2001	10	22	67-south	WAP-south	1	0	0	12182	middle	18	2	51	0.247886070315977
south	2001	10	22	67-south	YUC-south	0	0	1	11452	low	18	2	51	0.247886070315977
south	2001	10	22	67-south	ZOR-south	1	0	0	16200	high	18	2	51	0.247886070315977
south	2001	11	16	68-south	ATR-south	1	0	0	7459	low	18	2	52	0.240285841893703
south	2001	11	16	68-south	COC-south	0	1	0	7824	low	18	2	52	0.240285841893703
south	2001	11	16	68-south	DUN-south	1	0	0	10016	high	18	2	52	0.240285841893703
south	2001	11	16	68-south	EVA-south	1	0	0	12573	high	18	2	52	0.240285841893703
south	2001	11	16	68-south	GAR-south	0	0	0	11477	low	18	2	52	0.240285841893703
south	2001	11	16	68-south	ISH-south	0	0	0	11477	middle	18	2	52	0.240285841893703
south	2001	11	16	68-south	JUL-south	0	0	0	11477	high	18	2	52	0.240285841893703
south	2001	11	16	68-south	KAB-south	1	0	0	8920	middle	18	2	52	0.240285841893703
south	2001	11	16	68-south	LOU-south	1	0	0	7824	middle	18	2	52	0.240285841893703
south	2001	11	16	68-south	MAN-south	0	0	0	12573	low	18	2	52	0.240285841893703
south	2001	11	16	68-south	MAR-south	1	0	1	9651	middle	18	2	52	0.240285841893703
south	2001	11	16	68-south	OLI-south	0	1	0	10381	high	18	2	52	0.240285841893703
south	2001	11	16	68-south	RUB-south	0	0	0	11477	low	18	2	52	0.240285841893703
south	2001	11	16	68-south	SUM-south	0	0	0	13303	high	18	2	52	0.240285841893703
south	2001	11	16	68-south	VIR-south	0	0	0	13303	middle	18	2	52	0.240285841893703
south	2001	11	16	68-south	WAP-south	0	0	0	12207	middle	18	2	52	0.240285841893703
south	2001	11	16	68-south	YUC-south	1	0	1	11477	low	18	2	52	0.240285841893703
south	2001	11	16	68-south	ZOR-south	0	0	0	16225	high	18	2	52	0.240285841893703
south	2001	12	6	69-south	ATR-south	1	0	0	7479	low	18	2	53	0.261894175188973
south	2001	12	6	69-south	COC-south	0	1	0	7844	low	18	2	53	0.261894175188973
south	2001	12	6	69-south	DUN-south	1	0	0	10036	high	18	2	53	0.261894175188973
south	2001	12	6	69-south	EVA-south	1	0	0	12593	high	18	2	53	0.261894175188973
south	2001	12	6	69-south	GAR-south	1	0	0	11497	low	18	2	53	0.261894175188973
south	2001	12	6	69-south	ISH-south	1	0	0	11497	middle	18	2	53	0.261894175188973
south	2001	12	6	69-south	JUL-south	0	0	0	11497	high	18	2	53	0.261894175188973
south	2001	12	6	69-south	KAB-south	0	0	0	8940	middle	18	2	53	0.261894175188973
south	2001	12	6	69-south	LOU-south	1	0	0	7844	middle	18	2	53	0.261894175188973
south	2001	12	6	69-south	MAN-south	0	0	0	12593	low	18	2	53	0.261894175188973
south	2001	12	6	69-south	MAR-south	1	0	1	9671	middle	18	2	53	0.261894175188973
south	2001	12	6	69-south	OLI-south	1	0	0	10401	high	18	2	53	0.261894175188973
south	2001	12	6	69-south	RUB-south	0	0	0	11497	low	18	2	53	0.261894175188973
south	2001	12	6	69-south	SUM-south	0	0	0	13323	high	18	2	53	0.261894175188973
south	2001	12	6	69-south	VIR-south	1	0	0	13323	middle	18	2	53	0.261894175188973
south	2001	12	6	69-south	WAP-south	1	0	0	12227	middle	18	2	53	0.261894175188973
south	2001	12	6	69-south	YUC-south	1	0	1	11497	low	18	2	53	0.261894175188973
south	2001	12	6	69-south	ZOR-south	1	0	0	16245	high	18	2	53	0.261894175188973
south	2001	12	12	70-south	ATR-south	0	0	0	7485	low	17	2	53	0.261894175188973
south	2001	12	12	70-south	COC-south	0	1	0	7850	low	17	2	53	0.261894175188973
south	2001	12	12	70-south	DUN-south	0	0	0	10042	high	17	2	53	0.261894175188973
south	2001	12	12	70-south	EVA-south	1	0	0	12599	high	17	2	53	0.261894175188973
south	2001	12	12	70-south	GAR-south	0	0	0	11503	low	17	2	53	0.261894175188973
south	2001	12	12	70-south	ISH-south	0	0	0	11503	middle	17	2	53	0.261894175188973
south	2001	12	12	70-south	JUL-south	0	0	0	11503	high	17	2	53	0.261894175188973
south	2001	12	12	70-south	KAB-south	1	0	0	8946	middle	17	2	53	0.261894175188973
south	2001	12	12	70-south	LOU-south	0	0	0	7850	middle	17	2	53	0.261894175188973
south	2001	12	12	70-south	MAR-south	0	0	1	9677	middle	17	2	53	0.261894175188973
south	2001	12	12	70-south	OLI-south	0	0	0	10407	high	17	2	53	0.261894175188973
south	2001	12	12	70-south	RUB-south	0	0	0	11503	low	17	2	53	0.261894175188973
south	2001	12	12	70-south	SUM-south	0	0	0	13329	high	17	2	53	0.261894175188973
south	2001	12	12	70-south	VIR-south	0	0	0	13329	middle	17	2	53	0.261894175188973
south	2001	12	12	70-south	WAP-south	0	0	0	12233	middle	17	2	53	0.261894175188973
south	2001	12	12	70-south	YUC-south	0	0	1	11503	low	17	2	53	0.261894175188973
south	2001	12	12	70-south	ZOR-south	0	0	0	16251	high	17	2	53	0.261894175188973
south	2001	12	12	71-south	ATR-south	0	0	0	7485	low	17	2	53	0.261894175188973
south	2001	12	12	71-south	COC-south	0	1	0	7850	low	17	2	53	0.261894175188973
south	2001	12	12	71-south	DUN-south	0	0	0	10042	high	17	2	53	0.261894175188973
south	2001	12	12	71-south	EVA-south	1	0	0	12599	high	17	2	53	0.261894175188973
south	2001	12	12	71-south	GAR-south	1	0	0	11503	low	17	2	53	0.261894175188973
south	2001	12	12	71-south	ISH-south	1	0	0	11503	middle	17	2	53	0.261894175188973
south	2001	12	12	71-south	JUL-south	0	0	0	11503	high	17	2	53	0.261894175188973
south	2001	12	12	71-south	KAB-south	1	0	0	8946	middle	17	2	53	0.261894175188973
south	2001	12	12	71-south	LOU-south	0	0	0	7850	middle	17	2	53	0.261894175188973
south	2001	12	12	71-south	MAR-south	0	0	1	9677	middle	17	2	53	0.261894175188973
south	2001	12	12	71-south	OLI-south	1	0	0	10407	high	17	2	53	0.261894175188973
south	2001	12	12	71-south	RUB-south	0	0	0	11503	low	17	2	53	0.261894175188973
south	2001	12	12	71-south	SUM-south	0	0	0	13329	high	17	2	53	0.261894175188973
south	2001	12	12	71-south	VIR-south	0	0	0	13329	middle	17	2	53	0.261894175188973
south	2001	12	12	71-south	WAP-south	0	0	0	12233	middle	17	2	53	0.261894175188973
south	2001	12	12	71-south	YUC-south	1	0	1	11503	low	17	2	53	0.261894175188973
south	2001	12	12	71-south	ZOR-south	0	0	0	16251	high	17	2	53	0.261894175188973
south	2001	12	26	72-south	ATR-south	1	1	0	7499	low	17	2	53	0.261894175188973
south	2001	12	26	72-south	COC-south	0	0	0	7864	low	17	2	53	0.261894175188973
south	2001	12	26	72-south	DUN-south	1	0	0	10056	high	17	2	53	0.261894175188973
south	2001	12	26	72-south	EVA-south	0	0	0	12613	high	17	2	53	0.261894175188973
south	2001	12	26	72-south	GAR-south	0	0	0	11517	low	17	2	53	0.261894175188973
south	2001	12	26	72-south	ISH-south	0	0	0	11517	middle	17	2	53	0.261894175188973
south	2001	12	26	72-south	JUL-south	0	0	0	11517	high	17	2	53	0.261894175188973
south	2001	12	26	72-south	KAB-south	0	0	0	8960	middle	17	2	53	0.261894175188973
south	2001	12	26	72-south	LOU-south	1	0	0	7864	middle	17	2	53	0.261894175188973
south	2001	12	26	72-south	MAR-south	1	0	1	9691	middle	17	2	53	0.261894175188973
south	2001	12	26	72-south	OLI-south	0	0	0	10421	high	17	2	53	0.261894175188973
south	2001	12	26	72-south	RUB-south	0	0	0	11517	low	17	2	53	0.261894175188973
south	2001	12	26	72-south	SUM-south	1	0	0	13343	high	17	2	53	0.261894175188973
south	2001	12	26	72-south	VIR-south	0	0	0	13343	middle	17	2	53	0.261894175188973
south	2001	12	26	72-south	WAP-south	0	0	0	12247	middle	17	2	53	0.261894175188973
south	2001	12	26	72-south	YUC-south	1	0	1	11517	low	17	2	53	0.261894175188973
south	2001	12	26	72-south	ZOR-south	1	1	0	16265	high	17	2	53	0.261894175188973
south	2002	1	9	73-south	ATR-south	1	0	0	7513	low	17	2	50	0.247572815533981
south	2002	1	9	73-south	COC-south	0	0	0	7878	low	17	2	50	0.247572815533981
south	2002	1	9	73-south	DUN-south	0	0	0	10070	high	17	2	50	0.247572815533981
south	2002	1	9	73-south	EVA-south	0	0	0	12627	high	17	2	50	0.247572815533981
south	2002	1	9	73-south	GAR-south	0	0	0	11531	low	17	2	50	0.247572815533981
south	2002	1	9	73-south	ISH-south	1	0	0	11531	middle	17	2	50	0.247572815533981
south	2002	1	9	73-south	JUL-south	0	0	0	11531	high	17	2	50	0.247572815533981
south	2002	1	9	73-south	KAB-south	1	0	1	8974	middle	17	2	50	0.247572815533981
south	2002	1	9	73-south	LOU-south	1	0	0	7878	middle	17	2	50	0.247572815533981
south	2002	1	9	73-south	MAR-south	0	0	1	9705	middle	17	2	50	0.247572815533981
south	2002	1	9	73-south	OLI-south	1	0	0	10435	high	17	2	50	0.247572815533981
south	2002	1	9	73-south	RUB-south	0	0	0	11531	low	17	2	50	0.247572815533981
south	2002	1	9	73-south	SUM-south	0	0	0	13357	high	17	2	50	0.247572815533981
south	2002	1	9	73-south	VIR-south	0	0	0	13357	middle	17	2	50	0.247572815533981
south	2002	1	9	73-south	WAP-south	0	0	0	12261	middle	17	2	50	0.247572815533981
south	2002	1	9	73-south	YUC-south	0	0	1	11531	low	17	2	50	0.247572815533981
south	2002	1	9	73-south	ZOR-south	1	0	0	16279	high	17	2	50	0.247572815533981
south	2002	1	12	74-south	ATR-south	0	0	0	7516	low	17	2	50	0.247572815533981
south	2002	1	12	74-south	COC-south	0	0	0	7881	low	17	2	50	0.247572815533981
south	2002	1	12	74-south	DUN-south	0	0	0	10073	high	17	2	50	0.247572815533981
south	2002	1	12	74-south	EVA-south	0	0	0	12630	high	17	2	50	0.247572815533981
south	2002	1	12	74-south	GAR-south	0	0	0	11534	low	17	2	50	0.247572815533981
south	2002	1	12	74-south	ISH-south	0	0	0	11534	middle	17	2	50	0.247572815533981
south	2002	1	12	74-south	JUL-south	0	0	0	11534	high	17	2	50	0.247572815533981
south	2002	1	12	74-south	KAB-south	0	0	1	8977	middle	17	2	50	0.247572815533981
south	2002	1	12	74-south	LOU-south	0	0	0	7881	middle	17	2	50	0.247572815533981
south	2002	1	12	74-south	MAR-south	0	0	1	9708	middle	17	2	50	0.247572815533981
south	2002	1	12	74-south	OLI-south	0	0	0	10438	high	17	2	50	0.247572815533981
south	2002	1	12	74-south	RUB-south	0	0	0	11534	low	17	2	50	0.247572815533981
south	2002	1	12	74-south	SUM-south	1	0	0	13360	high	17	2	50	0.247572815533981
south	2002	1	12	74-south	VIR-south	0	0	0	13360	middle	17	2	50	0.247572815533981
south	2002	1	12	74-south	WAP-south	0	0	0	12264	middle	17	2	50	0.247572815533981
south	2002	1	12	74-south	YUC-south	0	0	1	11534	low	17	2	50	0.247572815533981
south	2002	1	12	74-south	ZOR-south	1	0	0	16282	high	17	2	50	0.247572815533981
south	2002	1	26	75-south	ATR-south	0	0	0	7530	low	17	2	50	0.247572815533981
south	2002	1	26	75-south	COC-south	1	1	0	7895	low	17	2	50	0.247572815533981
south	2002	1	26	75-south	DUN-south	0	0	0	10087	high	17	2	50	0.247572815533981
south	2002	1	26	75-south	EVA-south	0	0	0	12644	high	17	2	50	0.247572815533981
south	2002	1	26	75-south	GAR-south	0	0	0	11548	low	17	2	50	0.247572815533981
south	2002	1	26	75-south	ISH-south	0	0	0	11548	middle	17	2	50	0.247572815533981
south	2002	1	26	75-south	JUL-south	0	0	0	11548	high	17	2	50	0.247572815533981
south	2002	1	26	75-south	KAB-south	0	0	1	8991	middle	17	2	50	0.247572815533981
south	2002	1	26	75-south	LOU-south	0	0	0	7895	middle	17	2	50	0.247572815533981
south	2002	1	26	75-south	MAR-south	0	0	1	9722	middle	17	2	50	0.247572815533981
south	2002	1	26	75-south	OLI-south	0	0	0	10452	high	17	2	50	0.247572815533981
south	2002	1	26	75-south	RUB-south	0	0	0	11548	low	17	2	50	0.247572815533981
south	2002	1	26	75-south	SUM-south	0	0	0	13374	high	17	2	50	0.247572815533981
south	2002	1	26	75-south	VIR-south	0	0	0	13374	middle	17	2	50	0.247572815533981
south	2002	1	26	75-south	WAP-south	1	0	0	12278	middle	17	2	50	0.247572815533981
south	2002	1	26	75-south	YUC-south	0	0	1	11548	low	17	2	50	0.247572815533981
south	2002	1	26	75-south	ZOR-south	0	0	0	16296	high	17	2	50	0.247572815533981
south	2002	2	5	76-south	ATR-south	0	0	0	7540	low	17	2	50	0.179611650485437
south	2002	2	5	76-south	COC-south	1	1	0	7905	low	17	2	50	0.179611650485437
south	2002	2	5	76-south	DUN-south	0	0	0	10097	high	17	2	50	0.179611650485437
south	2002	2	5	76-south	EVA-south	0	0	0	12654	high	17	2	50	0.179611650485437
south	2002	2	5	76-south	GAR-south	0	0	0	11558	low	17	2	50	0.179611650485437
south	2002	2	5	76-south	ISH-south	0	0	0	11558	middle	17	2	50	0.179611650485437
south	2002	2	5	76-south	JUL-south	1	0	0	11558	high	17	2	50	0.179611650485437
south	2002	2	5	76-south	KAB-south	0	0	1	9001	middle	17	2	50	0.179611650485437
south	2002	2	5	76-south	LOU-south	0	0	0	7905	middle	17	2	50	0.179611650485437
south	2002	2	5	76-south	MAR-south	1	0	1	9732	middle	17	2	50	0.179611650485437
south	2002	2	5	76-south	OLI-south	0	0	0	10462	high	17	2	50	0.179611650485437
south	2002	2	5	76-south	RUB-south	0	0	0	11558	low	17	2	50	0.179611650485437
south	2002	2	5	76-south	SUM-south	1	0	0	13384	high	17	2	50	0.179611650485437
south	2002	2	5	76-south	VIR-south	0	0	0	13384	middle	17	2	50	0.179611650485437
south	2002	2	5	76-south	WAP-south	1	0	0	12288	middle	17	2	50	0.179611650485437
south	2002	2	5	76-south	YUC-south	1	0	1	11558	low	17	2	50	0.179611650485437
south	2002	2	5	76-south	ZOR-south	0	0	0	16306	high	17	2	50	0.179611650485437
south	2002	2	8	77-south	ATR-south	0	0	0	7543	low	17	2	50	0.179611650485437
south	2002	2	8	77-south	COC-south	0	0	0	7908	low	17	2	50	0.179611650485437
south	2002	2	8	77-south	DUN-south	0	0	0	10100	high	17	2	50	0.179611650485437
south	2002	2	8	77-south	EVA-south	0	0	0	12657	high	17	2	50	0.179611650485437
south	2002	2	8	77-south	GAR-south	0	0	0	11561	low	17	2	50	0.179611650485437
south	2002	2	8	77-south	ISH-south	0	0	0	11561	middle	17	2	50	0.179611650485437
south	2002	2	8	77-south	JUL-south	0	0	0	11561	high	17	2	50	0.179611650485437
south	2002	2	8	77-south	KAB-south	0	0	1	9004	middle	17	2	50	0.179611650485437
south	2002	2	8	77-south	LOU-south	1	0	0	7908	middle	17	2	50	0.179611650485437
south	2002	2	8	77-south	MAR-south	0	0	1	9735	middle	17	2	50	0.179611650485437
south	2002	2	8	77-south	OLI-south	0	0	0	10465	high	17	2	50	0.179611650485437
south	2002	2	8	77-south	RUB-south	0	0	0	11561	low	17	2	50	0.179611650485437
south	2002	2	8	77-south	SUM-south	0	0	0	13387	high	17	2	50	0.179611650485437
south	2002	2	8	77-south	VIR-south	0	0	0	13387	middle	17	2	50	0.179611650485437
south	2002	2	8	77-south	WAP-south	0	0	0	12291	middle	17	2	50	0.179611650485437
south	2002	2	8	77-south	YUC-south	0	0	1	11561	low	17	2	50	0.179611650485437
south	2002	2	8	77-south	ZOR-south	0	0	0	16309	high	17	2	50	0.179611650485437
south	2002	3	8	78-south	ATR-south	0	0	0	7571	low	17	2	50	0.131761442441054
south	2002	3	8	78-south	COC-south	0	0	0	7936	low	17	2	50	0.131761442441054
south	2002	3	8	78-south	DUN-south	0	0	0	10128	high	17	2	50	0.131761442441054
south	2002	3	8	78-south	EVA-south	0	0	0	12685	high	17	2	50	0.131761442441054
south	2002	3	8	78-south	GAR-south	0	0	0	11589	low	17	2	50	0.131761442441054
south	2002	3	8	78-south	ISH-south	1	0	0	11589	middle	17	2	50	0.131761442441054
south	2002	3	8	78-south	JUL-south	1	0	0	11589	high	17	2	50	0.131761442441054
south	2002	3	8	78-south	KAB-south	0	0	1	9032	middle	17	2	50	0.131761442441054
south	2002	3	8	78-south	LOU-south	1	0	0	7936	middle	17	2	50	0.131761442441054
south	2002	3	8	78-south	MAR-south	0	0	1	9763	middle	17	2	50	0.131761442441054
south	2002	3	8	78-south	OLI-south	1	0	0	10493	high	17	2	50	0.131761442441054
south	2002	3	8	78-south	RUB-south	0	0	0	11589	low	17	2	50	0.131761442441054
south	2002	3	8	78-south	SUM-south	0	0	0	13415	high	17	2	50	0.131761442441054
south	2002	3	8	78-south	VIR-south	0	0	0	13415	middle	17	2	50	0.131761442441054
south	2002	3	8	78-south	WAP-south	0	0	0	12319	middle	17	2	50	0.131761442441054
south	2002	3	8	78-south	YUC-south	0	0	1	11589	low	17	2	50	0.131761442441054
south	2002	3	8	78-south	ZOR-south	0	0	0	16337	high	17	2	50	0.131761442441054
south	2002	3	14	79-south	ATR-south	0	0	0	7577	low	17	2	50	0.131761442441054
south	2002	3	14	79-south	COC-south	0	0	0	7942	low	17	2	50	0.131761442441054
south	2002	3	14	79-south	DUN-south	1	1	0	10134	high	17	2	50	0.131761442441054
south	2002	3	14	79-south	EVA-south	1	0	0	12691	high	17	2	50	0.131761442441054
south	2002	3	14	79-south	GAR-south	0	0	0	11595	low	17	2	50	0.131761442441054
south	2002	3	14	79-south	ISH-south	0	0	0	11595	middle	17	2	50	0.131761442441054
south	2002	3	14	79-south	JUL-south	0	0	0	11595	high	17	2	50	0.131761442441054
south	2002	3	14	79-south	KAB-south	1	0	1	9038	middle	17	2	50	0.131761442441054
south	2002	3	14	79-south	LOU-south	1	0	0	7942	middle	17	2	50	0.131761442441054
south	2002	3	14	79-south	MAR-south	0	0	1	9769	middle	17	2	50	0.131761442441054
south	2002	3	14	79-south	OLI-south	0	0	0	10499	high	17	2	50	0.131761442441054
south	2002	3	14	79-south	RUB-south	0	0	0	11595	low	17	2	50	0.131761442441054
south	2002	3	14	79-south	SUM-south	0	0	0	13421	high	17	2	50	0.131761442441054
south	2002	3	14	79-south	VIR-south	0	0	0	13421	middle	17	2	50	0.131761442441054
south	2002	3	14	79-south	WAP-south	0	0	0	12325	middle	17	2	50	0.131761442441054
south	2002	3	14	79-south	YUC-south	1	0	1	11595	low	17	2	50	0.131761442441054
south	2002	3	14	79-south	ZOR-south	1	0	0	16343	high	17	2	50	0.131761442441054
south	2002	3	18	80-south	ATR-south	0	0	0	7581	low	17	2	50	0.131761442441054
south	2002	3	18	80-south	COC-south	0	0	0	7946	low	17	2	50	0.131761442441054
south	2002	3	18	80-south	DUN-south	0	0	0	10138	high	17	2	50	0.131761442441054
south	2002	3	18	80-south	EVA-south	0	0	0	12695	high	17	2	50	0.131761442441054
south	2002	3	18	80-south	GAR-south	0	0	0	11599	low	17	2	50	0.131761442441054
south	2002	3	18	80-south	ISH-south	0	0	0	11599	middle	17	2	50	0.131761442441054
south	2002	3	18	80-south	JUL-south	0	0	0	11599	high	17	2	50	0.131761442441054
south	2002	3	18	80-south	KAB-south	0	0	1	9042	middle	17	2	50	0.131761442441054
south	2002	3	18	80-south	LOU-south	1	0	0	7946	middle	17	2	50	0.131761442441054
south	2002	3	18	80-south	MAR-south	0	0	1	9773	middle	17	2	50	0.131761442441054
south	2002	3	18	80-south	OLI-south	1	1	0	10503	high	17	2	50	0.131761442441054
south	2002	3	18	80-south	RUB-south	0	0	0	11599	low	17	2	50	0.131761442441054
south	2002	3	18	80-south	SUM-south	0	0	0	13425	high	17	2	50	0.131761442441054
south	2002	3	18	80-south	VIR-south	1	0	0	13425	middle	17	2	50	0.131761442441054
south	2002	3	18	80-south	WAP-south	1	0	0	12329	middle	17	2	50	0.131761442441054
south	2002	3	18	80-south	YUC-south	1	0	1	11599	low	17	2	50	0.131761442441054
south	2002	3	18	80-south	ZOR-south	0	0	0	16347	high	17	2	50	0.131761442441054
south	2002	3	23	81-south	ATR-south	0	0	0	7586	low	17	2	50	0.131761442441054
south	2002	3	23	81-south	COC-south	0	0	0	7951	low	17	2	50	0.131761442441054
south	2002	3	23	81-south	DUN-south	1	0	0	10143	high	17	2	50	0.131761442441054
south	2002	3	23	81-south	EVA-south	1	0	0	12700	high	17	2	50	0.131761442441054
south	2002	3	23	81-south	GAR-south	0	0	0	11604	low	17	2	50	0.131761442441054
south	2002	3	23	81-south	ISH-south	1	0	0	11604	middle	17	2	50	0.131761442441054
south	2002	3	23	81-south	JUL-south	1	0	0	11604	high	17	2	50	0.131761442441054
south	2002	3	23	81-south	KAB-south	0	0	1	9047	middle	17	2	50	0.131761442441054
south	2002	3	23	81-south	LOU-south	1	0	0	7951	middle	17	2	50	0.131761442441054
south	2002	3	23	81-south	MAR-south	1	0	1	9778	middle	17	2	50	0.131761442441054
south	2002	3	23	81-south	OLI-south	0	1	0	10508	high	17	2	50	0.131761442441054
south	2002	3	23	81-south	RUB-south	1	0	0	11604	low	17	2	50	0.131761442441054
south	2002	3	23	81-south	SUM-south	1	0	0	13430	high	17	2	50	0.131761442441054
south	2002	3	23	81-south	VIR-south	1	0	0	13430	middle	17	2	50	0.131761442441054
south	2002	3	23	81-south	WAP-south	0	0	0	12334	middle	17	2	50	0.131761442441054
south	2002	3	23	81-south	YUC-south	1	0	1	11604	low	17	2	50	0.131761442441054
south	2002	3	23	81-south	ZOR-south	1	0	0	16352	high	17	2	50	0.131761442441054
south	2002	4	19	82-south	ATR-south	0	0	0	7613	low	17	2	49	0.138002773925104
south	2002	4	19	82-south	COC-south	0	0	0	7978	low	17	2	49	0.138002773925104
south	2002	4	19	82-south	DUN-south	0	1	0	10170	high	17	2	49	0.138002773925104
south	2002	4	19	82-south	EVA-south	0	0	0	12727	high	17	2	49	0.138002773925104
south	2002	4	19	82-south	GAR-south	0	0	0	11631	low	17	2	49	0.138002773925104
south	2002	4	19	82-south	ISH-south	0	0	0	11631	middle	17	2	49	0.138002773925104
south	2002	4	19	82-south	JUL-south	0	0	0	11631	high	17	2	49	0.138002773925104
south	2002	4	19	82-south	KAB-south	1	0	1	9074	middle	17	2	49	0.138002773925104
south	2002	4	19	82-south	LOU-south	0	0	0	7978	middle	17	2	49	0.138002773925104
south	2002	4	19	82-south	MAR-south	0	0	1	9805	middle	17	2	49	0.138002773925104
south	2002	4	19	82-south	OLI-south	0	0	0	10535	high	17	2	49	0.138002773925104
south	2002	4	19	82-south	RUB-south	0	0	0	11631	low	17	2	49	0.138002773925104
south	2002	4	19	82-south	SUM-south	0	0	0	13457	high	17	2	49	0.138002773925104
south	2002	4	19	82-south	VIR-south	0	0	0	13457	middle	17	2	49	0.138002773925104
south	2002	4	19	82-south	WAP-south	0	0	0	12361	middle	17	2	49	0.138002773925104
south	2002	4	19	82-south	YUC-south	0	0	1	11631	low	17	2	49	0.138002773925104
south	2002	4	19	82-south	ZOR-south	1	0	0	16379	high	17	2	49	0.138002773925104
south	2002	5	21	83-south	ATR-south	0	0	0	7645	low	17	2	49	0.189528795811518
south	2002	5	21	83-south	COC-south	0	0	0	8010	low	17	2	49	0.189528795811518
south	2002	5	21	83-south	DUN-south	1	0	0	10202	high	17	2	49	0.189528795811518
south	2002	5	21	83-south	EVA-south	1	0	0	12759	high	17	2	49	0.189528795811518
south	2002	5	21	83-south	GAR-south	0	0	0	11663	low	17	2	49	0.189528795811518
south	2002	5	21	83-south	ISH-south	1	0	0	11663	middle	17	2	49	0.189528795811518
south	2002	5	21	83-south	JUL-south	0	0	0	11663	high	17	2	49	0.189528795811518
south	2002	5	21	83-south	KAB-south	1	0	1	9106	middle	17	2	49	0.189528795811518
south	2002	5	21	83-south	LOU-south	1	0	0	8010	middle	17	2	49	0.189528795811518
south	2002	5	21	83-south	MAR-south	0	0	1	9837	middle	17	2	49	0.189528795811518
south	2002	5	21	83-south	OLI-south	1	1	0	10567	high	17	2	49	0.189528795811518
south	2002	5	21	83-south	RUB-south	0	0	0	11663	low	17	2	49	0.189528795811518
south	2002	5	21	83-south	SUM-south	0	0	0	13489	high	17	2	49	0.189528795811518
south	2002	5	21	83-south	VIR-south	0	0	0	13489	middle	17	2	49	0.189528795811518
south	2002	5	21	83-south	WAP-south	0	0	0	12393	middle	17	2	49	0.189528795811518
south	2002	5	21	83-south	YUC-south	0	0	1	11663	low	17	2	49	0.189528795811518
south	2002	5	21	83-south	ZOR-south	0	0	0	16411	high	17	2	49	0.189528795811518
south	2002	8	6	84-south	ATR-south	0	0	0	7722	low	17	2	50	0.157232704402516
south	2002	8	6	84-south	COC-south	0	0	0	8087	low	17	2	50	0.157232704402516
south	2002	8	6	84-south	DUN-south	0	0	0	10279	high	17	2	50	0.157232704402516
south	2002	8	6	84-south	EVA-south	0	0	0	12836	high	17	2	50	0.157232704402516
south	2002	8	6	84-south	GAR-south	0	0	0	11740	low	17	2	50	0.157232704402516
south	2002	8	6	84-south	ISH-south	0	0	0	11740	middle	17	2	50	0.157232704402516
south	2002	8	6	84-south	JUL-south	0	0	0	11740	high	17	2	50	0.157232704402516
south	2002	8	6	84-south	KAB-south	0	0	1	9183	middle	17	2	50	0.157232704402516
south	2002	8	6	84-south	LOU-south	0	0	0	8087	middle	17	2	50	0.157232704402516
south	2002	8	6	84-south	MAR-south	0	0	1	9914	middle	17	2	50	0.157232704402516
south	2002	8	6	84-south	OLI-south	1	0	0	10644	high	17	2	50	0.157232704402516
south	2002	8	6	84-south	RUB-south	0	0	0	11740	low	17	2	50	0.157232704402516
south	2002	8	6	84-south	SUM-south	1	0	0	13566	high	17	2	50	0.157232704402516
south	2002	8	6	84-south	VIR-south	0	0	0	13566	middle	17	2	50	0.157232704402516
south	2002	8	6	84-south	WAP-south	0	0	0	12470	middle	17	2	50	0.157232704402516
south	2002	8	6	84-south	YUC-south	0	0	1	11740	low	17	2	50	0.157232704402516
south	2002	8	6	84-south	ZOR-south	0	0	1	16488	high	17	2	50	0.157232704402516
south	2002	8	21	85-south	ATR-south	0	0	0	7737	low	16	2	50	0.157232704402516
south	2002	8	21	85-south	COC-south	1	0	0	8102	low	16	2	50	0.157232704402516
south	2002	8	21	85-south	DUN-south	1	0	0	10294	high	16	2	50	0.157232704402516
south	2002	8	21	85-south	EVA-south	0	0	0	12851	high	16	2	50	0.157232704402516
south	2002	8	21	85-south	ISH-south	0	0	0	11755	middle	16	2	50	0.157232704402516
south	2002	8	21	85-south	JUL-south	1	0	0	11755	high	16	2	50	0.157232704402516
south	2002	8	21	85-south	KAB-south	0	0	1	9198	middle	16	2	50	0.157232704402516
south	2002	8	21	85-south	LOU-south	0	1	0	8102	middle	16	2	50	0.157232704402516
south	2002	8	21	85-south	MAR-south	0	0	1	9929	middle	16	2	50	0.157232704402516
south	2002	8	21	85-south	OLI-south	0	1	0	10659	high	16	2	50	0.157232704402516
south	2002	8	21	85-south	RUB-south	1	0	0	11755	low	16	2	50	0.157232704402516
south	2002	8	21	85-south	SUM-south	0	0	0	13581	high	16	2	50	0.157232704402516
south	2002	8	21	85-south	VIR-south	0	0	0	13581	middle	16	2	50	0.157232704402516
south	2002	8	21	85-south	WAP-south	1	0	0	12485	middle	16	2	50	0.157232704402516
south	2002	8	21	85-south	YUC-south	0	0	1	11755	low	16	2	50	0.157232704402516
south	2002	8	21	85-south	ZOR-south	0	0	1	16503	high	16	2	50	0.157232704402516
south	2002	8	27	86-south	ATR-south	0	0	0	7743	low	16	2	50	0.157232704402516
south	2002	8	27	86-south	COC-south	1	0	0	8108	low	16	2	50	0.157232704402516
south	2002	8	27	86-south	DUN-south	1	0	0	10300	high	16	2	50	0.157232704402516
south	2002	8	27	86-south	EVA-south	0	0	0	12857	high	16	2	50	0.157232704402516
south	2002	8	27	86-south	ISH-south	1	0	0	11761	middle	16	2	50	0.157232704402516
south	2002	8	27	86-south	JUL-south	1	0	0	11761	high	16	2	50	0.157232704402516
south	2002	8	27	86-south	KAB-south	1	0	1	9204	middle	16	2	50	0.157232704402516
south	2002	8	27	86-south	LOU-south	1	1	0	8108	middle	16	2	50	0.157232704402516
south	2002	8	27	86-south	MAR-south	0	0	1	9935	middle	16	2	50	0.157232704402516
south	2002	8	27	86-south	OLI-south	1	0	0	10665	high	16	2	50	0.157232704402516
south	2002	8	27	86-south	RUB-south	0	0	0	11761	low	16	2	50	0.157232704402516
south	2002	8	27	86-south	SUM-south	0	0	0	13587	high	16	2	50	0.157232704402516
south	2002	8	27	86-south	VIR-south	1	0	0	13587	middle	16	2	50	0.157232704402516
south	2002	8	27	86-south	WAP-south	1	0	0	12491	middle	16	2	50	0.157232704402516
south	2002	8	27	86-south	YUC-south	1	0	1	11761	low	16	2	50	0.157232704402516
south	2002	8	27	86-south	ZOR-south	1	0	1	16509	high	16	2	50	0.157232704402516
south	2002	9	15	87-south	ATR-south	1	0	0	7762	low	16	2	48	0.175892857142857
south	2002	9	15	87-south	COC-south	0	0	0	8127	low	16	2	48	0.175892857142857
south	2002	9	15	87-south	DUN-south	1	0	0	10319	high	16	2	48	0.175892857142857
south	2002	9	15	87-south	EVA-south	1	0	0	12876	high	16	2	48	0.175892857142857
south	2002	9	15	87-south	ISH-south	1	0	0	11780	middle	16	2	48	0.175892857142857
south	2002	9	15	87-south	JUL-south	0	0	0	11780	high	16	2	48	0.175892857142857
south	2002	9	15	87-south	KAB-south	1	0	1	9223	middle	16	2	48	0.175892857142857
south	2002	9	15	87-south	LOU-south	1	0	0	8127	middle	16	2	48	0.175892857142857
south	2002	9	15	87-south	MAR-south	1	0	1	9954	middle	16	2	48	0.175892857142857
south	2002	9	15	87-south	OLI-south	1	0	0	10684	high	16	2	48	0.175892857142857
south	2002	9	15	87-south	RUB-south	0	0	0	11780	low	16	2	48	0.175892857142857
south	2002	9	15	87-south	SUM-south	1	0	0	13606	high	16	2	48	0.175892857142857
south	2002	9	15	87-south	VIR-south	1	0	0	13606	middle	16	2	48	0.175892857142857
south	2002	9	15	87-south	WAP-south	0	0	0	12510	middle	16	2	48	0.175892857142857
south	2002	9	15	87-south	YUC-south	1	0	1	11780	low	16	2	48	0.175892857142857
south	2002	9	15	87-south	ZOR-south	1	0	1	16528	high	16	2	48	0.175892857142857
south	2002	9	18	88-south	ATR-south	0	0	0	7765	low	16	2	48	0.175892857142857
south	2002	9	18	88-south	COC-south	0	0	0	8130	low	16	2	48	0.175892857142857
south	2002	9	18	88-south	DUN-south	1	0	0	10322	high	16	2	48	0.175892857142857
south	2002	9	18	88-south	EVA-south	1	0	0	12879	high	16	2	48	0.175892857142857
south	2002	9	18	88-south	ISH-south	1	0	0	11783	middle	16	2	48	0.175892857142857
south	2002	9	18	88-south	JUL-south	1	0	0	11783	high	16	2	48	0.175892857142857
south	2002	9	18	88-south	KAB-south	1	0	1	9226	middle	16	2	48	0.175892857142857
south	2002	9	18	88-south	LOU-south	0	0	0	8130	middle	16	2	48	0.175892857142857
south	2002	9	18	88-south	MAR-south	0	0	1	9957	middle	16	2	48	0.175892857142857
south	2002	9	18	88-south	OLI-south	1	0	0	10687	high	16	2	48	0.175892857142857
south	2002	9	18	88-south	RUB-south	1	0	0	11783	low	16	2	48	0.175892857142857
south	2002	9	18	88-south	SUM-south	1	0	0	13609	high	16	2	48	0.175892857142857
south	2002	9	18	88-south	VIR-south	1	0	0	13609	middle	16	2	48	0.175892857142857
south	2002	9	18	88-south	WAP-south	1	0	0	12513	middle	16	2	48	0.175892857142857
south	2002	9	18	88-south	YUC-south	0	0	1	11783	low	16	2	48	0.175892857142857
south	2002	9	18	88-south	ZOR-south	1	0	1	16531	high	16	2	48	0.175892857142857
south	2002	10	15	89-south	ATR-south	0	0	0	7792	low	16	2	48	0.247886070315977
south	2002	10	15	89-south	COC-south	0	0	0	8157	low	16	2	48	0.247886070315977
south	2002	10	15	89-south	DUN-south	0	0	0	10349	high	16	2	48	0.247886070315977
south	2002	10	15	89-south	EVA-south	0	0	0	12906	high	16	2	48	0.247886070315977
south	2002	10	15	89-south	ISH-south	1	0	0	11810	middle	16	2	48	0.247886070315977
south	2002	10	15	89-south	JUL-south	0	0	0	11810	high	16	2	48	0.247886070315977
south	2002	10	15	89-south	KAB-south	0	0	1	9253	middle	16	2	48	0.247886070315977
south	2002	10	15	89-south	LOU-south	1	0	0	8157	middle	16	2	48	0.247886070315977
south	2002	10	15	89-south	MAR-south	0	0	1	9984	middle	16	2	48	0.247886070315977
south	2002	10	15	89-south	OLI-south	1	0	0	10714	high	16	2	48	0.247886070315977
south	2002	10	15	89-south	RUB-south	0	0	0	11810	low	16	2	48	0.247886070315977
south	2002	10	15	89-south	SUM-south	1	0	0	13636	high	16	2	48	0.247886070315977
south	2002	10	15	89-south	VIR-south	0	0	0	13636	middle	16	2	48	0.247886070315977
south	2002	10	15	89-south	WAP-south	0	0	0	12540	middle	16	2	48	0.247886070315977
south	2002	10	15	89-south	YUC-south	0	0	1	11810	low	16	2	48	0.247886070315977
south	2002	10	15	89-south	ZOR-south	0	0	1	16558	high	16	2	48	0.247886070315977
south	2002	10	16	90-south	ATR-south	1	0	0	7793	low	16	2	48	0.247886070315977
south	2002	10	16	90-south	COC-south	1	0	0	8158	low	16	2	48	0.247886070315977
south	2002	10	16	90-south	DUN-south	1	0	0	10350	high	16	2	48	0.247886070315977
south	2002	10	16	90-south	EVA-south	1	0	0	12907	high	16	2	48	0.247886070315977
south	2002	10	16	90-south	ISH-south	1	0	0	11811	middle	16	2	48	0.247886070315977
south	2002	10	16	90-south	JUL-south	1	0	0	11811	high	16	2	48	0.247886070315977
south	2002	10	16	90-south	KAB-south	1	0	1	9254	middle	16	2	48	0.247886070315977
south	2002	10	16	90-south	LOU-south	0	0	0	8158	middle	16	2	48	0.247886070315977
south	2002	10	16	90-south	MAR-south	0	0	1	9985	middle	16	2	48	0.247886070315977
south	2002	10	16	90-south	OLI-south	1	0	0	10715	high	16	2	48	0.247886070315977
south	2002	10	16	90-south	RUB-south	1	0	0	11811	low	16	2	48	0.247886070315977
south	2002	10	16	90-south	SUM-south	1	0	0	13637	high	16	2	48	0.247886070315977
south	2002	10	16	90-south	VIR-south	0	0	0	13637	middle	16	2	48	0.247886070315977
south	2002	10	16	90-south	WAP-south	1	0	0	12541	middle	16	2	48	0.247886070315977
south	2002	10	16	90-south	YUC-south	1	0	1	11811	low	16	2	48	0.247886070315977
south	2002	10	16	90-south	ZOR-south	1	0	1	16559	high	16	2	48	0.247886070315977
south	2002	10	18	91-south	ATR-south	1	0	0	7795	low	16	2	48	0.247886070315977
south	2002	10	18	91-south	COC-south	1	0	0	8160	low	16	2	48	0.247886070315977
south	2002	10	18	91-south	DUN-south	1	0	0	10352	high	16	2	48	0.247886070315977
south	2002	10	18	91-south	EVA-south	1	0	0	12909	high	16	2	48	0.247886070315977
south	2002	10	18	91-south	ISH-south	1	0	0	11813	middle	16	2	48	0.247886070315977
south	2002	10	18	91-south	JUL-south	1	0	0	11813	high	16	2	48	0.247886070315977
south	2002	10	18	91-south	KAB-south	0	0	1	9256	middle	16	2	48	0.247886070315977
south	2002	10	18	91-south	LOU-south	1	0	0	8160	middle	16	2	48	0.247886070315977
south	2002	10	18	91-south	MAR-south	1	0	1	9987	middle	16	2	48	0.247886070315977
south	2002	10	18	91-south	OLI-south	1	0	0	10717	high	16	2	48	0.247886070315977
south	2002	10	18	91-south	RUB-south	1	0	0	11813	low	16	2	48	0.247886070315977
south	2002	10	18	91-south	SUM-south	1	0	0	13639	high	16	2	48	0.247886070315977
south	2002	10	18	91-south	VIR-south	1	0	0	13639	middle	16	2	48	0.247886070315977
south	2002	10	18	91-south	WAP-south	0	0	0	12543	middle	16	2	48	0.247886070315977
south	2002	10	18	91-south	YUC-south	0	0	1	11813	low	16	2	48	0.247886070315977
south	2002	10	18	91-south	ZOR-south	1	0	1	16561	high	16	2	48	0.247886070315977
south	2002	10	21	92-south	ATR-south	1	0	0	7798	low	16	2	48	0.247886070315977
south	2002	10	21	92-south	COC-south	0	0	0	8163	low	16	2	48	0.247886070315977
south	2002	10	21	92-south	DUN-south	0	0	0	10355	high	16	2	48	0.247886070315977
south	2002	10	21	92-south	EVA-south	0	0	0	12912	high	16	2	48	0.247886070315977
south	2002	10	21	92-south	ISH-south	0	0	0	11816	middle	16	2	48	0.247886070315977
south	2002	10	21	92-south	JUL-south	0	0	0	11816	high	16	2	48	0.247886070315977
south	2002	10	21	92-south	KAB-south	0	0	1	9259	middle	16	2	48	0.247886070315977
south	2002	10	21	92-south	LOU-south	0	0	0	8163	middle	16	2	48	0.247886070315977
south	2002	10	21	92-south	MAR-south	0	0	1	9990	middle	16	2	48	0.247886070315977
south	2002	10	21	92-south	OLI-south	0	0	0	10720	high	16	2	48	0.247886070315977
south	2002	10	21	92-south	RUB-south	0	0	0	11816	low	16	2	48	0.247886070315977
south	2002	10	21	92-south	SUM-south	0	0	0	13642	high	16	2	48	0.247886070315977
south	2002	10	21	92-south	VIR-south	1	0	0	13642	middle	16	2	48	0.247886070315977
south	2002	10	21	92-south	WAP-south	1	0	0	12546	middle	16	2	48	0.247886070315977
south	2002	10	21	92-south	YUC-south	0	0	1	11816	low	16	2	48	0.247886070315977
south	2002	10	21	92-south	ZOR-south	0	0	1	16564	high	16	2	48	0.247886070315977
south	2002	10	26	93-south	ATR-south	1	0	0	7803	low	16	2	48	0.247886070315977
south	2002	10	26	93-south	COC-south	1	0	0	8168	low	16	2	48	0.247886070315977
south	2002	10	26	93-south	DUN-south	1	0	0	10360	high	16	2	48	0.247886070315977
south	2002	10	26	93-south	EVA-south	1	0	0	12917	high	16	2	48	0.247886070315977
south	2002	10	26	93-south	ISH-south	1	0	0	11821	middle	16	2	48	0.247886070315977
south	2002	10	26	93-south	JUL-south	1	0	0	11821	high	16	2	48	0.247886070315977
south	2002	10	26	93-south	KAB-south	1	0	1	9264	middle	16	2	48	0.247886070315977
south	2002	10	26	93-south	LOU-south	1	0	0	8168	middle	16	2	48	0.247886070315977
south	2002	10	26	93-south	MAR-south	1	0	1	9995	middle	16	2	48	0.247886070315977
south	2002	10	26	93-south	OLI-south	1	0	0	10725	high	16	2	48	0.247886070315977
south	2002	10	26	93-south	RUB-south	1	0	0	11821	low	16	2	48	0.247886070315977
south	2002	10	26	93-south	SUM-south	1	0	0	13647	high	16	2	48	0.247886070315977
south	2002	10	26	93-south	VIR-south	1	0	0	13647	middle	16	2	48	0.247886070315977
south	2002	10	26	93-south	WAP-south	1	0	0	12551	middle	16	2	48	0.247886070315977
south	2002	10	26	93-south	YUC-south	1	0	1	11821	low	16	2	48	0.247886070315977
south	2002	10	26	93-south	ZOR-south	1	0	1	16569	high	16	2	48	0.247886070315977
south	2002	11	16	94-south	ATR-south	0	0	0	7824	low	13	2	48	0.240285841893703
south	2002	11	16	94-south	COC-south	0	0	0	8189	low	13	2	48	0.240285841893703
south	2002	11	16	94-south	DUN-south	0	0	0	10381	high	13	2	48	0.240285841893703
south	2002	11	16	94-south	ISH-south	1	0	0	11842	middle	13	2	48	0.240285841893703
south	2002	11	16	94-south	JUL-south	1	0	0	11842	high	13	2	48	0.240285841893703
south	2002	11	16	94-south	LOU-south	0	0	0	8189	middle	13	2	48	0.240285841893703
south	2002	11	16	94-south	OLI-south	0	0	0	10746	high	13	2	48	0.240285841893703
south	2002	11	16	94-south	RUB-south	1	0	0	11842	low	13	2	48	0.240285841893703
south	2002	11	16	94-south	SUM-south	0	0	0	13668	high	13	2	48	0.240285841893703
south	2002	11	16	94-south	VIR-south	0	0	0	13668	middle	13	2	48	0.240285841893703
south	2002	11	16	94-south	WAP-south	0	0	0	12572	middle	13	2	48	0.240285841893703
south	2002	11	16	94-south	YUC-south	0	0	1	11842	low	13	2	48	0.240285841893703
south	2002	11	16	94-south	ZOR-south	0	0	1	16590	high	13	2	48	0.240285841893703
south	2002	12	6	96-south	ATR-south	1	1	0	7844	low	13	2	42	0.261894175188973
south	2002	12	6	96-south	COC-south	0	0	0	8209	low	13	2	42	0.261894175188973
south	2002	12	6	96-south	DUN-south	1	0	0	10401	high	13	2	42	0.261894175188973
south	2002	12	6	96-south	ISH-south	0	0	0	11862	middle	13	2	42	0.261894175188973
south	2002	12	6	96-south	JUL-south	0	0	0	11862	high	13	2	42	0.261894175188973
south	2002	12	6	96-south	LOU-south	0	0	0	8209	middle	13	2	42	0.261894175188973
south	2002	12	6	96-south	OLI-south	1	1	0	10766	high	13	2	42	0.261894175188973
south	2002	12	6	96-south	RUB-south	1	1	0	11862	low	13	2	42	0.261894175188973
south	2002	12	6	96-south	SUM-south	0	0	0	13688	high	13	2	42	0.261894175188973
south	2002	12	6	96-south	VIR-south	0	0	0	13688	middle	13	2	42	0.261894175188973
south	2002	12	6	96-south	WAP-south	0	0	0	12592	middle	13	2	42	0.261894175188973
south	2002	12	6	96-south	YUC-south	0	0	1	11862	low	13	2	42	0.261894175188973
south	2002	12	6	96-south	ZOR-south	0	0	1	16610	high	13	2	42	0.261894175188973
south	2002	12	28	97-south	ATR-south	0	0	0	7866	low	13	2	42	0.261894175188973
south	2002	12	28	97-south	COC-south	0	0	0	8231	low	13	2	42	0.261894175188973
south	2002	12	28	97-south	DUN-south	0	0	0	10423	high	13	2	42	0.261894175188973
south	2002	12	28	97-south	ISH-south	1	0	0	11884	middle	13	2	42	0.261894175188973
south	2002	12	28	97-south	JUL-south	1	0	0	11884	high	13	2	42	0.261894175188973
south	2002	12	28	97-south	LOU-south	1	0	0	8231	middle	13	2	42	0.261894175188973
south	2002	12	28	97-south	OLI-south	1	0	0	10788	high	13	2	42	0.261894175188973
south	2002	12	28	97-south	RUB-south	0	1	0	11884	low	13	2	42	0.261894175188973
south	2002	12	28	97-south	SUM-south	0	0	0	13710	high	13	2	42	0.261894175188973
south	2002	12	28	97-south	VIR-south	1	0	0	13710	middle	13	2	42	0.261894175188973
south	2002	12	28	97-south	WAP-south	0	0	0	12614	middle	13	2	42	0.261894175188973
south	2002	12	28	97-south	YUC-south	0	0	1	11884	low	13	2	42	0.261894175188973
south	2002	12	28	97-south	ZOR-south	0	0	1	16632	high	13	2	42	0.261894175188973
south	2003	7	20	98-south	ATR-south	0	0	0	8070	low	14	2	44	0.176014591883265
south	2003	7	20	98-south	COC-south	0	0	0	8435	low	14	2	44	0.176014591883265
south	2003	7	20	98-south	DUN-south	0	0	0	10627	high	14	2	44	0.176014591883265
south	2003	7	20	98-south	ISH-south	0	0	0	12088	middle	14	2	44	0.176014591883265
south	2003	7	20	98-south	JUL-south	0	0	0	12088	high	14	2	44	0.176014591883265
south	2003	7	20	98-south	KIN-south	1	0	0	4783	low	14	2	44	0.176014591883265
south	2003	7	20	98-south	LOU-south	0	0	0	8435	middle	14	2	44	0.176014591883265
south	2003	7	20	98-south	OLI-south	0	0	1	10992	high	14	2	44	0.176014591883265
south	2003	7	20	98-south	RUB-south	0	0	0	12088	low	14	2	44	0.176014591883265
south	2003	7	20	98-south	SUM-south	0	0	0	13914	high	14	2	44	0.176014591883265
south	2003	7	20	98-south	VIR-south	0	0	0	13914	middle	14	2	44	0.176014591883265
south	2003	7	20	98-south	WAP-south	1	0	0	12818	middle	14	2	44	0.176014591883265
south	2003	7	20	98-south	YUC-south	0	0	1	12088	low	14	2	44	0.176014591883265
south	2003	7	20	98-south	ZOR-south	1	0	1	16836	high	14	2	44	0.176014591883265
south	2003	7	26	99-south	ATR-south	0	0	0	8076	low	14	2	44	0.176014591883265
south	2003	7	26	99-south	COC-south	0	0	0	8441	low	14	2	44	0.176014591883265
south	2003	7	26	99-south	DUN-south	0	0	0	10633	high	14	2	44	0.176014591883265
south	2003	7	26	99-south	ISH-south	1	0	0	12094	middle	14	2	44	0.176014591883265
south	2003	7	26	99-south	JUL-south	0	0	0	12094	high	14	2	44	0.176014591883265
south	2003	7	26	99-south	KIN-south	0	0	0	4789	low	14	2	44	0.176014591883265
south	2003	7	26	99-south	LOU-south	0	0	0	8441	middle	14	2	44	0.176014591883265
south	2003	7	26	99-south	OLI-south	1	0	1	10998	high	14	2	44	0.176014591883265
south	2003	7	26	99-south	RUB-south	0	0	0	12094	low	14	2	44	0.176014591883265
south	2003	7	26	99-south	SUM-south	0	0	0	13920	high	14	2	44	0.176014591883265
south	2003	7	26	99-south	VIR-south	0	0	0	13920	middle	14	2	44	0.176014591883265
south	2003	7	26	99-south	WAP-south	0	0	0	12824	middle	14	2	44	0.176014591883265
south	2003	7	26	99-south	YUC-south	1	0	1	12094	low	14	2	44	0.176014591883265
south	2003	7	26	99-south	ZOR-south	0	0	1	16842	high	14	2	44	0.176014591883265
south	2003	7	29	100-south	ATR-south	1	0	0	8079	low	14	2	44	0.176014591883265
south	2003	7	29	100-south	COC-south	0	0	0	8444	low	14	2	44	0.176014591883265
south	2003	7	29	100-south	DUN-south	0	0	0	10636	high	14	2	44	0.176014591883265
south	2003	7	29	100-south	ISH-south	0	0	0	12097	middle	14	2	44	0.176014591883265
south	2003	7	29	100-south	JUL-south	1	0	0	12097	high	14	2	44	0.176014591883265
south	2003	7	29	100-south	KIN-south	1	0	0	4792	low	14	2	44	0.176014591883265
south	2003	7	29	100-south	LOU-south	1	0	0	8444	middle	14	2	44	0.176014591883265
south	2003	7	29	100-south	OLI-south	0	0	1	11001	high	14	2	44	0.176014591883265
south	2003	7	29	100-south	RUB-south	0	0	0	12097	low	14	2	44	0.176014591883265
south	2003	7	29	100-south	SUM-south	1	0	0	13923	high	14	2	44	0.176014591883265
south	2003	7	29	100-south	VIR-south	1	0	0	13923	middle	14	2	44	0.176014591883265
south	2003	7	29	100-south	WAP-south	1	0	0	12827	middle	14	2	44	0.176014591883265
south	2003	7	29	100-south	YUC-south	0	0	1	12097	low	14	2	44	0.176014591883265
south	2003	7	29	100-south	ZOR-south	0	0	1	16845	high	14	2	44	0.176014591883265
south	2003	7	30	101-south	ATR-south	0	0	0	8080	low	14	2	44	0.176014591883265
south	2003	7	30	101-south	COC-south	0	0	0	8445	low	14	2	44	0.176014591883265
south	2003	7	30	101-south	DUN-south	0	0	0	10637	high	14	2	44	0.176014591883265
south	2003	7	30	101-south	ISH-south	0	0	0	12098	middle	14	2	44	0.176014591883265
south	2003	7	30	101-south	JUL-south	0	0	0	12098	high	14	2	44	0.176014591883265
south	2003	7	30	101-south	KIN-south	0	0	0	4793	low	14	2	44	0.176014591883265
south	2003	7	30	101-south	LOU-south	0	0	0	8445	middle	14	2	44	0.176014591883265
south	2003	7	30	101-south	OLI-south	0	0	1	11002	high	14	2	44	0.176014591883265
south	2003	7	30	101-south	RUB-south	0	0	0	12098	low	14	2	44	0.176014591883265
south	2003	7	30	101-south	SUM-south	0	0	0	13924	high	14	2	44	0.176014591883265
south	2003	7	30	101-south	VIR-south	0	1	0	13924	middle	14	2	44	0.176014591883265
south	2003	7	30	101-south	WAP-south	0	0	0	12828	middle	14	2	44	0.176014591883265
south	2003	7	30	101-south	YUC-south	0	0	1	12098	low	14	2	44	0.176014591883265
south	2003	7	30	101-south	ZOR-south	1	0	1	16846	high	14	2	44	0.176014591883265
south	2003	8	23	102-south	ATR-south	1	0	0	8104	low	14	2	44	0.157232704402516
south	2003	8	23	102-south	COC-south	1	0	0	8469	low	14	2	44	0.157232704402516
south	2003	8	23	102-south	DUN-south	0	0	0	10661	high	14	2	44	0.157232704402516
south	2003	8	23	102-south	ISH-south	1	0	0	12122	middle	14	2	44	0.157232704402516
south	2003	8	23	102-south	JUL-south	1	0	0	12122	high	14	2	44	0.157232704402516
south	2003	8	23	102-south	KIN-south	1	0	0	4817	low	14	2	44	0.157232704402516
south	2003	8	23	102-south	LOU-south	1	0	0	8469	middle	14	2	44	0.157232704402516
south	2003	8	23	102-south	OLI-south	1	0	1	11026	high	14	2	44	0.157232704402516
south	2003	8	23	102-south	RUB-south	0	0	0	12122	low	14	2	44	0.157232704402516
south	2003	8	23	102-south	SUM-south	1	0	0	13948	high	14	2	44	0.157232704402516
south	2003	8	23	102-south	VIR-south	1	0	0	13948	middle	14	2	44	0.157232704402516
south	2003	8	23	102-south	WAP-south	1	0	0	12852	middle	14	2	44	0.157232704402516
south	2003	8	23	102-south	YUC-south	1	0	1	12122	low	14	2	44	0.157232704402516
south	2003	8	23	102-south	ZOR-south	1	0	1	16870	high	14	2	44	0.157232704402516
south	2003	8	28	103-south	ATR-south	1	0	0	8109	low	14	2	44	0.157232704402516
south	2003	8	28	103-south	COC-south	1	0	0	8474	low	14	2	44	0.157232704402516
south	2003	8	28	103-south	DUN-south	0	0	0	10666	high	14	2	44	0.157232704402516
south	2003	8	28	103-south	ISH-south	1	1	0	12127	middle	14	2	44	0.157232704402516
south	2003	8	28	103-south	JUL-south	1	0	0	12127	high	14	2	44	0.157232704402516
south	2003	8	28	103-south	KIN-south	1	0	0	4822	low	14	2	44	0.157232704402516
south	2003	8	28	103-south	LOU-south	1	0	0	8474	middle	14	2	44	0.157232704402516
south	2003	8	28	103-south	OLI-south	1	0	1	11031	high	14	2	44	0.157232704402516
south	2003	8	28	103-south	RUB-south	0	0	0	12127	low	14	2	44	0.157232704402516
south	2003	8	28	103-south	SUM-south	1	0	0	13953	high	14	2	44	0.157232704402516
south	2003	8	28	103-south	VIR-south	1	0	0	13953	middle	14	2	44	0.157232704402516
south	2003	8	28	103-south	WAP-south	1	0	0	12857	middle	14	2	44	0.157232704402516
south	2003	8	28	103-south	YUC-south	0	0	1	12127	low	14	2	44	0.157232704402516
south	2003	8	28	103-south	ZOR-south	1	0	1	16875	high	14	2	44	0.157232704402516
south	2003	8	30	104-south	ATR-south	1	0	0	8111	low	14	2	44	0.157232704402516
south	2003	8	30	104-south	COC-south	1	0	0	8476	low	14	2	44	0.157232704402516
south	2003	8	30	104-south	DUN-south	0	0	0	10668	high	14	2	44	0.157232704402516
south	2003	8	30	104-south	ISH-south	1	1	0	12129	middle	14	2	44	0.157232704402516
south	2003	8	30	104-south	JUL-south	0	0	0	12129	high	14	2	44	0.157232704402516
south	2003	8	30	104-south	KIN-south	1	0	0	4824	low	14	2	44	0.157232704402516
south	2003	8	30	104-south	LOU-south	1	0	0	8476	middle	14	2	44	0.157232704402516
south	2003	8	30	104-south	OLI-south	0	0	1	11033	high	14	2	44	0.157232704402516
south	2003	8	30	104-south	RUB-south	0	0	0	12129	low	14	2	44	0.157232704402516
south	2003	8	30	104-south	SUM-south	1	0	0	13955	high	14	2	44	0.157232704402516
south	2003	8	30	104-south	VIR-south	0	0	0	13955	middle	14	2	44	0.157232704402516
south	2003	8	30	104-south	WAP-south	0	0	0	12859	middle	14	2	44	0.157232704402516
south	2003	8	30	104-south	YUC-south	1	0	0	12129	low	14	2	44	0.157232704402516
south	2003	8	30	104-south	ZOR-south	1	0	1	16877	high	14	2	44	0.157232704402516
south	2003	9	21	105-south	ATR-south	0	0	0	8133	low	14	2	43	0.175892857142857
south	2003	9	21	105-south	COC-south	0	0	0	8498	low	14	2	43	0.175892857142857
south	2003	9	21	105-south	DUN-south	0	0	0	10690	high	14	2	43	0.175892857142857
south	2003	9	21	105-south	ISH-south	1	0	0	12151	middle	14	2	43	0.175892857142857
south	2003	9	21	105-south	JUL-south	0	0	0	12151	high	14	2	43	0.175892857142857
south	2003	9	21	105-south	KIN-south	0	0	0	4846	low	14	2	43	0.175892857142857
south	2003	9	21	105-south	LOU-south	1	0	0	8498	middle	14	2	43	0.175892857142857
south	2003	9	21	105-south	OLI-south	1	0	1	11055	high	14	2	43	0.175892857142857
south	2003	9	21	105-south	RUB-south	0	0	0	12151	low	14	2	43	0.175892857142857
south	2003	9	21	105-south	SUM-south	1	0	0	13977	high	14	2	43	0.175892857142857
south	2003	9	21	105-south	VIR-south	1	0	0	13977	middle	14	2	43	0.175892857142857
south	2003	9	21	105-south	WAP-south	1	0	0	12881	middle	14	2	43	0.175892857142857
south	2003	9	21	105-south	YUC-south	0	0	0	12151	low	14	2	43	0.175892857142857
south	2003	9	21	105-south	ZOR-south	1	0	1	16899	high	14	2	43	0.175892857142857
south	2003	9	22	106-south	ATR-south	0	0	0	8134	low	14	2	43	0.175892857142857
south	2003	9	22	106-south	COC-south	0	0	0	8499	low	14	2	43	0.175892857142857
south	2003	9	22	106-south	DUN-south	0	0	0	10691	high	14	2	43	0.175892857142857
south	2003	9	22	106-south	ISH-south	1	0	0	12152	middle	14	2	43	0.175892857142857
south	2003	9	22	106-south	JUL-south	0	0	0	12152	high	14	2	43	0.175892857142857
south	2003	9	22	106-south	KIN-south	1	0	0	4847	low	14	2	43	0.175892857142857
south	2003	9	22	106-south	LOU-south	1	0	0	8499	middle	14	2	43	0.175892857142857
south	2003	9	22	106-south	OLI-south	0	0	1	11056	high	14	2	43	0.175892857142857
south	2003	9	22	106-south	RUB-south	0	0	0	12152	low	14	2	43	0.175892857142857
south	2003	9	22	106-south	SUM-south	1	0	0	13978	high	14	2	43	0.175892857142857
south	2003	9	22	106-south	VIR-south	0	0	0	13978	middle	14	2	43	0.175892857142857
south	2003	9	22	106-south	WAP-south	1	0	0	12882	middle	14	2	43	0.175892857142857
south	2003	9	22	106-south	YUC-south	0	0	0	12152	low	14	2	43	0.175892857142857
south	2003	9	22	106-south	ZOR-south	0	0	1	16900	high	14	2	43	0.175892857142857
south	2003	9	24	107-south	ATR-south	1	0	0	8136	low	14	2	43	0.175892857142857
south	2003	9	24	107-south	COC-south	1	0	0	8501	low	14	2	43	0.175892857142857
south	2003	9	24	107-south	DUN-south	1	0	0	10693	high	14	2	43	0.175892857142857
south	2003	9	24	107-south	ISH-south	1	0	0	12154	middle	14	2	43	0.175892857142857
south	2003	9	24	107-south	JUL-south	0	0	0	12154	high	14	2	43	0.175892857142857
south	2003	9	24	107-south	KIN-south	1	0	0	4849	low	14	2	43	0.175892857142857
south	2003	9	24	107-south	LOU-south	0	0	0	8501	middle	14	2	43	0.175892857142857
south	2003	9	24	107-south	OLI-south	1	0	1	11058	high	14	2	43	0.175892857142857
south	2003	9	24	107-south	RUB-south	0	0	0	12154	low	14	2	43	0.175892857142857
south	2003	9	24	107-south	SUM-south	0	0	0	13980	high	14	2	43	0.175892857142857
south	2003	9	24	107-south	VIR-south	0	0	0	13980	middle	14	2	43	0.175892857142857
south	2003	9	24	107-south	WAP-south	1	0	0	12884	middle	14	2	43	0.175892857142857
south	2003	9	24	107-south	YUC-south	1	0	0	12154	low	14	2	43	0.175892857142857
south	2003	9	24	107-south	ZOR-south	0	0	1	16902	high	14	2	43	0.175892857142857
south	2003	9	27	108-south	ATR-south	1	1	0	8139	low	14	2	43	0.175892857142857
south	2003	9	27	108-south	COC-south	0	0	0	8504	low	14	2	43	0.175892857142857
south	2003	9	27	108-south	DUN-south	1	1	0	10696	high	14	2	43	0.175892857142857
south	2003	9	27	108-south	ISH-south	1	0	0	12157	middle	14	2	43	0.175892857142857
south	2003	9	27	108-south	JUL-south	0	0	0	12157	high	14	2	43	0.175892857142857
south	2003	9	27	108-south	KIN-south	1	1	0	4852	low	14	2	43	0.175892857142857
south	2003	9	27	108-south	LOU-south	1	0	0	8504	middle	14	2	43	0.175892857142857
south	2003	9	27	108-south	OLI-south	1	0	1	11061	high	14	2	43	0.175892857142857
south	2003	9	27	108-south	RUB-south	0	0	0	12157	low	14	2	43	0.175892857142857
south	2003	9	27	108-south	SUM-south	1	0	0	13983	high	14	2	43	0.175892857142857
south	2003	9	27	108-south	VIR-south	0	0	0	13983	middle	14	2	43	0.175892857142857
south	2003	9	27	108-south	WAP-south	1	0	0	12887	middle	14	2	43	0.175892857142857
south	2003	9	27	108-south	YUC-south	1	0	0	12157	low	14	2	43	0.175892857142857
south	2003	9	27	108-south	ZOR-south	1	0	1	16905	high	14	2	43	0.175892857142857
south	2003	9	30	109-south	ATR-south	1	1	0	8142	low	14	2	43	0.175892857142857
south	2003	9	30	109-south	COC-south	0	0	0	8507	low	14	2	43	0.175892857142857
south	2003	9	30	109-south	DUN-south	1	1	0	10699	high	14	2	43	0.175892857142857
south	2003	9	30	109-south	ISH-south	1	0	0	12160	middle	14	2	43	0.175892857142857
south	2003	9	30	109-south	JUL-south	0	0	0	12160	high	14	2	43	0.175892857142857
south	2003	9	30	109-south	KIN-south	1	1	0	4855	low	14	2	43	0.175892857142857
south	2003	9	30	109-south	LOU-south	0	0	0	8507	middle	14	2	43	0.175892857142857
south	2003	9	30	109-south	OLI-south	1	0	1	11064	high	14	2	43	0.175892857142857
south	2003	9	30	109-south	RUB-south	0	0	0	12160	low	14	2	43	0.175892857142857
south	2003	9	30	109-south	SUM-south	1	0	0	13986	high	14	2	43	0.175892857142857
south	2003	9	30	109-south	VIR-south	1	0	0	13986	middle	14	2	43	0.175892857142857
south	2003	9	30	109-south	WAP-south	0	0	0	12890	middle	14	2	43	0.175892857142857
south	2003	9	30	109-south	YUC-south	0	0	0	12160	low	14	2	43	0.175892857142857
south	2003	9	30	109-south	ZOR-south	0	0	1	16908	high	14	2	43	0.175892857142857
south	2003	10	2	110-south	ATR-south	1	1	0	8144	low	14	2	43	0.247886070315977
south	2003	10	2	110-south	COC-south	0	0	0	8509	low	14	2	43	0.247886070315977
south	2003	10	2	110-south	DUN-south	0	1	0	10701	high	14	2	43	0.247886070315977
south	2003	10	2	110-south	ISH-south	1	0	0	12162	middle	14	2	43	0.247886070315977
south	2003	10	2	110-south	JUL-south	0	0	0	12162	high	14	2	43	0.247886070315977
south	2003	10	2	110-south	KIN-south	1	0	0	4857	low	14	2	43	0.247886070315977
south	2003	10	2	110-south	LOU-south	1	0	0	8509	middle	14	2	43	0.247886070315977
south	2003	10	2	110-south	OLI-south	1	0	1	11066	high	14	2	43	0.247886070315977
south	2003	10	2	110-south	RUB-south	0	0	0	12162	low	14	2	43	0.247886070315977
south	2003	10	2	110-south	SUM-south	0	0	0	13988	high	14	2	43	0.247886070315977
south	2003	10	2	110-south	VIR-south	1	0	0	13988	middle	14	2	43	0.247886070315977
south	2003	10	2	110-south	WAP-south	1	0	0	12892	middle	14	2	43	0.247886070315977
south	2003	10	2	110-south	YUC-south	0	0	0	12162	low	14	2	43	0.247886070315977
south	2003	10	2	110-south	ZOR-south	0	0	1	16910	high	14	2	43	0.247886070315977
south	2003	10	5	111-south	ATR-south	1	1	0	8147	low	14	2	43	0.247886070315977
south	2003	10	5	111-south	COC-south	1	0	0	8512	low	14	2	43	0.247886070315977
south	2003	10	5	111-south	DUN-south	1	0	0	10704	high	14	2	43	0.247886070315977
south	2003	10	5	111-south	ISH-south	1	0	0	12165	middle	14	2	43	0.247886070315977
south	2003	10	5	111-south	JUL-south	0	0	0	12165	high	14	2	43	0.247886070315977
south	2003	10	5	111-south	KIN-south	1	0	0	4860	low	14	2	43	0.247886070315977
south	2003	10	5	111-south	LOU-south	1	0	0	8512	middle	14	2	43	0.247886070315977
south	2003	10	5	111-south	OLI-south	1	0	1	11069	high	14	2	43	0.247886070315977
south	2003	10	5	111-south	RUB-south	0	0	0	12165	low	14	2	43	0.247886070315977
south	2003	10	5	111-south	SUM-south	0	0	0	13991	high	14	2	43	0.247886070315977
south	2003	10	5	111-south	VIR-south	1	0	0	13991	middle	14	2	43	0.247886070315977
south	2003	10	5	111-south	WAP-south	1	0	0	12895	middle	14	2	43	0.247886070315977
south	2003	10	5	111-south	YUC-south	1	0	0	12165	low	14	2	43	0.247886070315977
south	2003	10	5	111-south	ZOR-south	0	0	1	16913	high	14	2	43	0.247886070315977
south	2003	10	8	112-south	ATR-south	1	1	0	8150	low	14	2	43	0.247886070315977
south	2003	10	8	112-south	COC-south	0	0	0	8515	low	14	2	43	0.247886070315977
south	2003	10	8	112-south	DUN-south	0	0	0	10707	high	14	2	43	0.247886070315977
south	2003	10	8	112-south	ISH-south	1	0	0	12168	middle	14	2	43	0.247886070315977
south	2003	10	8	112-south	JUL-south	0	0	0	12168	high	14	2	43	0.247886070315977
south	2003	10	8	112-south	KIN-south	1	0	0	4863	low	14	2	43	0.247886070315977
south	2003	10	8	112-south	LOU-south	1	0	0	8515	middle	14	2	43	0.247886070315977
south	2003	10	8	112-south	OLI-south	1	0	1	11072	high	14	2	43	0.247886070315977
south	2003	10	8	112-south	RUB-south	0	0	0	12168	low	14	2	43	0.247886070315977
south	2003	10	8	112-south	SUM-south	0	0	0	13994	high	14	2	43	0.247886070315977
south	2003	10	8	112-south	VIR-south	0	0	0	13994	middle	14	2	43	0.247886070315977
south	2003	10	8	112-south	WAP-south	1	0	0	12898	middle	14	2	43	0.247886070315977
south	2003	10	8	112-south	YUC-south	0	0	0	12168	low	14	2	43	0.247886070315977
south	2003	10	8	112-south	ZOR-south	1	0	1	16916	high	14	2	43	0.247886070315977
south	2003	10	9	113-south	ATR-south	0	1	0	8151	low	14	2	43	0.247886070315977
south	2003	10	9	113-south	COC-south	0	0	0	8516	low	14	2	43	0.247886070315977
south	2003	10	9	113-south	DUN-south	0	0	0	10708	high	14	2	43	0.247886070315977
south	2003	10	9	113-south	ISH-south	0	0	0	12169	middle	14	2	43	0.247886070315977
south	2003	10	9	113-south	JUL-south	0	0	0	12169	high	14	2	43	0.247886070315977
south	2003	10	9	113-south	KIN-south	1	1	0	4864	low	14	2	43	0.247886070315977
south	2003	10	9	113-south	LOU-south	1	0	0	8516	middle	14	2	43	0.247886070315977
south	2003	10	9	113-south	OLI-south	0	0	1	11073	high	14	2	43	0.247886070315977
south	2003	10	9	113-south	RUB-south	0	0	0	12169	low	14	2	43	0.247886070315977
south	2003	10	9	113-south	SUM-south	0	0	0	13995	high	14	2	43	0.247886070315977
south	2003	10	9	113-south	VIR-south	0	0	0	13995	middle	14	2	43	0.247886070315977
south	2003	10	9	113-south	WAP-south	1	0	0	12899	middle	14	2	43	0.247886070315977
south	2003	10	9	113-south	YUC-south	0	0	0	12169	low	14	2	43	0.247886070315977
south	2003	10	9	113-south	ZOR-south	0	0	1	16917	high	14	2	43	0.247886070315977
south	2003	10	9	114-south	ATR-south	1	1	0	8151	low	14	2	43	0.247886070315977
south	2003	10	9	114-south	COC-south	0	0	0	8516	low	14	2	43	0.247886070315977
south	2003	10	9	114-south	DUN-south	0	0	0	10708	high	14	2	43	0.247886070315977
south	2003	10	9	114-south	ISH-south	0	0	0	12169	middle	14	2	43	0.247886070315977
south	2003	10	9	114-south	JUL-south	0	0	0	12169	high	14	2	43	0.247886070315977
south	2003	10	9	114-south	KIN-south	1	1	0	4864	low	14	2	43	0.247886070315977
south	2003	10	9	114-south	LOU-south	1	0	0	8516	middle	14	2	43	0.247886070315977
south	2003	10	9	114-south	OLI-south	0	0	1	11073	high	14	2	43	0.247886070315977
south	2003	10	9	114-south	RUB-south	0	0	0	12169	low	14	2	43	0.247886070315977
south	2003	10	9	114-south	SUM-south	0	0	0	13995	high	14	2	43	0.247886070315977
south	2003	10	9	114-south	VIR-south	0	0	0	13995	middle	14	2	43	0.247886070315977
south	2003	10	9	114-south	WAP-south	1	0	0	12899	middle	14	2	43	0.247886070315977
south	2003	10	9	114-south	YUC-south	0	0	0	12169	low	14	2	43	0.247886070315977
south	2003	10	9	114-south	ZOR-south	0	0	1	16917	high	14	2	43	0.247886070315977
south	2003	10	14	115-south	ATR-south	1	1	0	8156	low	14	2	43	0.247886070315977
south	2003	10	14	115-south	COC-south	0	0	0	8521	low	14	2	43	0.247886070315977
south	2003	10	14	115-south	DUN-south	1	0	0	10713	high	14	2	43	0.247886070315977
south	2003	10	14	115-south	ISH-south	1	0	0	12174	middle	14	2	43	0.247886070315977
south	2003	10	14	115-south	JUL-south	0	0	0	12174	high	14	2	43	0.247886070315977
south	2003	10	14	115-south	KIN-south	1	1	0	4869	low	14	2	43	0.247886070315977
south	2003	10	14	115-south	LOU-south	1	0	0	8521	middle	14	2	43	0.247886070315977
south	2003	10	14	115-south	OLI-south	1	0	1	11078	high	14	2	43	0.247886070315977
south	2003	10	14	115-south	RUB-south	0	0	0	12174	low	14	2	43	0.247886070315977
south	2003	10	14	115-south	SUM-south	0	0	0	14000	high	14	2	43	0.247886070315977
south	2003	10	14	115-south	VIR-south	0	0	0	14000	middle	14	2	43	0.247886070315977
south	2003	10	14	115-south	WAP-south	1	0	0	12904	middle	14	2	43	0.247886070315977
south	2003	10	14	115-south	YUC-south	0	0	0	12174	low	14	2	43	0.247886070315977
south	2003	10	14	115-south	ZOR-south	0	0	1	16922	high	14	2	43	0.247886070315977
south	2003	10	15	116-south	ATR-south	1	1	0	8157	low	14	2	43	0.247886070315977
south	2003	10	15	116-south	COC-south	0	0	0	8522	low	14	2	43	0.247886070315977
south	2003	10	15	116-south	DUN-south	0	0	0	10714	high	14	2	43	0.247886070315977
south	2003	10	15	116-south	ISH-south	1	0	0	12175	middle	14	2	43	0.247886070315977
south	2003	10	15	116-south	JUL-south	0	0	0	12175	high	14	2	43	0.247886070315977
south	2003	10	15	116-south	KIN-south	0	1	0	4870	low	14	2	43	0.247886070315977
south	2003	10	15	116-south	LOU-south	1	0	0	8522	middle	14	2	43	0.247886070315977
south	2003	10	15	116-south	OLI-south	1	0	1	11079	high	14	2	43	0.247886070315977
south	2003	10	15	116-south	RUB-south	0	0	0	12175	low	14	2	43	0.247886070315977
south	2003	10	15	116-south	SUM-south	0	0	0	14001	high	14	2	43	0.247886070315977
south	2003	10	15	116-south	VIR-south	0	0	0	14001	middle	14	2	43	0.247886070315977
south	2003	10	15	116-south	WAP-south	1	0	0	12905	middle	14	2	43	0.247886070315977
south	2003	10	15	116-south	YUC-south	0	0	0	12175	low	14	2	43	0.247886070315977
south	2003	10	15	116-south	ZOR-south	0	0	1	16923	high	14	2	43	0.247886070315977
south	2003	10	16	117-south	ATR-south	1	0	0	8158	low	14	2	43	0.247886070315977
south	2003	10	16	117-south	COC-south	0	0	0	8523	low	14	2	43	0.247886070315977
south	2003	10	16	117-south	DUN-south	0	0	0	10715	high	14	2	43	0.247886070315977
south	2003	10	16	117-south	ISH-south	0	0	0	12176	middle	14	2	43	0.247886070315977
south	2003	10	16	117-south	JUL-south	0	0	0	12176	high	14	2	43	0.247886070315977
south	2003	10	16	117-south	KIN-south	0	0	0	4871	low	14	2	43	0.247886070315977
south	2003	10	16	117-south	LOU-south	1	0	0	8523	middle	14	2	43	0.247886070315977
south	2003	10	16	117-south	OLI-south	0	0	1	11080	high	14	2	43	0.247886070315977
south	2003	10	16	117-south	RUB-south	0	0	0	12176	low	14	2	43	0.247886070315977
south	2003	10	16	117-south	SUM-south	0	0	0	14002	high	14	2	43	0.247886070315977
south	2003	10	16	117-south	VIR-south	0	0	0	14002	middle	14	2	43	0.247886070315977
south	2003	10	16	117-south	WAP-south	1	0	0	12906	middle	14	2	43	0.247886070315977
south	2003	10	16	117-south	YUC-south	0	0	0	12176	low	14	2	43	0.247886070315977
south	2003	10	16	117-south	ZOR-south	0	0	1	16924	high	14	2	43	0.247886070315977
south	2003	10	19	118-south	ATR-south	0	0	0	8161	low	14	2	43	0.247886070315977
south	2003	10	19	118-south	COC-south	0	0	0	8526	low	14	2	43	0.247886070315977
south	2003	10	19	118-south	DUN-south	0	0	0	10718	high	14	2	43	0.247886070315977
south	2003	10	19	118-south	ISH-south	0	0	0	12179	middle	14	2	43	0.247886070315977
south	2003	10	19	118-south	JUL-south	0	0	0	12179	high	14	2	43	0.247886070315977
south	2003	10	19	118-south	KIN-south	0	0	0	4874	low	14	2	43	0.247886070315977
south	2003	10	19	118-south	LOU-south	0	0	0	8526	middle	14	2	43	0.247886070315977
south	2003	10	19	118-south	OLI-south	0	0	1	11083	high	14	2	43	0.247886070315977
south	2003	10	19	118-south	RUB-south	0	0	0	12179	low	14	2	43	0.247886070315977
south	2003	10	19	118-south	SUM-south	1	0	0	14005	high	14	2	43	0.247886070315977
south	2003	10	19	118-south	VIR-south	0	0	0	14005	middle	14	2	43	0.247886070315977
south	2003	10	19	118-south	WAP-south	1	0	0	12909	middle	14	2	43	0.247886070315977
south	2003	10	19	118-south	YUC-south	0	0	0	12179	low	14	2	43	0.247886070315977
south	2003	10	19	118-south	ZOR-south	0	0	1	16927	high	14	2	43	0.247886070315977
south	2003	11	2	119-south	ATR-south	1	0	0	8175	low	14	2	44	0.240285841893703
south	2003	11	2	119-south	COC-south	0	0	0	8540	low	14	2	44	0.240285841893703
south	2003	11	2	119-south	DUN-south	1	0	0	10732	high	14	2	44	0.240285841893703
south	2003	11	2	119-south	ISH-south	1	0	0	12193	middle	14	2	44	0.240285841893703
south	2003	11	2	119-south	JUL-south	1	0	0	12193	high	14	2	44	0.240285841893703
south	2003	11	2	119-south	KIN-south	0	0	0	4888	low	14	2	44	0.240285841893703
south	2003	11	2	119-south	LOU-south	1	0	0	8540	middle	14	2	44	0.240285841893703
south	2003	11	2	119-south	OLI-south	1	0	1	11097	high	14	2	44	0.240285841893703
south	2003	11	2	119-south	RUB-south	0	0	0	12193	low	14	2	44	0.240285841893703
south	2003	11	2	119-south	SUM-south	1	0	0	14019	high	14	2	44	0.240285841893703
[truncated: 2,567 more rows]
