# Supplementary material for: Social rank overrides environmental and community fluctuations in determining meat access by female chimpanzees in the Taï National Park, Côte d’Ivoire
Source: PeerJ. 2020 Jan 22;8:e8283. doi: 10.7717/peerj.8283 (PMC6982416; doi:10.7717/peerj.8283)
Supplement: Supplemental Information 3 — The data to test if high-ranking females have increased access to meat compared to subordinates given both are at a meat eating event. [file peerj-08-8283-s003.csv]

group	status	EventID	year	month	day	who	estrus	meat	is.lac	rank	sex	age	nfemales	nmales	communitysize	FAI
south	correct_old	1-south	1999	6	17	ZOR-south	0	0	0	high	F	15342	4	2	56	0.172523961661342
south	correct_old	1-south	1999	6	17	ZIT-south	0	0	0	NA	F	1067	4	2	56	0.172523961661342
south	correct_old	1-south	1999	6	17	TAB-south	0	0	0	NA	M	2558	4	2	56	0.172523961661342
south	correct_old	1-south	1999	6	17	TOT-south	0	0	0	NA	M	2558	4	2	56	0.172523961661342
south	correct_old	1-south	1999	6	17	EVA-south	0	0	0	high	F	11690	4	2	56	0.172523961661342
south	correct_old	1-south	1999	6	17	ZYO-south	0	1	0	NA	M	12785	4	2	56	0.172523961661342
south	correct_old	1-south	1999	6	17	KAO-south	0	1	0	NA	M	8037	4	2	56	0.172523961661342
south	correct_old	1-south	1999	6	17	DUN-south	0	1	0	high	F	9133	4	2	56	0.172523961661342
south	correct_old	1-south	1999	6	17	BES-south	0	0	0	NA	M	3654	4	2	56	0.172523961661342
south	correct_old	1-south	1999	6	17	UTA-south	0	1	0	NA	M	1828	4	2	56	0.172523961661342
south	correct_old	1-south	1999	6	17	HAR-south	0	1	0	middle	F	8768	4	2	56	0.172523961661342
south	correct_old	2-south	1999	6	24	DUN-south	1	1	0	high	F	9140	4	0	56	0.172523961661342
south	correct_old	2-south	1999	6	24	ISH-south	1	1	0	middle	F	10601	4	0	56	0.172523961661342
south	correct_old	2-south	1999	6	24	ZOR-south	0	1	0	high	F	15349	4	0	56	0.172523961661342
south	correct_old	2-south	1999	6	24	OLI-south	0	0	1	high	F	9505	4	0	56	0.172523961661342
south	correct_old	3-south	1999	7	30	ZYO-south	0	1	0	NA	M	12828	0	2	53	0.176014591883265
south	correct_old	3-south	1999	7	30	KAO-south	0	1	0	NA	M	8080	0	2	53	0.176014591883265
south	correct_old	4-south	1999	8	3	MKU-south	0	1	0	NA	M	14659	7	3	54	0.157232704402516
south	correct_old	4-south	1999	8	3	ZYO-south	0	1	0	NA	M	12832	7	3	54	0.157232704402516
south	correct_old	4-south	1999	8	3	KAO-south	0	1	0	NA	M	8084	7	3	54	0.157232704402516
south	correct_old	4-south	1999	8	3	BES-south	0	1	0	NA	M	3701	7	3	54	0.157232704402516
south	correct_old	4-south	1999	8	3	UTA-south	0	1	0	NA	M	1875	7	3	54	0.157232704402516
south	correct_old	4-south	1999	8	3	KAB-south	0	0	0	middle	F	8084	7	3	54	0.157232704402516
south	correct_old	4-south	1999	8	3	KIN-south	0	0	0	NA	F	3336	7	3	54	0.157232704402516
south	correct_old	4-south	1999	8	3	SAG-south	0	0	0	NA	M	3701	7	3	54	0.157232704402516
south	correct_old	4-south	1999	8	3	SUM-south	0	0	0	high	F	12467	7	3	54	0.157232704402516
south	correct_old	4-south	1999	8	3	HAR-south	0	1	0	middle	F	8815	7	3	54	0.157232704402516
south	correct_old	4-south	1999	8	3	EVA-south	0	1	0	high	F	11737	7	3	54	0.157232704402516
south	correct_old	4-south	1999	8	3	ISH-south	0	1	0	middle	F	10641	7	3	54	0.157232704402516
south	correct_old	4-south	1999	8	3	DUN-south	1	1	0	high	F	9180	7	3	54	0.157232704402516
south	correct_old	4-south	1999	8	3	LOU-south	0	1	1	middle	F	6988	7	3	54	0.157232704402516
south	correct_old	4-south	1999	8	3	LIN-south	0	1	0	NA	M	2240	7	3	54	0.157232704402516
south	correct_old	4-south	1999	8	3	HUX-south	0	1	0	NA	M	930	7	3	54	0.157232704402516
south	correct_old	5-south	1999	8	5	ZYO-south	0	1	0	NA	M	12834	2	2	54	0.157232704402516
south	correct_old	5-south	1999	8	5	KAO-south	0	1	0	NA	M	8086	2	2	54	0.157232704402516
south	correct_old	5-south	1999	8	5	UTA-south	0	1	0	NA	M	1877	2	2	54	0.157232704402516
south	correct_old	5-south	1999	8	5	SAG-south	0	1	0	NA	M	3703	2	2	54	0.157232704402516
south	correct_old	5-south	1999	8	5	SUM-south	0	1	0	high	F	12469	2	2	54	0.157232704402516
south	correct_old	5-south	1999	8	5	WAP-south	0	1	0	middle	F	11373	2	2	54	0.157232704402516
south	correct_old	5-south	1999	8	5	SET-south	0	1	0	NA	F	1238	2	2	54	0.157232704402516
south	correct_old	6-south	1999	8	20	KAO-south	0	0	0	NA	M	8101	2	3	54	0.157232704402516
south	correct_old	6-south	1999	8	20	ZYO-south	0	1	0	NA	M	12849	2	3	54	0.157232704402516
south	correct_old	6-south	1999	8	20	MKU-south	0	1	0	NA	M	14676	2	3	54	0.157232704402516
south	correct_old	6-south	1999	8	20	TIT-south	0	0	0	high	F	8832	2	3	54	0.157232704402516
south	correct_old	6-south	1999	8	20	TOT-south	0	1	0	NA	M	2622	2	3	54	0.157232704402516
south	correct_old	6-south	1999	8	20	TAB-south	0	0	0	NA	M	2622	2	3	54	0.157232704402516
south	correct_old	6-south	1999	8	20	GAR-south	0	1	1	low	F	10658	2	3	54	0.157232704402516
south	correct_old	6-south	1999	8	20	GOG-south	0	0	0	NA	M	2988	2	3	54	0.157232704402516
south	correct_old	6-south	1999	8	20	BES-south	0	0	0	NA	M	3718	2	3	54	0.157232704402516
south	correct_old	7-south	1999	9	14	ZYO-south	0	1	0	NA	M	12874	13	2	54	0.175892857142857
south	correct_old	7-south	1999	9	14	KAO-south	0	1	0	NA	M	8126	13	2	54	0.175892857142857
south	correct_old	7-south	1999	9	14	SAG-south	0	0	0	NA	M	3743	13	2	54	0.175892857142857
south	correct_old	7-south	1999	9	14	BES-south	0	0	0	NA	M	3743	13	2	54	0.175892857142857
south	correct_old	7-south	1999	9	14	ZOR-south	0	0	0	high	F	15431	13	2	54	0.175892857142857
south	correct_old	7-south	1999	9	14	UTA-south	0	0	0	NA	M	1917	13	2	54	0.175892857142857
south	correct_old	7-south	1999	9	14	DUN-south	1	1	0	high	F	9222	13	2	54	0.175892857142857
south	correct_old	7-south	1999	9	14	MAR-south	0	0	0	middle	F	8857	13	2	54	0.175892857142857
south	correct_old	7-south	1999	9	14	COC-south	0	0	0	low	F	7030	13	2	54	0.175892857142857
south	correct_old	7-south	1999	9	14	WAP-south	0	0	0	middle	F	11413	13	2	54	0.175892857142857
south	correct_old	7-south	1999	9	14	MAN-south	0	0	0	low	F	11779	13	2	54	0.175892857142857
south	correct_old	7-south	1999	9	14	ATR-south	0	0	0	low	F	6665	13	2	54	0.175892857142857
south	correct_old	7-south	1999	9	14	SUM-south	0	0	0	high	F	12509	13	2	54	0.175892857142857
south	correct_old	7-south	1999	9	14	OLI-south	0	0	1	high	F	9587	13	2	54	0.175892857142857
south	correct_old	7-south	1999	9	14	OLD-south	0	0	0	NA	M	1917	13	2	54	0.175892857142857
south	correct_old	7-south	1999	9	14	YUC-south	0	0	0	low	F	10683	13	2	54	0.175892857142857
south	correct_old	7-south	1999	9	14	YOG-south	0	0	0	NA	M	3378	13	2	54	0.175892857142857
south	correct_old	7-south	1999	9	14	GAR-south	0	0	1	low	F	10683	13	2	54	0.175892857142857
south	correct_old	7-south	1999	9	14	GOG-south	0	0	0	NA	M	3013	13	2	54	0.175892857142857
south	correct_old	7-south	1999	9	14	VIR-south	0	0	1	middle	F	12509	13	2	54	0.175892857142857
south	correct_old	7-south	1999	9	14	TIT-south	0	0	0	high	F	8857	13	2	54	0.175892857142857
south	correct_old	7-south	1999	9	14	TAB-south	0	0	0	NA	M	2647	13	2	54	0.175892857142857
south	correct_old	7-south	1999	9	14	TOT-south	0	0	0	NA	M	2647	13	2	54	0.175892857142857
south	correct_old	8-south	1999	9	15	ZYO-south	0	1	0	NA	M	12875	8	2	54	0.175892857142857
south	correct_old	8-south	1999	9	15	DUN-south	1	1	0	high	F	9223	8	2	54	0.175892857142857
south	correct_old	8-south	1999	9	15	COC-south	0	0	0	low	F	7031	8	2	54	0.175892857142857
south	correct_old	8-south	1999	9	15	GAR-south	0	1	1	low	F	10684	8	2	54	0.175892857142857
south	correct_old	8-south	1999	9	15	GOG-south	0	0	0	NA	M	3014	8	2	54	0.175892857142857
south	correct_old	8-south	1999	9	15	KAB-south	0	1	0	middle	F	8127	8	2	54	0.175892857142857
south	correct_old	8-south	1999	9	15	KIN-south	0	0	0	NA	F	3379	8	2	54	0.175892857142857
south	correct_old	8-south	1999	9	15	ZOR-south	0	0	0	high	F	15432	8	2	54	0.175892857142857
south	correct_old	8-south	1999	9	15	KAO-south	0	0	0	NA	M	8127	8	2	54	0.175892857142857
south	correct_old	8-south	1999	9	15	SUM-south	0	0	0	high	F	12510	8	2	54	0.175892857142857
south	correct_old	8-south	1999	9	15	SAG-south	0	0	0	NA	M	3744	8	2	54	0.175892857142857
south	correct_old	8-south	1999	9	15	LOU-south	0	0	1	middle	F	7031	8	2	54	0.175892857142857
south	correct_old	8-south	1999	9	15	LIN-south	0	0	0	NA	M	2283	8	2	54	0.175892857142857
south	correct_old	8-south	1999	9	15	EVA-south	0	1	0	high	F	11780	8	2	54	0.175892857142857
south	correct_old	9-south	1999	9	23	ZYO-south	0	1	0	NA	M	12883	13	2	54	0.175892857142857
south	correct_old	9-south	1999	9	23	SUM-south	0	1	0	high	F	12518	13	2	54	0.175892857142857
south	correct_old	9-south	1999	9	23	JUL-south	0	1	1	high	F	10692	13	2	54	0.175892857142857
south	correct_old	9-south	1999	9	23	KAB-south	0	1	0	middle	F	8135	13	2	54	0.175892857142857
south	correct_old	9-south	1999	9	23	BES-south	0	1	0	NA	M	3752	13	2	54	0.175892857142857
south	correct_old	9-south	1999	9	23	SAG-south	0	0	0	NA	M	3752	13	2	54	0.175892857142857
south	correct_old	9-south	1999	9	23	WAP-south	0	1	0	middle	F	11422	13	2	54	0.175892857142857
south	correct_old	9-south	1999	9	23	LOU-south	0	1	1	middle	F	7039	13	2	54	0.175892857142857
south	correct_old	9-south	1999	9	23	LIN-south	0	1	0	NA	M	2291	13	2	54	0.175892857142857
south	correct_old	9-south	1999	9	23	VIR-south	0	1	1	middle	F	12518	13	2	54	0.175892857142857
south	correct_old	9-south	1999	9	23	MAR-south	0	1	0	middle	F	8866	13	2	54	0.175892857142857
south	correct_old	9-south	1999	9	23	KAO-south	0	1	0	NA	M	8135	13	2	54	0.175892857142857
south	correct_old	9-south	1999	9	23	COC-south	0	1	0	low	F	7039	13	2	54	0.175892857142857
south	correct_old	9-south	1999	9	23	CEL-south	0	0	0	NA	F	1408	13	2	54	0.175892857142857
south	correct_old	9-south	1999	9	23	OLI-south	0	1	1	high	F	9596	13	2	54	0.175892857142857
south	correct_old	9-south	1999	9	23	OLD-south	0	1	0	NA	M	1926	13	2	54	0.175892857142857
south	correct_old	9-south	1999	9	23	RUB-south	0	1	1	low	F	10692	13	2	54	0.175892857142857
south	correct_old	9-south	1999	9	23	REB-south	0	1	0	NA	F	1653	13	2	54	0.175892857142857
south	correct_old	9-south	1999	9	23	DUN-south	1	1	0	high	F	9231	13	2	54	0.175892857142857
south	correct_old	9-south	1999	9	23	GAR-south	0	1	1	low	F	10692	13	2	54	0.175892857142857
south	correct_old	9-south	1999	9	23	KIN-south	0	1	0	NA	F	3387	13	2	54	0.175892857142857
south	correct_old	9-south	1999	9	23	EVA-south	0	1	0	high	F	11788	13	2	54	0.175892857142857
south	correct_old	9-south	1999	9	23	GOG-south	0	1	0	NA	M	3022	13	2	54	0.175892857142857
south	correct_old	10-south	1999	9	26	KAO-south	0	1	0	NA	M	8138	18	2	54	0.175892857142857
south	correct_old	10-south	1999	9	26	ZYO-south	0	1	0	NA	M	12886	18	2	54	0.175892857142857
south	correct_old	10-south	1999	9	26	ISH-south	1	1	0	middle	F	10695	18	2	54	0.175892857142857
south	correct_old	10-south	1999	9	26	DUN-south	0	1	0	high	F	9234	18	2	54	0.175892857142857
south	correct_old	10-south	1999	9	26	EVA-south	0	1	0	high	F	11791	18	2	54	0.175892857142857
south	correct_old	10-south	1999	9	26	HAR-south	0	0	0	middle	F	8869	18	2	54	0.175892857142857
south	correct_old	10-south	1999	9	26	ZOR-south	0	0	0	high	F	15443	18	2	54	0.175892857142857
south	correct_old	10-south	1999	9	26	JUL-south	0	1	1	high	F	10695	18	2	54	0.175892857142857
south	correct_old	10-south	1999	9	26	COC-south	0	1	0	low	F	7042	18	2	54	0.175892857142857
south	correct_old	10-south	1999	9	26	KAB-south	0	1	0	middle	F	8138	18	2	54	0.175892857142857
south	correct_old	10-south	1999	9	26	SUM-south	0	1	0	high	F	12521	18	2	54	0.175892857142857
south	correct_old	10-south	1999	9	26	GAR-south	0	1	1	low	F	10695	18	2	54	0.175892857142857
south	correct_old	10-south	1999	9	26	GOG-south	0	1	0	NA	M	3025	18	2	54	0.175892857142857
south	correct_old	10-south	1999	9	26	LOU-south	0	1	1	middle	F	7042	18	2	54	0.175892857142857
south	correct_old	10-south	1999	9	26	LIN-south	0	1	0	NA	M	2294	18	2	54	0.175892857142857
south	correct_old	10-south	1999	9	26	SAG-south	0	1	0	NA	M	3755	18	2	54	0.175892857142857
south	correct_old	10-south	1999	9	26	KIN-south	0	1	0	NA	F	3390	18	2	54	0.175892857142857
south	correct_old	10-south	1999	9	26	WAP-south	0	1	0	middle	F	11425	18	2	54	0.175892857142857
south	correct_old	10-south	1999	9	26	VIR-south	0	1	1	middle	F	12521	18	2	54	0.175892857142857
south	correct_old	10-south	1999	9	26	MAN-south	0	1	0	low	F	11791	18	2	54	0.175892857142857
south	correct_old	10-south	1999	9	26	ATR-south	0	1	1	low	F	6677	18	2	54	0.175892857142857
south	correct_old	10-south	1999	9	26	ALI-south	0	1	0	NA	F	1472	18	2	54	0.175892857142857
south	correct_old	10-south	1999	9	26	MAR-south	0	1	0	middle	F	8869	18	2	54	0.175892857142857
south	correct_old	10-south	1999	9	26	BES-south	0	1	0	NA	M	3755	18	2	54	0.175892857142857
south	correct_old	10-south	1999	9	26	UTA-south	0	1	0	NA	M	1929	18	2	54	0.175892857142857
south	correct_old	10-south	1999	9	26	YUC-south	0	1	0	low	F	10695	18	2	54	0.175892857142857
south	correct_old	10-south	1999	9	26	YOG-south	0	1	0	NA	M	3390	18	2	54	0.175892857142857
south	correct_old	10-south	1999	9	26	OLI-south	0	1	1	high	F	9599	18	2	54	0.175892857142857
south	correct_old	10-south	1999	9	26	OLD-south	0	1	0	NA	M	1929	18	2	54	0.175892857142857
south	correct_old	11-south	1999	9	28	VIR-south	0	0	1	middle	F	12523	4	2	54	0.175892857142857
south	correct_old	11-south	1999	9	28	ZYO-south	0	1	0	NA	M	12888	4	2	54	0.175892857142857
south	correct_old	11-south	1999	9	28	KAO-south	0	1	0	NA	M	8140	4	2	54	0.175892857142857
south	correct_old	11-south	1999	9	28	DUN-south	0	0	0	high	F	9236	4	2	54	0.175892857142857
south	correct_old	11-south	1999	9	28	ZOR-south	0	0	0	high	F	15445	4	2	54	0.175892857142857
south	correct_old	11-south	1999	9	28	VOL-south	0	0	0	NA	M	44	4	2	54	0.175892857142857
south	correct_old	11-south	1999	9	28	MAX-south	0	0	0	NA	M	1566	4	2	54	0.175892857142857
south	correct_old	11-south	1999	9	28	MAN-south	0	0	0	low	F	11793	4	2	54	0.175892857142857
south	correct_old	12-south	1999	10	1	ZYO-south	0	1	0	NA	M	12891	14	2	53	0.247886070315977
south	correct_old	12-south	1999	10	1	SAG-south	0	1	0	NA	M	3760	14	2	53	0.247886070315977
south	correct_old	12-south	1999	10	1	VIR-south	0	1	1	middle	F	12526	14	2	53	0.247886070315977
south	correct_old	12-south	1999	10	1	MAR-south	0	1	0	middle	F	8874	14	2	53	0.247886070315977
south	correct_old	12-south	1999	10	1	GAR-south	0	1	1	low	F	10700	14	2	53	0.247886070315977
south	correct_old	12-south	1999	10	1	GOG-south	0	1	0	NA	M	3030	14	2	53	0.247886070315977
south	correct_old	12-south	1999	10	1	WAP-south	0	1	0	middle	F	11430	14	2	53	0.247886070315977
south	correct_old	12-south	1999	10	1	LOU-south	0	0	1	middle	F	7047	14	2	53	0.247886070315977
south	correct_old	12-south	1999	10	1	LIN-south	0	1	0	NA	M	2299	14	2	53	0.247886070315977
south	correct_old	12-south	1999	10	1	KAO-south	0	0	0	NA	M	8143	14	2	53	0.247886070315977
south	correct_old	12-south	1999	10	1	KAB-south	0	0	0	middle	F	8143	14	2	53	0.247886070315977
south	correct_old	12-south	1999	10	1	KIN-south	0	0	0	NA	F	3395	14	2	53	0.247886070315977
south	correct_old	12-south	1999	10	1	SUM-south	0	1	0	high	F	12526	14	2	53	0.247886070315977
south	correct_old	12-south	1999	10	1	DUN-south	0	1	0	high	F	9239	14	2	53	0.247886070315977
south	correct_old	12-south	1999	10	1	ZOR-south	0	1	0	high	F	15448	14	2	53	0.247886070315977
south	correct_old	12-south	1999	10	1	COC-south	0	0	0	low	F	7047	14	2	53	0.247886070315977
south	correct_old	12-south	1999	10	1	EVA-south	0	1	0	high	F	11796	14	2	53	0.247886070315977
south	correct_old	12-south	1999	10	1	OLI-south	0	0	1	high	F	9604	14	2	53	0.247886070315977
south	correct_old	12-south	1999	10	1	BES-south	0	0	0	NA	M	3760	14	2	53	0.247886070315977
south	correct_old	12-south	1999	10	1	HAR-south	0	0	0	middle	F	8874	14	2	53	0.247886070315977
south	correct_old	12-south	1999	10	1	INO-south	0	0	0	NA	M	1720	14	2	53	0.247886070315977
south	correct_old	12-south	1999	10	1	ISH-south	1	0	0	middle	F	10700	14	2	53	0.247886070315977
south	correct_old	12-south	1999	10	1	UTA-south	0	0	0	NA	M	1934	14	2	53	0.247886070315977
south	correct_old	13-south	1999	10	10	ZYO-south	0	1	0	NA	M	12900	4	2	53	0.247886070315977
south	correct_old	13-south	1999	10	10	SUM-south	0	1	0	high	F	12535	4	2	53	0.247886070315977
south	correct_old	13-south	1999	10	10	KAO-south	0	1	0	NA	M	8152	4	2	53	0.247886070315977
south	correct_old	13-south	1999	10	10	BES-south	0	1	0	NA	M	3769	4	2	53	0.247886070315977
south	correct_old	13-south	1999	10	10	KAB-south	0	1	0	middle	F	8152	4	2	53	0.247886070315977
south	correct_old	13-south	1999	10	10	SAG-south	0	1	0	NA	M	3769	4	2	53	0.247886070315977
south	correct_old	13-south	1999	10	10	DUN-south	0	1	0	high	F	9248	4	2	53	0.247886070315977
south	correct_old	13-south	1999	10	10	UTA-south	0	0	0	NA	M	1943	4	2	53	0.247886070315977
south	correct_old	13-south	1999	10	10	MAN-south	0	0	0	low	F	11805	4	2	53	0.247886070315977
south	correct_old	14-south	1999	10	13	ZYO-south	0	1	0	NA	M	12903	15	2	53	0.247886070315977
south	correct_old	14-south	1999	10	13	JUL-south	0	1	1	high	F	10712	15	2	53	0.247886070315977
south	correct_old	14-south	1999	10	13	KAO-south	0	1	0	NA	M	8155	15	2	53	0.247886070315977
south	correct_old	14-south	1999	10	13	DUN-south	1	0	0	high	F	9251	15	2	53	0.247886070315977
south	correct_old	14-south	1999	10	13	GAR-south	0	0	1	low	F	10712	15	2	53	0.247886070315977
south	correct_old	14-south	1999	10	13	EVA-south	0	0	0	high	F	11808	15	2	53	0.247886070315977
south	correct_old	14-south	1999	10	13	HAR-south	0	0	0	middle	F	8886	15	2	53	0.247886070315977
south	correct_old	14-south	1999	10	13	ATR-south	0	0	1	low	F	6694	15	2	53	0.247886070315977
south	correct_old	14-south	1999	10	13	COC-south	0	0	0	low	F	7059	15	2	53	0.247886070315977
south	correct_old	14-south	1999	10	13	ALI-south	0	0	0	NA	F	1489	15	2	53	0.247886070315977
south	correct_old	14-south	1999	10	13	BES-south	0	0	0	NA	M	3772	15	2	53	0.247886070315977
south	correct_old	14-south	1999	10	13	GOG-south	0	0	0	NA	M	3042	15	2	53	0.247886070315977
south	correct_old	14-south	1999	10	13	INO-south	0	0	0	NA	M	1732	15	2	53	0.247886070315977
south	correct_old	14-south	1999	10	13	ISH-south	0	0	0	middle	F	10712	15	2	53	0.247886070315977
south	correct_old	14-south	1999	10	13	KAB-south	0	0	0	middle	F	8155	15	2	53	0.247886070315977
south	correct_old	14-south	1999	10	13	KIN-south	0	0	0	NA	F	3407	15	2	53	0.247886070315977
south	correct_old	14-south	1999	10	13	MAR-south	0	0	0	middle	F	8886	15	2	53	0.247886070315977
south	correct_old	14-south	1999	10	13	REB-south	0	0	0	NA	F	1673	15	2	53	0.247886070315977
south	correct_old	14-south	1999	10	13	RUB-south	0	0	1	low	F	10712	15	2	53	0.247886070315977
south	correct_old	14-south	1999	10	13	SAG-south	0	0	0	NA	M	3772	15	2	53	0.247886070315977
south	correct_old	14-south	1999	10	13	SUM-south	0	0	0	high	F	12538	15	2	53	0.247886070315977
south	correct_old	14-south	1999	10	13	UTA-south	0	0	0	NA	M	1946	15	2	53	0.247886070315977
south	correct_old	14-south	1999	10	13	VIR-south	0	0	1	middle	F	12538	15	2	53	0.247886070315977
south	correct_old	14-south	1999	10	13	WAP-south	0	0	0	middle	F	11442	15	2	53	0.247886070315977
south	correct_old	14-south	1999	10	13	ZOR-south	0	0	0	high	F	15460	15	2	53	0.247886070315977
south	correct_old	15-south	1999	10	29	ISH-south	0	1	0	middle	F	10728	7	2	53	0.247886070315977
south	correct_old	15-south	1999	10	29	ZYO-south	0	1	0	NA	M	12919	7	2	53	0.247886070315977
south	correct_old	15-south	1999	10	29	KAO-south	0	0	0	NA	M	8171	7	2	53	0.247886070315977
south	correct_old	15-south	1999	10	29	KAB-south	0	0	0	middle	F	8171	7	2	53	0.247886070315977
south	correct_old	15-south	1999	10	29	KIN-south	0	0	0	NA	F	3423	7	2	53	0.247886070315977
south	correct_old	15-south	1999	10	29	ATR-south	0	0	1	low	F	6710	7	2	53	0.247886070315977
south	correct_old	15-south	1999	10	29	ALI-south	0	0	0	NA	F	1505	7	2	53	0.247886070315977
south	correct_old	15-south	1999	10	29	EVA-south	0	0	0	high	F	11824	7	2	53	0.247886070315977
south	correct_old	15-south	1999	10	29	COC-south	0	0	0	low	F	7075	7	2	53	0.247886070315977
south	correct_old	15-south	1999	10	29	TIT-south	0	0	0	high	F	8902	7	2	53	0.247886070315977
south	correct_old	15-south	1999	10	29	TOT-south	0	0	0	NA	M	2692	7	2	53	0.247886070315977
south	correct_old	15-south	1999	10	29	TAB-south	0	0	0	NA	M	2692	7	2	53	0.247886070315977
south	correct_old	15-south	1999	10	29	OLI-south	0	0	1	high	F	9632	7	2	53	0.247886070315977
south	correct_old	15-south	1999	10	29	INO-south	0	1	0	NA	M	1748	7	2	53	0.247886070315977
south	correct_old	16-south	1999	11	6	ZYO-south	0	1	0	NA	M	12927	7	2	54	0.240285841893703
south	correct_old	16-south	1999	11	6	KAO-south	0	1	0	NA	M	8179	7	2	54	0.240285841893703
south	correct_old	16-south	1999	11	6	BES-south	0	1	0	NA	M	3796	7	2	54	0.240285841893703
south	correct_old	16-south	1999	11	6	EVA-south	0	1	0	high	F	11832	7	2	54	0.240285841893703
south	correct_old	16-south	1999	11	6	KAB-south	0	1	0	middle	F	8179	7	2	54	0.240285841893703
south	correct_old	16-south	1999	11	6	WAP-south	0	1	0	middle	F	11466	7	2	54	0.240285841893703
south	correct_old	16-south	1999	11	6	YUC-south	0	1	0	low	F	10736	7	2	54	0.240285841893703
south	correct_old	16-south	1999	11	6	TIT-south	0	1	0	high	F	8910	7	2	54	0.240285841893703
south	correct_old	16-south	1999	11	6	MAR-south	0	1	0	middle	F	8910	7	2	54	0.240285841893703
south	correct_old	16-south	1999	11	6	MAN-south	0	1	0	low	F	11832	7	2	54	0.240285841893703
south	correct_old	16-south	1999	11	6	YOG-south	0	1	0	NA	M	3431	7	2	54	0.240285841893703
south	correct_old	16-south	1999	11	6	TAB-south	0	1	0	NA	M	2700	7	2	54	0.240285841893703
south	correct_old	16-south	1999	11	6	TOT-south	0	1	0	NA	M	2700	7	2	54	0.240285841893703
south	correct_old	16-south	1999	11	6	KIN-south	0	1	0	NA	F	3431	7	2	54	0.240285841893703
south	correct_old	17-south	1999	12	1	ZYO-south	0	1	0	NA	M	12952	9	2	54	0.261894175188973
south	correct_old	17-south	1999	12	1	DUN-south	1	1	0	high	F	9300	9	2	54	0.261894175188973
south	correct_old	17-south	1999	12	1	ISH-south	0	1	0	middle	F	10761	9	2	54	0.261894175188973
south	correct_old	17-south	1999	12	1	VIR-south	0	1	1	middle	F	12587	9	2	54	0.261894175188973
south	correct_old	17-south	1999	12	1	SAG-south	0	0	0	NA	M	3821	9	2	54	0.261894175188973
south	correct_old	17-south	1999	12	1	KAO-south	0	1	0	NA	M	8204	9	2	54	0.261894175188973
south	correct_old	17-south	1999	12	1	KAB-south	0	1	0	middle	F	8204	9	2	54	0.261894175188973
south	correct_old	17-south	1999	12	1	GOG-south	0	0	0	NA	M	3091	9	2	54	0.261894175188973
south	correct_old	17-south	1999	12	1	GAR-south	0	0	1	low	F	10761	9	2	54	0.261894175188973
south	correct_old	17-south	1999	12	1	MAR-south	0	0	0	middle	F	8935	9	2	54	0.261894175188973
south	correct_old	17-south	1999	12	1	SUM-south	0	1	0	high	F	12587	9	2	54	0.261894175188973
south	correct_old	17-south	1999	12	1	BES-south	0	0	0	NA	M	3821	9	2	54	0.261894175188973
south	correct_old	17-south	1999	12	1	HAR-south	0	0	0	middle	F	8935	9	2	54	0.261894175188973
south	correct_old	17-south	1999	12	1	KUB-south	0	0	0	NA	M	1256	9	2	54	0.261894175188973
south	correct_old	17-south	1999	12	1	TAB-south	0	0	0	NA	M	2725	9	2	54	0.261894175188973
south	correct_old	17-south	1999	12	1	TIT-south	0	0	1	high	F	8935	9	2	54	0.261894175188973
south	correct_old	17-south	1999	12	1	TOT-south	0	0	0	NA	M	2725	9	2	54	0.261894175188973
south	correct_old	17-south	1999	12	1	UTA-south	0	0	0	NA	M	1995	9	2	54	0.261894175188973
south	correct_old	18-south	1999	12	4	ZYO-south	0	1	0	NA	M	12955	0	2	54	0.261894175188973
south	correct_old	18-south	1999	12	4	BES-south	0	1	0	NA	M	3824	0	2	54	0.261894175188973
south	correct_old	18-south	1999	12	4	KAO-south	0	1	0	NA	M	8207	0	2	54	0.261894175188973
south	correct_old	19-south	1999	12	8	ZYO-south	0	1	0	NA	M	12959	8	2	54	0.261894175188973
south	correct_old	19-south	1999	12	8	VIR-south	0	1	1	middle	F	12594	8	2	54	0.261894175188973
south	correct_old	19-south	1999	12	8	KAO-south	0	1	0	NA	M	8211	8	2	54	0.261894175188973
south	correct_old	19-south	1999	12	8	ZOR-south	0	1	0	high	F	15516	8	2	54	0.261894175188973
south	correct_old	19-south	1999	12	8	LOU-south	0	0	1	middle	F	7115	8	2	54	0.261894175188973
south	correct_old	19-south	1999	12	8	LIN-south	0	0	0	NA	M	2367	8	2	54	0.261894175188973
south	correct_old	19-south	1999	12	8	ALI-south	0	0	0	NA	F	1545	8	2	54	0.261894175188973
south	correct_old	19-south	1999	12	8	ATR-south	0	0	1	low	F	6750	8	2	54	0.261894175188973
south	correct_old	19-south	1999	12	8	DUN-south	1	0	0	high	F	9307	8	2	54	0.261894175188973
south	correct_old	19-south	1999	12	8	JUL-south	0	0	1	high	F	10768	8	2	54	0.261894175188973
south	correct_old	19-south	1999	12	8	KAB-south	0	0	0	middle	F	8211	8	2	54	0.261894175188973
south	correct_old	19-south	1999	12	8	KIN-south	0	0	0	NA	F	3463	8	2	54	0.261894175188973
south	correct_old	19-south	1999	12	8	REB-south	0	0	0	NA	F	1729	8	2	54	0.261894175188973
south	correct_old	19-south	1999	12	8	RUB-south	0	0	1	low	F	10768	8	2	54	0.261894175188973
south	correct_old	19-south	1999	12	8	UTA-south	0	0	0	NA	M	2002	8	2	54	0.261894175188973
south	correct_old	20-south	1999	12	8	KAO-south	0	1	0	NA	M	8211	4	2	54	0.261894175188973
south	correct_old	20-south	1999	12	8	JUL-south	0	1	1	high	F	10768	4	2	54	0.261894175188973
south	correct_old	20-south	1999	12	8	ZYO-south	0	1	0	NA	M	12959	4	2	54	0.261894175188973
south	correct_old	20-south	1999	12	8	VIR-south	0	1	1	middle	F	12594	4	2	54	0.261894175188973
south	correct_old	20-south	1999	12	8	LOU-south	0	1	1	middle	F	7115	4	2	54	0.261894175188973
south	correct_old	20-south	1999	12	8	ZOR-south	0	1	0	high	F	15516	4	2	54	0.261894175188973
south	correct_old	20-south	1999	12	8	BES-south	0	0	0	NA	M	3828	4	2	54	0.261894175188973
south	correct_old	20-south	1999	12	8	LIN-south	0	0	0	NA	M	2367	4	2	54	0.261894175188973
south	correct_old	20-south	1999	12	8	UTA-south	0	0	0	NA	M	2002	4	2	54	0.261894175188973
south	correct_old	21-south	1999	12	16	ZYO-south	0	1	0	NA	M	12967	1	2	54	0.261894175188973
south	correct_old	21-south	1999	12	16	KAO-south	0	1	0	NA	M	8219	1	2	54	0.261894175188973
south	correct_old	21-south	1999	12	16	HAR-south	0	1	0	middle	F	8950	1	2	54	0.261894175188973
south	correct_old	21-south	1999	12	16	BES-south	0	1	0	NA	M	3836	1	2	54	0.261894175188973
south	correct_old	22-south	1999	12	18	EVA-south	0	1	0	high	F	11874	11	1	54	0.261894175188973
south	correct_old	22-south	1999	12	18	HAR-south	0	1	0	middle	F	8952	11	1	54	0.261894175188973
south	correct_old	22-south	1999	12	18	ZOR-south	0	1	0	high	F	15526	11	1	54	0.261894175188973
south	correct_old	22-south	1999	12	18	ISH-south	0	1	0	middle	F	10778	11	1	54	0.261894175188973
south	correct_old	22-south	1999	12	18	INO-south	0	1	0	NA	M	1798	11	1	54	0.261894175188973
south	correct_old	22-south	1999	12	18	KAO-south	0	1	0	NA	M	8221	11	1	54	0.261894175188973
south	correct_old	22-south	1999	12	18	BES-south	0	0	0	NA	M	3838	11	1	54	0.261894175188973
south	correct_old	22-south	1999	12	18	OLI-south	0	0	1	high	F	9682	11	1	54	0.261894175188973
south	correct_old	22-south	1999	12	18	OLD-south	0	0	0	NA	M	2012	11	1	54	0.261894175188973
south	correct_old	22-south	1999	12	18	YUC-south	0	0	0	low	F	10778	11	1	54	0.261894175188973
south	correct_old	22-south	1999	12	18	YOG-south	0	0	0	NA	M	3473	11	1	54	0.261894175188973
south	correct_old	22-south	1999	12	18	TIT-south	0	1	1	high	F	8952	11	1	54	0.261894175188973
south	correct_old	22-south	1999	12	18	TAB-south	0	0	0	NA	M	2742	11	1	54	0.261894175188973
south	correct_old	22-south	1999	12	18	COC-south	0	1	0	low	F	7125	11	1	54	0.261894175188973
south	correct_old	22-south	1999	12	18	RUB-south	0	0	1	low	F	10778	11	1	54	0.261894175188973
south	correct_old	22-south	1999	12	18	REB-south	0	0	0	NA	F	1739	11	1	54	0.261894175188973
south	correct_old	22-south	1999	12	18	WAP-south	0	0	0	middle	F	11508	11	1	54	0.261894175188973
south	correct_old	22-south	1999	12	18	DUN-south	1	0	0	high	F	9317	11	1	54	0.261894175188973
south	correct_old	22-south	1999	12	18	UTA-south	0	0	0	NA	M	2012	11	1	54	0.261894175188973
south	correct_old	23-south	2000	1	25	OLI-south	0	1	1	high	F	9720	2	0	53	0.248441674087266
south	correct_old	23-south	2000	1	25	ISH-south	0	1	1	middle	F	10816	2	0	53	0.248441674087266
south	correct_old	23-south	2000	1	25	OLD-south	0	1	0	NA	M	2050	2	0	53	0.248441674087266
south	correct_old	23-south	2000	1	25	INO-south	0	1	0	NA	M	1836	2	0	53	0.248441674087266
south	correct_old	24-south	2000	2	8	HAR-south	0	0	0	middle	F	9004	7	0	53	0.194568121104185
south	correct_old	24-south	2000	2	8	ZOR-south	0	1	0	high	F	15578	7	0	53	0.194568121104185
south	correct_old	24-south	2000	2	8	TIT-south	0	0	1	high	F	9004	7	0	53	0.194568121104185
south	correct_old	24-south	2000	2	8	TAB-south	0	0	0	NA	M	2794	7	0	53	0.194568121104185
south	correct_old	24-south	2000	2	8	ALI-south	0	0	0	NA	F	1607	7	0	53	0.194568121104185
south	correct_old	24-south	2000	2	8	MAR-south	0	0	0	middle	F	9004	7	0	53	0.194568121104185
south	correct_old	24-south	2000	2	8	ATR-south	0	0	1	low	F	6812	7	0	53	0.194568121104185
south	correct_old	24-south	2000	2	8	REB-south	0	0	0	NA	F	1791	7	0	53	0.194568121104185
south	correct_old	24-south	2000	2	8	RUB-south	0	0	1	low	F	10830	7	0	53	0.194568121104185
south	correct_old	24-south	2000	2	8	VIR-south	0	0	1	middle	F	12656	7	0	53	0.194568121104185
south	correct_old	25-south	2000	2	12	ZYO-south	0	1	0	NA	M	13025	3	2	53	0.194568121104185
south	correct_old	25-south	2000	2	12	KAO-south	0	1	0	NA	M	8277	3	2	53	0.194568121104185
south	correct_old	25-south	2000	2	12	SAG-south	0	1	0	NA	M	3894	3	2	53	0.194568121104185
south	correct_old	25-south	2000	2	12	UTA-south	0	1	0	NA	M	2068	3	2	53	0.194568121104185
south	correct_old	25-south	2000	2	12	BES-south	0	1	0	NA	M	3894	3	2	53	0.194568121104185
south	correct_old	25-south	2000	2	12	SUM-south	0	1	0	high	F	12660	3	2	53	0.194568121104185
south	correct_old	25-south	2000	2	12	HAR-south	0	1	0	middle	F	9008	3	2	53	0.194568121104185
south	correct_old	25-south	2000	2	12	DUN-south	1	1	0	high	F	9373	3	2	53	0.194568121104185
south	correct_old	26-south	2000	5	4	KAO-south	0	1	0	NA	M	8359	6	1	53	0.16710758377425
south	correct_old	26-south	2000	5	4	KIN-south	0	1	0	NA	F	3611	6	1	53	0.16710758377425
south	correct_old	26-south	2000	5	4	LIN-south	0	0	0	NA	M	2515	6	1	53	0.16710758377425
south	correct_old	26-south	2000	5	4	LOU-south	0	0	1	middle	F	7263	6	1	53	0.16710758377425
south	correct_old	26-south	2000	5	4	HAR-south	0	1	0	middle	F	9090	6	1	53	0.16710758377425
south	correct_old	26-south	2000	5	4	KAB-south	0	0	0	middle	F	8359	6	1	53	0.16710758377425
south	correct_old	26-south	2000	5	4	HUX-south	0	1	0	NA	M	1205	6	1	53	0.16710758377425
south	correct_old	26-south	2000	5	4	EVA-south	0	0	0	high	F	12012	6	1	53	0.16710758377425
south	correct_old	26-south	2000	5	4	ALI-south	0	0	0	NA	F	1693	6	1	53	0.16710758377425
south	correct_old	26-south	2000	5	4	ATR-south	0	0	1	low	F	6898	6	1	53	0.16710758377425
south	correct_old	26-south	2000	5	4	MAR-south	0	0	0	middle	F	9090	6	1	53	0.16710758377425
south	correct_old	27-south	2000	5	20	ZYO-south	0	1	0	NA	M	13123	9	2	53	0.16710758377425
south	correct_old	27-south	2000	5	20	KAO-south	0	1	0	NA	M	8375	9	2	53	0.16710758377425
south	correct_old	27-south	2000	5	20	EVA-south	0	0	0	high	F	12028	9	2	53	0.16710758377425
south	correct_old	27-south	2000	5	20	KAB-south	0	0	0	middle	F	8375	9	2	53	0.16710758377425
south	correct_old	27-south	2000	5	20	KIN-south	0	0	0	NA	F	3627	9	2	53	0.16710758377425
south	correct_old	27-south	2000	5	20	BES-south	0	0	0	NA	M	3992	9	2	53	0.16710758377425
south	correct_old	27-south	2000	5	20	DUN-south	0	1	0	high	F	9471	9	2	53	0.16710758377425
south	correct_old	27-south	2000	5	20	LOU-south	0	1	1	middle	F	7279	9	2	53	0.16710758377425
south	correct_old	27-south	2000	5	20	LIN-south	0	1	0	NA	M	2531	9	2	53	0.16710758377425
south	correct_old	27-south	2000	5	20	WAP-south	0	1	0	middle	F	11662	9	2	53	0.16710758377425
south	correct_old	27-south	2000	5	20	SAG-south	0	0	0	NA	M	3992	9	2	53	0.16710758377425
south	correct_old	27-south	2000	5	20	SUM-south	1	1	0	high	F	12758	9	2	53	0.16710758377425
south	correct_old	27-south	2000	5	20	UTA-south	0	1	0	NA	M	2166	9	2	53	0.16710758377425
south	correct_old	27-south	2000	5	20	SET-south	0	1	0	NA	F	1527	9	2	53	0.16710758377425
south	correct_old	27-south	2000	5	20	HAR-south	0	0	0	middle	F	9106	9	2	53	0.16710758377425
south	correct_old	27-south	2000	5	20	MAR-south	1	0	0	middle	F	9106	9	2	53	0.16710758377425
south	correct_old	27-south	2000	5	20	YOG-south	0	0	0	NA	M	3627	9	2	53	0.16710758377425
south	correct_old	27-south	2000	5	20	YUC-south	0	0	0	low	F	10932	9	2	53	0.16710758377425
south	correct_old	28-south	2000	5	23	TIT-south	0	1	1	high	F	9109	13	2	53	0.16710758377425
south	correct_old	28-south	2000	5	23	MAN-south	0	1	0	low	F	12031	13	2	53	0.16710758377425
south	correct_old	28-south	2000	5	23	BES-south	0	0	0	NA	M	3995	13	2	53	0.16710758377425
south	correct_old	28-south	2000	5	23	KAO-south	0	1	0	NA	M	8378	13	2	53	0.16710758377425
south	correct_old	28-south	2000	5	23	SAG-south	0	0	0	NA	M	3995	13	2	53	0.16710758377425
south	correct_old	28-south	2000	5	23	SUM-south	1	0	0	high	F	12761	13	2	53	0.16710758377425
south	correct_old	28-south	2000	5	23	ZYO-south	0	1	0	NA	M	13126	13	2	53	0.16710758377425
south	correct_old	28-south	2000	5	23	OLI-south	0	0	1	high	F	9839	13	2	53	0.16710758377425
south	correct_old	28-south	2000	5	23	OLD-south	0	0	0	NA	M	2169	13	2	53	0.16710758377425
south	correct_old	28-south	2000	5	23	GAR-south	0	0	1	low	F	10935	13	2	53	0.16710758377425
south	correct_old	28-south	2000	5	23	GOG-south	0	0	0	NA	M	3265	13	2	53	0.16710758377425
south	correct_old	28-south	2000	5	23	MAR-south	1	0	0	middle	F	9109	13	2	53	0.16710758377425
south	correct_old	28-south	2000	5	23	LOU-south	0	0	1	middle	F	7282	13	2	53	0.16710758377425
south	correct_old	28-south	2000	5	23	LIN-south	0	0	0	NA	M	2534	13	2	53	0.16710758377425
south	correct_old	28-south	2000	5	23	TAB-south	0	1	0	NA	M	2899	13	2	53	0.16710758377425
south	correct_old	28-south	2000	5	23	MAX-south	0	0	0	NA	M	1804	13	2	53	0.16710758377425
south	correct_old	28-south	2000	5	23	ATR-south	0	1	1	low	F	6917	13	2	53	0.16710758377425
south	correct_old	28-south	2000	5	23	ALI-south	0	1	0	NA	F	1712	13	2	53	0.16710758377425
south	correct_old	28-south	2000	5	23	KAB-south	0	1	0	middle	F	8378	13	2	53	0.16710758377425
south	correct_old	28-south	2000	5	23	KIN-south	0	1	0	NA	F	3630	13	2	53	0.16710758377425
south	correct_old	28-south	2000	5	23	KUB-south	0	1	0	NA	M	1430	13	2	53	0.16710758377425
south	correct_old	28-south	2000	5	23	UTA-south	0	0	0	NA	M	2169	13	2	53	0.16710758377425
south	correct_old	28-south	2000	5	23	EVA-south	0	0	0	high	F	12031	13	2	53	0.16710758377425
south	correct_old	28-south	2000	5	23	HAR-south	0	0	0	middle	F	9109	13	2	53	0.16710758377425
south	correct_old	28-south	2000	5	23	WAP-south	0	0	0	middle	F	11665	13	2	53	0.16710758377425
south	correct_old	28-south	2000	5	23	YOG-south	0	0	0	NA	M	3630	13	2	53	0.16710758377425
south	correct_old	28-south	2000	5	23	YUC-south	0	0	0	low	F	10935	13	2	53	0.16710758377425
south	correct_old	29-south	2000	5	28	TIT-south	0	1	1	high	F	9114	10	2	53	0.16710758377425
south	correct_old	29-south	2000	5	28	KAO-south	0	1	0	NA	M	8383	10	2	53	0.16710758377425
south	correct_old	29-south	2000	5	28	TAB-south	0	0	0	NA	M	2904	10	2	53	0.16710758377425
south	correct_old	29-south	2000	5	28	HAR-south	0	1	0	middle	F	9114	10	2	53	0.16710758377425
south	correct_old	29-south	2000	5	28	ZYO-south	0	1	0	NA	M	13131	10	2	53	0.16710758377425
south	correct_old	29-south	2000	5	28	DUN-south	1	1	0	high	F	9479	10	2	53	0.16710758377425
south	correct_old	29-south	2000	5	28	BES-south	0	0	0	NA	M	4000	10	2	53	0.16710758377425
south	correct_old	29-south	2000	5	28	YOG-south	0	1	0	NA	M	3635	10	2	53	0.16710758377425
south	correct_old	29-south	2000	5	28	SUM-south	1	1	0	high	F	12766	10	2	53	0.16710758377425
south	correct_old	29-south	2000	5	28	UTA-south	0	0	0	NA	M	2174	10	2	53	0.16710758377425
south	correct_old	29-south	2000	5	28	GAR-south	0	1	1	low	F	10940	10	2	53	0.16710758377425
south	correct_old	29-south	2000	5	28	GOG-south	0	0	0	NA	M	3270	10	2	53	0.16710758377425
south	correct_old	29-south	2000	5	28	SAG-south	0	1	0	NA	M	4000	10	2	53	0.16710758377425
south	correct_old	29-south	2000	5	28	SET-south	0	1	0	NA	F	1535	10	2	53	0.16710758377425
south	correct_old	29-south	2000	5	28	KAB-south	0	0	0	middle	F	8383	10	2	53	0.16710758377425
south	correct_old	29-south	2000	5	28	LIN-south	0	0	0	NA	M	2539	10	2	53	0.16710758377425
south	correct_old	29-south	2000	5	28	LOU-south	0	0	1	middle	F	7287	10	2	53	0.16710758377425
south	correct_old	29-south	2000	5	28	MAN-south	0	0	0	low	F	12036	10	2	53	0.16710758377425
south	correct_old	29-south	2000	5	28	MAR-south	0	0	0	middle	F	9114	10	2	53	0.16710758377425
south	correct_old	29-south	2000	5	28	OLD-south	0	0	0	NA	M	2174	10	2	53	0.16710758377425
south	correct_old	29-south	2000	5	28	OLI-south	0	0	1	high	F	9844	10	2	53	0.16710758377425
south	correct_old	30-south	2000	6	19	ISH-south	0	1	1	middle	F	10962	10	2	53	0.304060017652251
south	correct_old	30-south	2000	6	19	ZYO-south	0	1	0	NA	M	13153	10	2	53	0.304060017652251
south	correct_old	30-south	2000	6	19	TIT-south	0	1	1	high	F	9136	10	2	53	0.304060017652251
south	correct_old	30-south	2000	6	19	TAB-south	0	1	0	NA	M	2926	10	2	53	0.304060017652251
south	correct_old	30-south	2000	6	19	YOG-south	0	0	0	NA	M	3657	10	2	53	0.304060017652251
south	correct_old	30-south	2000	6	19	MAN-south	0	0	0	low	F	12058	10	2	53	0.304060017652251
south	correct_old	30-south	2000	6	19	ATR-south	0	0	1	low	F	6944	10	2	53	0.304060017652251
south	correct_old	30-south	2000	6	19	ALI-south	0	0	0	NA	F	1739	10	2	53	0.304060017652251
south	correct_old	30-south	2000	6	19	JUL-south	0	0	1	high	F	10962	10	2	53	0.304060017652251
south	correct_old	30-south	2000	6	19	YUC-south	0	0	0	low	F	10962	10	2	53	0.304060017652251
south	correct_old	30-south	2000	6	19	MAR-south	0	0	0	middle	F	9136	10	2	53	0.304060017652251
south	correct_old	30-south	2000	6	19	INO-south	0	1	0	NA	M	1982	10	2	53	0.304060017652251
south	correct_old	30-south	2000	6	19	MUS-south	0	0	0	NA	M	1862	10	2	53	0.304060017652251
south	correct_old	30-south	2000	6	19	GOG-south	0	0	0	NA	M	3292	10	2	53	0.304060017652251
south	correct_old	30-south	2000	6	19	WAP-south	0	0	0	middle	F	11692	10	2	53	0.304060017652251
south	correct_old	30-south	2000	6	19	BES-south	0	0	0	NA	M	4022	10	2	53	0.304060017652251
south	correct_old	30-south	2000	6	19	EVA-south	0	0	0	high	F	12058	10	2	53	0.304060017652251
south	correct_old	30-south	2000	6	19	GAR-south	0	0	1	low	F	10962	10	2	53	0.304060017652251
south	correct_old	30-south	2000	6	19	KAO-south	0	0	0	NA	M	8405	10	2	53	0.304060017652251
south	correct_old	31-south	2000	7	16	END-south	0	1	0	NA	F	1574	2	0	53	0.291722000885347
south	correct_old	31-south	2000	7	16	WAP-south	0	1	0	middle	F	11719	2	0	53	0.291722000885347
south	correct_old	31-south	2000	7	16	WOO-south	0	1	0	NA	M	2223	2	0	53	0.291722000885347
south	correct_old	31-south	2000	7	16	EVA-south	0	0	0	high	F	12085	2	0	53	0.291722000885347
south	correct_old	32-south	2000	8	6	ISH-south	0	1	1	middle	F	11010	3	2	53	0.259423503325942
south	correct_old	32-south	2000	8	6	BES-south	0	1	0	NA	M	4070	3	2	53	0.259423503325942
south	correct_old	32-south	2000	8	6	ZYO-south	0	1	0	NA	M	13201	3	2	53	0.259423503325942
south	correct_old	32-south	2000	8	6	KAO-south	0	1	0	NA	M	8453	3	2	53	0.259423503325942
south	correct_old	32-south	2000	8	6	INO-south	0	1	0	NA	M	2030	3	2	53	0.259423503325942
south	correct_old	32-south	2000	8	6	GAR-south	0	1	1	low	F	11010	3	2	53	0.259423503325942
south	correct_old	32-south	2000	8	6	GOG-south	0	0	0	NA	M	3340	3	2	53	0.259423503325942
south	correct_old	32-south	2000	8	6	SUM-south	0	0	0	high	F	12836	3	2	53	0.259423503325942
south	correct_old	32-south	2000	8	6	SAG-south	0	0	0	NA	M	4070	3	2	53	0.259423503325942
south	correct_old	32-south	2000	8	6	SET-south	0	0	0	NA	F	1605	3	2	53	0.259423503325942
south	correct_old	33-south	2000	8	14	KAO-south	0	1	0	NA	M	8461	0	1	53	0.259423503325942
south	correct_old	34-south	2000	8	27	ZYO-south	0	1	0	NA	M	13222	1	2	53	0.259423503325942
south	correct_old	34-south	2000	8	27	KAO-south	0	1	0	NA	M	8474	1	2	53	0.259423503325942
south	correct_old	34-south	2000	8	27	BES-south	0	1	0	NA	M	4091	1	2	53	0.259423503325942
south	correct_old	34-south	2000	8	27	SAG-south	0	1	0	NA	M	4091	1	2	53	0.259423503325942
south	correct_old	34-south	2000	8	27	SUM-south	0	1	0	high	F	12857	1	2	53	0.259423503325942
south	correct_old	34-south	2000	8	27	SET-south	0	1	0	NA	F	1626	1	2	53	0.259423503325942
south	correct_old	35-south	2000	9	11	KAO-south	0	1	0	NA	M	8489	9	1	53	0.286728806036396
south	correct_old	35-south	2000	9	11	YOG-south	0	1	0	NA	M	3741	9	1	53	0.286728806036396
south	correct_old	35-south	2000	9	11	YUC-south	0	1	0	low	F	11046	9	1	53	0.286728806036396
south	correct_old	35-south	2000	9	11	LOU-south	0	1	0	middle	F	7393	9	1	53	0.286728806036396
south	correct_old	35-south	2000	9	11	LIN-south	0	1	0	NA	M	2645	9	1	53	0.286728806036396
south	correct_old	35-south	2000	9	11	ATR-south	0	1	1	low	F	7028	9	1	53	0.286728806036396
south	correct_old	35-south	2000	9	11	ALI-south	0	1	0	NA	F	1823	9	1	53	0.286728806036396
south	correct_old	35-south	2000	9	11	GOG-south	0	1	0	NA	M	3376	9	1	53	0.286728806036396
south	correct_old	35-south	2000	9	11	GAR-south	0	1	1	low	F	11046	9	1	53	0.286728806036396
south	correct_old	35-south	2000	9	11	KAB-south	0	1	0	middle	F	8489	9	1	53	0.286728806036396
south	correct_old	35-south	2000	9	11	KIN-south	0	1	0	NA	F	3741	9	1	53	0.286728806036396
south	correct_old	35-south	2000	9	11	TIT-south	0	1	1	high	F	9220	9	1	53	0.286728806036396
south	correct_old	35-south	2000	9	11	TAB-south	0	1	0	NA	M	3010	9	1	53	0.286728806036396
south	correct_old	35-south	2000	9	11	EVA-south	0	1	0	high	F	12142	9	1	53	0.286728806036396
south	correct_old	35-south	2000	9	11	UTA-south	0	1	0	NA	M	2280	9	1	53	0.286728806036396
south	correct_old	35-south	2000	9	11	DUN-south	0	1	0	high	F	9585	9	1	53	0.286728806036396
south	correct_old	35-south	2000	9	11	HAR-south	0	1	0	middle	F	9220	9	1	53	0.286728806036396
south	correct_old	35-south	2000	9	11	HUX-south	0	1	0	NA	M	1335	9	1	53	0.286728806036396
south	correct_old	36-south	2000	9	19	KAB-south	1	1	0	middle	F	8497	17	1	53	0.286728806036396
south	correct_old	36-south	2000	9	19	KIN-south	0	1	0	NA	F	3749	17	1	53	0.286728806036396
south	correct_old	36-south	2000	9	19	WAP-south	1	1	0	middle	F	11784	17	1	53	0.286728806036396
south	correct_old	36-south	2000	9	19	INO-south	0	1	0	NA	M	2074	17	1	53	0.286728806036396
south	correct_old	36-south	2000	9	19	ZYO-south	0	0	0	NA	M	13245	17	1	53	0.286728806036396
south	correct_old	36-south	2000	9	19	BES-south	0	0	0	NA	M	4114	17	1	53	0.286728806036396
south	correct_old	36-south	2000	9	19	YAO-south	0	0	0	NA	M	1770	17	1	53	0.286728806036396
south	correct_old	36-south	2000	9	19	RUB-south	0	0	1	low	F	11054	17	1	53	0.286728806036396
south	correct_old	36-south	2000	9	19	REB-south	0	0	0	NA	F	2015	17	1	53	0.286728806036396
south	correct_old	36-south	2000	9	19	JUL-south	0	0	1	high	F	11054	17	1	53	0.286728806036396
south	correct_old	36-south	2000	9	19	OLI-south	1	0	1	high	F	9958	17	1	53	0.286728806036396
south	correct_old	36-south	2000	9	19	OLD-south	0	0	0	NA	M	2288	17	1	53	0.286728806036396
south	correct_old	36-south	2000	9	19	VIR-south	0	0	1	middle	F	12880	17	1	53	0.286728806036396
south	correct_old	36-south	2000	9	19	COC-south	1	0	0	low	F	7401	17	1	53	0.286728806036396
south	correct_old	36-south	2000	9	19	SAG-south	0	0	0	NA	M	4114	17	1	53	0.286728806036396
south	correct_old	36-south	2000	9	19	ZOR-south	0	0	0	high	F	15802	17	1	53	0.286728806036396
south	correct_old	36-south	2000	9	19	ISH-south	0	0	1	middle	F	11054	17	1	53	0.286728806036396
south	correct_old	36-south	2000	9	19	HAR-south	0	0	0	middle	F	9228	17	1	53	0.286728806036396
south	correct_old	36-south	2000	9	19	ALI-south	0	0	0	NA	F	1831	17	1	53	0.286728806036396
south	correct_old	36-south	2000	9	19	ATR-south	0	0	1	low	F	7036	17	1	53	0.286728806036396
south	correct_old	36-south	2000	9	19	DUN-south	0	0	0	high	F	9593	17	1	53	0.286728806036396
south	correct_old	36-south	2000	9	19	EVA-south	0	0	0	high	F	12150	17	1	53	0.286728806036396
south	correct_old	36-south	2000	9	19	GAR-south	0	0	1	low	F	11054	17	1	53	0.286728806036396
south	correct_old	36-south	2000	9	19	GOG-south	0	0	0	NA	M	3384	17	1	53	0.286728806036396
south	correct_old	36-south	2000	9	19	MAR-south	1	0	0	middle	F	9228	17	1	53	0.286728806036396
south	correct_old	36-south	2000	9	19	SUM-south	1	0	0	high	F	12880	17	1	53	0.286728806036396
south	correct_old	36-south	2000	9	19	TAB-south	0	0	0	NA	M	3018	17	1	53	0.286728806036396
south	correct_old	36-south	2000	9	19	TIT-south	0	0	1	high	F	9228	17	1	53	0.286728806036396
south	correct_old	36-south	2000	9	19	UTA-south	0	0	0	NA	M	2288	17	1	53	0.286728806036396
south	correct_old	37-south	2000	10	7	ZYO-south	0	1	0	NA	M	13263	16	2	51	0.434473567303421
south	correct_old	37-south	2000	10	7	KAO-south	0	1	0	NA	M	8515	16	2	51	0.434473567303421
south	correct_old	37-south	2000	10	7	DUN-south	1	1	0	high	F	9611	16	2	51	0.434473567303421
south	correct_old	37-south	2000	10	7	YOG-south	0	1	0	NA	M	3767	16	2	51	0.434473567303421
south	correct_old	37-south	2000	10	7	LOU-south	0	1	0	middle	F	7419	16	2	51	0.434473567303421
south	correct_old	37-south	2000	10	7	HAR-south	0	1	0	middle	F	9246	16	2	51	0.434473567303421
south	correct_old	37-south	2000	10	7	VIR-south	0	1	1	middle	F	12898	16	2	51	0.434473567303421
south	correct_old	37-south	2000	10	7	MAR-south	0	1	0	middle	F	9246	16	2	51	0.434473567303421
south	correct_old	37-south	2000	10	7	BES-south	0	0	0	NA	M	4132	16	2	51	0.434473567303421
south	correct_old	37-south	2000	10	7	LIN-south	0	0	0	NA	M	2671	16	2	51	0.434473567303421
south	correct_old	37-south	2000	10	7	JUL-south	0	0	1	high	F	11072	16	2	51	0.434473567303421
south	correct_old	37-south	2000	10	7	ATR-south	1	0	1	low	F	7054	16	2	51	0.434473567303421
south	correct_old	37-south	2000	10	7	UTA-south	0	0	0	NA	M	2306	16	2	51	0.434473567303421
south	correct_old	37-south	2000	10	7	TAB-south	0	0	0	NA	M	3036	16	2	51	0.434473567303421
south	correct_old	37-south	2000	10	7	ISH-south	0	0	1	middle	F	11072	16	2	51	0.434473567303421
south	correct_old	37-south	2000	10	7	INO-south	0	0	0	NA	M	2092	16	2	51	0.434473567303421
south	correct_old	37-south	2000	10	7	OLI-south	0	0	1	high	F	9976	16	2	51	0.434473567303421
south	correct_old	37-south	2000	10	7	ORE-south	0	0	0	NA	M	663	16	2	51	0.434473567303421
south	correct_old	37-south	2000	10	7	KAB-south	0	0	0	middle	F	8515	16	2	51	0.434473567303421
south	correct_old	37-south	2000	10	7	KIN-south	0	0	0	NA	F	3767	16	2	51	0.434473567303421
south	correct_old	37-south	2000	10	7	WAP-south	0	0	0	middle	F	11802	16	2	51	0.434473567303421
south	correct_old	37-south	2000	10	7	ALI-south	0	0	0	NA	F	1849	16	2	51	0.434473567303421
south	correct_old	37-south	2000	10	7	GAR-south	0	0	1	low	F	11072	16	2	51	0.434473567303421
south	correct_old	37-south	2000	10	7	GOG-south	0	0	0	NA	M	3402	16	2	51	0.434473567303421
south	correct_old	37-south	2000	10	7	SAG-south	0	0	0	NA	M	4132	16	2	51	0.434473567303421
south	correct_old	37-south	2000	10	7	COC-south	0	0	0	low	F	7419	16	2	51	0.434473567303421
south	correct_old	37-south	2000	10	7	ZOR-south	0	0	0	high	F	15820	16	2	51	0.434473567303421
south	correct_old	37-south	2000	10	7	OLD-south	0	0	0	NA	M	2306	16	2	51	0.434473567303421
south	correct_old	37-south	2000	10	7	YUC-south	0	0	0	low	F	11072	16	2	51	0.434473567303421
south	correct_old	37-south	2000	10	7	MAN-south	0	0	0	low	F	12168	16	2	51	0.434473567303421
south	correct_old	38-south	2000	10	8	SUM-south	0	1	0	high	F	12899	16	2	51	0.434473567303421
south	correct_old	38-south	2000	10	8	ZYO-south	0	1	0	NA	M	13264	16	2	51	0.434473567303421
south	correct_old	38-south	2000	10	8	SAG-south	0	1	0	NA	M	4133	16	2	51	0.434473567303421
south	correct_old	38-south	2000	10	8	KAO-south	0	1	0	NA	M	8516	16	2	51	0.434473567303421
south	correct_old	38-south	2000	10	8	ZOR-south	0	1	0	high	F	15821	16	2	51	0.434473567303421
south	correct_old	38-south	2000	10	8	DUN-south	1	1	0	high	F	9612	16	2	51	0.434473567303421
south	correct_old	38-south	2000	10	8	KAB-south	0	1	0	middle	F	8516	16	2	51	0.434473567303421
south	correct_old	38-south	2000	10	8	LOU-south	0	1	0	middle	F	7420	16	2	51	0.434473567303421
south	correct_old	38-south	2000	10	8	LIN-south	0	1	0	NA	M	2672	16	2	51	0.434473567303421
south	correct_old	38-south	2000	10	8	LUK-south	0	1	0	NA	M	810	16	2	51	0.434473567303421
south	correct_old	38-south	2000	10	8	KIN-south	0	1	0	NA	F	3768	16	2	51	0.434473567303421
south	correct_old	38-south	2000	10	8	INO-south	0	1	0	NA	M	2093	16	2	51	0.434473567303421
south	correct_old	38-south	2000	10	8	UTA-south	0	1	0	NA	M	2307	16	2	51	0.434473567303421
south	correct_old	38-south	2000	10	8	VIR-south	0	1	1	middle	F	12899	16	2	51	0.434473567303421
south	correct_old	38-south	2000	10	8	BES-south	0	0	0	NA	M	4133	16	2	51	0.434473567303421
south	correct_old	38-south	2000	10	8	YOG-south	0	0	0	NA	M	3768	16	2	51	0.434473567303421
south	correct_old	38-south	2000	10	8	GOG-south	0	0	0	NA	M	3403	16	2	51	0.434473567303421
south	correct_old	38-south	2000	10	8	WAP-south	0	0	0	middle	F	11803	16	2	51	0.434473567303421
south	correct_old	38-south	2000	10	8	JUL-south	0	0	1	high	F	11073	16	2	51	0.434473567303421
south	correct_old	38-south	2000	10	8	MAR-south	0	0	0	middle	F	9247	16	2	51	0.434473567303421
south	correct_old	38-south	2000	10	8	EVA-south	0	0	0	high	F	12169	16	2	51	0.434473567303421
south	correct_old	38-south	2000	10	8	COC-south	0	0	0	low	F	7420	16	2	51	0.434473567303421
south	correct_old	38-south	2000	10	8	GAR-south	0	0	1	low	F	11073	16	2	51	0.434473567303421
south	correct_old	38-south	2000	10	8	YUC-south	0	1	0	low	F	11073	16	2	51	0.434473567303421
south	correct_old	38-south	2000	10	8	OLI-south	0	0	1	high	F	9977	16	2	51	0.434473567303421
south	correct_old	38-south	2000	10	8	OLD-south	0	0	0	NA	M	2307	16	2	51	0.434473567303421
south	correct_old	38-south	2000	10	8	RUB-south	0	0	1	low	F	11073	16	2	51	0.434473567303421
south	correct_old	38-south	2000	10	8	REB-south	0	0	0	NA	F	2034	16	2	51	0.434473567303421
south	correct_old	38-south	2000	10	8	ISH-south	0	0	1	middle	F	11073	16	2	51	0.434473567303421
south	correct_old	38-south	2000	10	8	TAB-south	0	0	0	NA	M	3037	16	2	51	0.434473567303421
south	correct_old	38-south	2000	10	8	KUB-south	0	1	0	NA	M	1568	16	2	51	0.434473567303421
south	correct_old	38-south	2000	10	8	SET-south	0	1	0	NA	F	1668	16	2	51	0.434473567303421
south	correct_old	38-south	2000	10	8	YAO-south	0	1	0	NA	M	1789	16	2	51	0.434473567303421
south	correct_old	39-south	2000	10	11	ZYO-south	0	1	0	NA	M	13267	18	2	51	0.434473567303421
south	correct_old	39-south	2000	10	11	ATR-south	0	1	1	low	F	7058	18	2	51	0.434473567303421
south	correct_old	39-south	2000	10	11	ALI-south	0	1	0	NA	F	1853	18	2	51	0.434473567303421
south	correct_old	39-south	2000	10	11	KAO-south	0	1	0	NA	M	8519	18	2	51	0.434473567303421
south	correct_old	39-south	2000	10	11	INO-south	0	1	0	NA	M	2096	18	2	51	0.434473567303421
south	correct_old	39-south	2000	10	11	EVA-south	0	1	0	high	F	12172	18	2	51	0.434473567303421
south	correct_old	39-south	2000	10	11	DUN-south	0	1	0	high	F	9615	18	2	51	0.434473567303421
south	correct_old	39-south	2000	10	11	UTA-south	0	1	0	NA	M	2310	18	2	51	0.434473567303421
south	correct_old	39-south	2000	10	11	ZOR-south	0	1	0	high	F	15824	18	2	51	0.434473567303421
south	correct_old	39-south	2000	10	11	BES-south	0	0	0	NA	M	4136	18	2	51	0.434473567303421
south	correct_old	39-south	2000	10	11	SAG-south	0	0	0	NA	M	4136	18	2	51	0.434473567303421
south	correct_old	39-south	2000	10	11	SUM-south	0	0	0	high	F	12902	18	2	51	0.434473567303421
south	correct_old	39-south	2000	10	11	LOU-south	0	0	0	middle	F	7423	18	2	51	0.434473567303421
south	correct_old	39-south	2000	10	11	LIN-south	0	0	0	NA	M	2675	18	2	51	0.434473567303421
south	correct_old	39-south	2000	10	11	KAB-south	0	1	0	middle	F	8519	18	2	51	0.434473567303421
south	correct_old	39-south	2000	10	11	WAP-south	0	0	0	middle	F	11806	18	2	51	0.434473567303421
south	correct_old	39-south	2000	10	11	MAN-south	0	0	0	low	F	12172	18	2	51	0.434473567303421
south	correct_old	39-south	2000	10	11	JUL-south	0	0	1	high	F	11076	18	2	51	0.434473567303421
south	correct_old	39-south	2000	10	11	RUB-south	0	0	1	low	F	11076	18	2	51	0.434473567303421
south	correct_old	39-south	2000	10	11	REB-south	0	0	0	NA	F	2037	18	2	51	0.434473567303421
south	correct_old	39-south	2000	10	11	KIN-south	0	0	0	NA	F	3771	18	2	51	0.434473567303421
south	correct_old	39-south	2000	10	11	MAR-south	0	0	0	middle	F	9250	18	2	51	0.434473567303421
south	correct_old	39-south	2000	10	11	TAB-south	0	0	0	NA	M	3040	18	2	51	0.434473567303421
south	correct_old	39-south	2000	10	11	YOG-south	0	0	0	NA	M	3771	18	2	51	0.434473567303421
south	correct_old	39-south	2000	10	11	COC-south	0	0	0	low	F	7423	18	2	51	0.434473567303421
south	correct_old	39-south	2000	10	11	ISH-south	0	0	1	middle	F	11076	18	2	51	0.434473567303421
south	correct_old	39-south	2000	10	11	VIR-south	0	0	1	middle	F	12902	18	2	51	0.434473567303421
south	correct_old	39-south	2000	10	11	YAO-south	0	0	0	NA	M	1792	18	2	51	0.434473567303421
south	correct_old	39-south	2000	10	11	OLI-south	0	0	1	high	F	9980	18	2	51	0.434473567303421
south	correct_old	39-south	2000	10	11	OLD-south	0	0	0	NA	M	2310	18	2	51	0.434473567303421
south	correct_old	39-south	2000	10	11	YUC-south	0	0	0	low	F	11076	18	2	51	0.434473567303421
south	correct_old	39-south	2000	10	11	ATH-south	0	1	0	NA	F	392	18	2	51	0.434473567303421
south	correct_old	39-south	2000	10	11	HAR-south	0	0	0	middle	F	9250	18	2	51	0.434473567303421
south	correct_old	40-south	2000	10	12	ZYO-south	0	1	0	NA	M	13268	3	1	51	0.434473567303421
south	correct_old	40-south	2000	10	12	KAB-south	0	1	0	middle	F	8520	3	1	51	0.434473567303421
south	correct_old	40-south	2000	10	12	KIN-south	0	1	0	NA	F	3772	3	1	51	0.434473567303421
south	correct_old	40-south	2000	10	12	KUB-south	0	1	0	NA	M	1572	3	1	51	0.434473567303421
south	correct_old	40-south	2000	10	12	BES-south	0	0	0	NA	M	4137	3	1	51	0.434473567303421
south	correct_old	40-south	2000	10	12	TAB-south	0	0	0	NA	M	3041	3	1	51	0.434473567303421
south	correct_old	40-south	2000	10	12	GAR-south	0	0	1	low	F	11077	3	1	51	0.434473567303421
south	correct_old	40-south	2000	10	12	UTA-south	0	0	0	NA	M	2311	3	1	51	0.434473567303421
south	correct_old	40-south	2000	10	12	ZOR-south	0	0	0	high	F	15825	3	1	51	0.434473567303421
south	correct_old	41-south	2000	10	12	ZYO-south	0	1	0	NA	M	13268	14	1	51	0.434473567303421
south	correct_old	41-south	2000	10	12	SAG-south	0	1	0	NA	M	4137	14	1	51	0.434473567303421
south	correct_old	41-south	2000	10	12	KAB-south	0	1	0	middle	F	8520	14	1	51	0.434473567303421
south	correct_old	41-south	2000	10	12	KIN-south	0	1	0	NA	F	3772	14	1	51	0.434473567303421
south	correct_old	41-south	2000	10	12	MAR-south	0	1	0	middle	F	9251	14	1	51	0.434473567303421
south	correct_old	41-south	2000	10	12	TAB-south	0	1	0	NA	M	3041	14	1	51	0.434473567303421
south	correct_old	41-south	2000	10	12	BES-south	0	1	0	NA	M	4137	14	1	51	0.434473567303421
south	correct_old	41-south	2000	10	12	MAN-south	0	1	0	low	F	12173	14	1	51	0.434473567303421
south	correct_old	41-south	2000	10	12	MAX-south	0	1	0	NA	M	1946	14	1	51	0.434473567303421
south	correct_old	41-south	2000	10	12	KUB-south	0	1	0	NA	M	1572	14	1	51	0.434473567303421
south	correct_old	41-south	2000	10	12	ALI-south	0	1	0	NA	F	1854	14	1	51	0.434473567303421
south	correct_old	41-south	2000	10	12	SUM-south	0	0	0	high	F	12903	14	1	51	0.434473567303421
south	correct_old	41-south	2000	10	12	EVA-south	0	1	0	high	F	12173	14	1	51	0.434473567303421
south	correct_old	41-south	2000	10	12	DUN-south	0	1	0	high	F	9616	14	1	51	0.434473567303421
south	correct_old	41-south	2000	10	12	WAP-south	0	1	0	middle	F	11807	14	1	51	0.434473567303421
south	correct_old	41-south	2000	10	12	LOU-south	0	0	0	middle	F	7424	14	1	51	0.434473567303421
south	correct_old	41-south	2000	10	12	LIN-south	0	0	0	NA	M	2676	14	1	51	0.434473567303421
south	correct_old	41-south	2000	10	12	ATR-south	0	0	1	low	F	7059	14	1	51	0.434473567303421
south	correct_old	41-south	2000	10	12	ZOR-south	0	0	0	high	F	15825	14	1	51	0.434473567303421
south	correct_old	41-south	2000	10	12	UTA-south	0	0	0	NA	M	2311	14	1	51	0.434473567303421
south	correct_old	41-south	2000	10	12	COC-south	0	0	0	low	F	7424	14	1	51	0.434473567303421
south	correct_old	41-south	2000	10	12	HAR-south	0	0	0	middle	F	9251	14	1	51	0.434473567303421
south	correct_old	41-south	2000	10	12	GAR-south	0	0	1	low	F	11077	14	1	51	0.434473567303421
south	correct_old	41-south	2000	10	12	GOG-south	0	0	0	NA	M	3407	14	1	51	0.434473567303421
south	correct_old	41-south	2000	10	12	WOO-south	0	1	0	NA	M	2311	14	1	51	0.434473567303421
south	correct_old	41-south	2000	10	12	OLI-south	0	1	1	high	F	9981	14	1	51	0.434473567303421
south	correct_old	42-south	2000	10	19	ZYO-south	0	1	0	NA	M	13275	15	2	51	0.434473567303421
south	correct_old	42-south	2000	10	19	KAO-south	0	1	0	NA	M	8527	15	2	51	0.434473567303421
south	correct_old	42-south	2000	10	19	DUN-south	0	1	0	high	F	9623	15	2	51	0.434473567303421
south	correct_old	42-south	2000	10	19	KAB-south	0	1	0	middle	F	8527	15	2	51	0.434473567303421
south	correct_old	42-south	2000	10	19	EVA-south	0	1	0	high	F	12180	15	2	51	0.434473567303421
south	correct_old	42-south	2000	10	19	ZOR-south	0	1	0	high	F	15832	15	2	51	0.434473567303421
south	correct_old	42-south	2000	10	19	UTA-south	0	1	0	NA	M	2318	15	2	51	0.434473567303421
south	correct_old	42-south	2000	10	19	INO-south	0	1	0	NA	M	2104	15	2	51	0.434473567303421
south	correct_old	42-south	2000	10	19	VIR-south	0	1	1	middle	F	12910	15	2	51	0.434473567303421
south	correct_old	42-south	2000	10	19	KIN-south	0	1	0	NA	F	3779	15	2	51	0.434473567303421
south	correct_old	42-south	2000	10	19	KUB-south	0	1	0	NA	M	1579	15	2	51	0.434473567303421
south	correct_old	42-south	2000	10	19	ALI-south	0	1	0	NA	F	1861	15	2	51	0.434473567303421
south	correct_old	42-south	2000	10	19	MUS-south	0	1	0	NA	M	1984	15	2	51	0.434473567303421
south	correct_old	42-south	2000	10	19	VOL-south	0	1	0	NA	M	431	15	2	51	0.434473567303421
south	correct_old	42-south	2000	10	19	HAR-south	0	1	0	middle	F	9258	15	2	51	0.434473567303421
south	correct_old	42-south	2000	10	19	BES-south	0	0	0	NA	M	4144	15	2	51	0.434473567303421
south	correct_old	42-south	2000	10	19	TAB-south	0	0	0	NA	M	3048	15	2	51	0.434473567303421
south	correct_old	42-south	2000	10	19	HUX-south	0	1	0	NA	M	1373	15	2	51	0.434473567303421
south	correct_old	42-south	2000	10	19	COC-south	0	0	0	low	F	7431	15	2	51	0.434473567303421
south	correct_old	42-south	2000	10	19	ATR-south	1	1	1	low	F	7066	15	2	51	0.434473567303421
south	correct_old	42-south	2000	10	19	LOU-south	0	0	0	middle	F	7431	15	2	51	0.434473567303421
south	correct_old	42-south	2000	10	19	LIN-south	0	0	0	NA	M	2683	15	2	51	0.434473567303421
south	correct_old	42-south	2000	10	19	GOG-south	0	0	0	NA	M	3414	15	2	51	0.434473567303421
south	correct_old	42-south	2000	10	19	GAR-south	0	0	1	low	F	11084	15	2	51	0.434473567303421
south	correct_old	42-south	2000	10	19	OLI-south	0	0	1	high	F	9988	15	2	51	0.434473567303421
south	correct_old	42-south	2000	10	19	OLD-south	0	0	0	NA	M	2318	15	2	51	0.434473567303421
south	correct_old	42-south	2000	10	19	ISH-south	0	1	1	middle	F	11084	15	2	51	0.434473567303421
south	correct_old	42-south	2000	10	19	MAN-south	0	0	0	low	F	12180	15	2	51	0.434473567303421
south	correct_old	42-south	2000	10	19	IBR-south	0	1	0	NA	M	274	15	2	51	0.434473567303421
south	correct_old	42-south	2000	10	19	MAR-south	0	0	0	middle	F	9258	15	2	51	0.434473567303421
south	correct_old	42-south	2000	10	19	SUM-south	0	0	0	high	F	12910	15	2	51	0.434473567303421
south	correct_old	43-south	2000	10	20	ZYO-south	0	1	0	NA	M	13276	8	2	51	0.434473567303421
south	correct_old	43-south	2000	10	20	KAO-south	0	1	0	NA	M	8528	8	2	51	0.434473567303421
south	correct_old	43-south	2000	10	20	ATR-south	1	1	1	low	F	7067	8	2	51	0.434473567303421
south	correct_old	43-south	2000	10	20	ALI-south	0	1	0	NA	F	1862	8	2	51	0.434473567303421
south	correct_old	43-south	2000	10	20	KAB-south	0	1	0	middle	F	8528	8	2	51	0.434473567303421
south	correct_old	43-south	2000	10	20	KIN-south	0	1	0	NA	F	3780	8	2	51	0.434473567303421
south	correct_old	43-south	2000	10	20	LOU-south	0	1	0	middle	F	7432	8	2	51	0.434473567303421
south	correct_old	43-south	2000	10	20	BES-south	0	1	0	NA	M	4145	8	2	51	0.434473567303421
south	correct_old	43-south	2000	10	20	DUN-south	0	1	0	high	F	9624	8	2	51	0.434473567303421
south	correct_old	43-south	2000	10	20	EVA-south	0	1	0	high	F	12181	8	2	51	0.434473567303421
south	correct_old	43-south	2000	10	20	SUM-south	0	1	0	high	F	12911	8	2	51	0.434473567303421
south	correct_old	43-south	2000	10	20	TAB-south	0	1	0	NA	M	3049	8	2	51	0.434473567303421
south	correct_old	43-south	2000	10	20	HAR-south	0	1	0	middle	F	9259	8	2	51	0.434473567303421
south	correct_old	43-south	2000	10	20	ZOR-south	0	1	0	high	F	15833	8	2	51	0.434473567303421
south	correct_old	43-south	2000	10	20	UTA-south	0	0	0	NA	M	2319	8	2	51	0.434473567303421
south	correct_old	43-south	2000	10	20	LIN-south	0	1	0	NA	M	2684	8	2	51	0.434473567303421
south	correct_old	43-south	2000	10	20	ZIT-south	0	1	0	NA	F	1558	8	2	51	0.434473567303421
south	correct_old	43-south	2000	10	20	SET-south	0	0	0	NA	F	1680	8	2	51	0.434473567303421
south	correct_old	43-south	2000	10	20	END-south	0	1	0	NA	F	1670	8	2	51	0.434473567303421
south	correct_old	43-south	2000	10	20	GOG-south	0	0	0	NA	M	3415	8	2	51	0.434473567303421
south	correct_old	44-south	2000	11	2	OLI-south	0	1	1	high	F	10002	3	0	53	0.309163701067616
south	correct_old	44-south	2000	11	2	OLD-south	0	1	0	NA	M	2332	3	0	53	0.309163701067616
south	correct_old	44-south	2000	11	2	MAR-south	0	1	0	middle	F	9272	3	0	53	0.309163701067616
south	correct_old	44-south	2000	11	2	MUS-south	0	1	0	NA	M	1998	3	0	53	0.309163701067616
south	correct_old	44-south	2000	11	2	ATR-south	0	1	1	low	F	7080	3	0	53	0.309163701067616
south	correct_old	44-south	2000	11	2	ATH-south	0	1	0	NA	F	414	3	0	53	0.309163701067616
south	correct_old	45-south	2000	11	9	ISH-south	0	1	1	middle	F	11105	14	2	53	0.309163701067616
south	correct_old	45-south	2000	11	9	INO-south	0	1	0	NA	M	2125	14	2	53	0.309163701067616
south	correct_old	45-south	2000	11	9	ZYO-south	0	1	0	NA	M	13296	14	2	53	0.309163701067616
south	correct_old	45-south	2000	11	9	ZOR-south	0	1	0	high	F	15853	14	2	53	0.309163701067616
south	correct_old	45-south	2000	11	9	DUN-south	1	0	0	high	F	9644	14	2	53	0.309163701067616
south	correct_old	45-south	2000	11	9	SUM-south	1	0	0	high	F	12931	14	2	53	0.309163701067616
south	correct_old	45-south	2000	11	9	LOU-south	0	0	0	middle	F	7452	14	2	53	0.309163701067616
south	correct_old	45-south	2000	11	9	LIN-south	0	0	0	NA	M	2704	14	2	53	0.309163701067616
south	correct_old	45-south	2000	11	9	TAB-south	0	0	0	NA	M	3069	14	2	53	0.309163701067616
south	correct_old	45-south	2000	11	9	UTA-south	0	0	0	NA	M	2339	14	2	53	0.309163701067616
south	correct_old	45-south	2000	11	9	KAB-south	0	0	0	middle	F	8548	14	2	53	0.309163701067616
south	correct_old	45-south	2000	11	9	KIN-south	0	0	0	NA	F	3800	14	2	53	0.309163701067616
south	correct_old	45-south	2000	11	9	BES-south	0	0	0	NA	M	4165	14	2	53	0.309163701067616
south	correct_old	45-south	2000	11	9	ATR-south	0	0	1	low	F	7087	14	2	53	0.309163701067616
south	correct_old	45-south	2000	11	9	ALI-south	0	0	0	NA	F	1882	14	2	53	0.309163701067616
south	correct_old	45-south	2000	11	9	WAP-south	0	0	0	middle	F	11835	14	2	53	0.309163701067616
south	correct_old	45-south	2000	11	9	VIR-south	0	0	1	middle	F	12931	14	2	53	0.309163701067616
south	correct_old	45-south	2000	11	9	MAN-south	1	0	0	low	F	12201	14	2	53	0.309163701067616
south	correct_old	45-south	2000	11	9	MAR-south	0	0	0	middle	F	9279	14	2	53	0.309163701067616
south	correct_old	45-south	2000	11	9	SAG-south	0	0	0	NA	M	4165	14	2	53	0.309163701067616
south	correct_old	45-south	2000	11	9	OLI-south	0	0	1	high	F	10009	14	2	53	0.309163701067616
south	correct_old	45-south	2000	11	9	OLD-south	0	0	0	NA	M	2339	14	2	53	0.309163701067616
south	correct_old	45-south	2000	11	9	GAR-south	0	0	1	low	F	11105	14	2	53	0.309163701067616
south	correct_old	45-south	2000	11	9	GOG-south	0	0	0	NA	M	3435	14	2	53	0.309163701067616
south	correct_old	45-south	2000	11	9	HAR-south	0	0	0	middle	F	9279	14	2	53	0.309163701067616
south	correct_old	45-south	2000	11	9	KAO-south	0	0	0	NA	M	8548	14	2	53	0.309163701067616
south	correct_old	46-south	2001	1	9	ZYO-south	0	1	0	NA	M	13357	13	2	53	0.309407044137316
south	correct_old	46-south	2001	1	9	DUN-south	0	1	0	high	F	9705	13	2	53	0.309407044137316
south	correct_old	46-south	2001	1	9	END-south	0	1	0	NA	F	1751	13	2	53	0.309407044137316
south	correct_old	46-south	2001	1	9	UTA-south	0	1	0	NA	M	2400	13	2	53	0.309407044137316
south	correct_old	46-south	2001	1	9	EVA-south	0	1	0	high	F	12262	13	2	53	0.309407044137316
south	correct_old	46-south	2001	1	9	KAO-south	0	1	0	NA	M	8609	13	2	53	0.309407044137316
south	correct_old	46-south	2001	1	9	BES-south	0	0	0	NA	M	4226	13	2	53	0.309407044137316
south	correct_old	46-south	2001	1	9	VIR-south	0	0	1	middle	F	12992	13	2	53	0.309407044137316
south	correct_old	46-south	2001	1	9	TAB-south	0	0	0	NA	M	3130	13	2	53	0.309407044137316
south	correct_old	46-south	2001	1	9	HAR-south	0	0	0	middle	F	9340	13	2	53	0.309407044137316
south	correct_old	46-south	2001	1	9	LOU-south	0	0	0	middle	F	7513	13	2	53	0.309407044137316
south	correct_old	46-south	2001	1	9	LIN-south	0	0	0	NA	M	2765	13	2	53	0.309407044137316
south	correct_old	46-south	2001	1	9	KAB-south	1	0	0	middle	F	8609	13	2	53	0.309407044137316
south	correct_old	46-south	2001	1	9	KIN-south	0	0	0	NA	F	3861	13	2	53	0.309407044137316
south	correct_old	46-south	2001	1	9	YUC-south	1	0	0	low	F	11166	13	2	53	0.309407044137316
south	correct_old	46-south	2001	1	9	YOG-south	0	0	0	NA	M	3861	13	2	53	0.309407044137316
south	correct_old	46-south	2001	1	9	GOG-south	0	0	0	NA	M	3496	13	2	53	0.309407044137316
south	correct_old	46-south	2001	1	9	GAR-south	0	0	1	low	F	11166	13	2	53	0.309407044137316
south	correct_old	46-south	2001	1	9	ZOR-south	0	0	0	high	F	15914	13	2	53	0.309407044137316
south	correct_old	46-south	2001	1	9	INO-south	0	0	0	NA	M	2186	13	2	53	0.309407044137316
south	correct_old	46-south	2001	1	9	ISH-south	0	0	1	middle	F	11166	13	2	53	0.309407044137316
south	correct_old	46-south	2001	1	9	MAR-south	0	0	1	middle	F	9340	13	2	53	0.309407044137316
south	correct_old	46-south	2001	1	9	OLD-south	0	0	0	NA	M	2400	13	2	53	0.309407044137316
south	correct_old	46-south	2001	1	9	OLI-south	1	0	0	high	F	10070	13	2	53	0.309407044137316
south	correct_old	46-south	2001	1	9	SUM-south	1	0	0	high	F	12992	13	2	53	0.309407044137316
south	correct_old	47-south	2001	1	10	SAG-south	0	1	0	NA	M	4227	19	2	53	0.309407044137316
south	correct_old	47-south	2001	1	10	EVA-south	0	1	0	high	F	12263	19	2	53	0.309407044137316
south	correct_old	47-south	2001	1	10	SUM-south	1	1	0	high	F	12993	19	2	53	0.309407044137316
south	correct_old	47-south	2001	1	10	ATR-south	1	1	1	low	F	7149	19	2	53	0.309407044137316
south	correct_old	47-south	2001	1	10	ALI-south	0	1	0	NA	F	1944	19	2	53	0.309407044137316
south	correct_old	47-south	2001	1	10	JUL-south	0	1	0	high	F	11167	19	2	53	0.309407044137316
south	correct_old	47-south	2001	1	10	RUB-south	1	1	1	low	F	11167	19	2	53	0.309407044137316
south	correct_old	47-south	2001	1	10	REB-south	0	1	0	NA	F	2128	19	2	53	0.309407044137316
south	correct_old	47-south	2001	1	10	COC-south	1	1	0	low	F	7514	19	2	53	0.309407044137316
south	correct_old	47-south	2001	1	10	ZYO-south	0	1	0	NA	M	13358	19	2	53	0.309407044137316
south	correct_old	47-south	2001	1	10	UTA-south	0	1	0	NA	M	2401	19	2	53	0.309407044137316
south	correct_old	47-south	2001	1	10	MAR-south	0	1	1	middle	F	9341	19	2	53	0.309407044137316
south	correct_old	47-south	2001	1	10	GAR-south	0	1	1	low	F	11167	19	2	53	0.309407044137316
south	correct_old	47-south	2001	1	10	ZOR-south	0	1	0	high	F	15915	19	2	53	0.309407044137316
south	correct_old	47-south	2001	1	10	MUS-south	0	1	0	NA	M	2067	19	2	53	0.309407044137316
south	correct_old	47-south	2001	1	10	KAB-south	1	1	0	middle	F	8610	19	2	53	0.309407044137316
south	correct_old	47-south	2001	1	10	KIN-south	0	1	0	NA	F	3862	19	2	53	0.309407044137316
south	correct_old	47-south	2001	1	10	DUN-south	0	1	0	high	F	9706	19	2	53	0.309407044137316
south	correct_old	47-south	2001	1	10	LOU-south	0	1	0	middle	F	7514	19	2	53	0.309407044137316
south	correct_old	47-south	2001	1	10	WAP-south	0	1	0	middle	F	11897	19	2	53	0.309407044137316
south	correct_old	47-south	2001	1	10	TAB-south	0	1	0	NA	M	3131	19	2	53	0.309407044137316
south	correct_old	47-south	2001	1	10	OLI-south	1	0	0	high	F	10071	19	2	53	0.309407044137316
south	correct_old	47-south	2001	1	10	ISH-south	0	0	1	middle	F	11167	19	2	53	0.309407044137316
south	correct_old	47-south	2001	1	10	INO-south	0	0	0	NA	M	2187	19	2	53	0.309407044137316
south	correct_old	47-south	2001	1	10	HAR-south	0	0	0	middle	F	9341	19	2	53	0.309407044137316
south	correct_old	47-south	2001	1	10	KAO-south	0	0	0	NA	M	8610	19	2	53	0.309407044137316
south	correct_old	47-south	2001	1	10	GOG-south	0	0	0	NA	M	3497	19	2	53	0.309407044137316
south	correct_old	47-south	2001	1	10	BES-south	0	0	0	NA	M	4227	19	2	53	0.309407044137316
south	correct_old	47-south	2001	1	10	WOO-south	0	1	0	NA	M	2401	19	2	53	0.309407044137316
south	correct_old	47-south	2001	1	10	YOG-south	0	0	0	NA	M	3862	19	2	53	0.309407044137316
south	correct_old	47-south	2001	1	10	MAN-south	1	0	0	low	F	12263	19	2	53	0.309407044137316
south	correct_old	47-south	2001	1	10	VIR-south	0	1	1	middle	F	12993	19	2	53	0.309407044137316
south	correct_old	47-south	2001	1	10	YUC-south	1	1	0	low	F	11167	19	2	53	0.309407044137316
south	correct_old	47-south	2001	1	10	YAO-south	0	1	0	NA	M	1883	19	2	53	0.309407044137316
south	correct_old	47-south	2001	1	10	LIN-south	0	0	0	NA	M	2766	19	2	53	0.309407044137316
south	correct_old	47-south	2001	1	10	VOL-south	0	1	0	NA	M	514	19	2	53	0.309407044137316
south	correct_old	47-south	2001	1	10	MUS-south	0	0	0	NA	M	2067	19	2	53	0.309407044137316
south	correct_old	47-south	2001	1	10	OLD-south	0	0	0	NA	M	2401	19	2	53	0.309407044137316
south	correct_old	48-south	2001	1	20	ISH-south	0	1	1	middle	F	11177	15	1	53	0.309407044137316
south	correct_old	48-south	2001	1	20	UTA-south	0	1	0	NA	M	2411	15	1	53	0.309407044137316
south	correct_old	48-south	2001	1	20	INO-south	0	1	0	NA	M	2197	15	1	53	0.309407044137316
south	correct_old	48-south	2001	1	20	WAP-south	0	1	0	middle	F	11907	15	1	53	0.309407044137316
south	correct_old	48-south	2001	1	20	ZYO-south	0	0	0	NA	M	13368	15	1	53	0.309407044137316
south	correct_old	48-south	2001	1	20	YUC-south	1	0	0	low	F	11177	15	1	53	0.309407044137316
south	correct_old	48-south	2001	1	20	MAN-south	1	0	0	low	F	12273	15	1	53	0.309407044137316
south	correct_old	48-south	2001	1	20	YOG-south	0	0	0	NA	M	3872	15	1	53	0.309407044137316
south	correct_old	48-south	2001	1	20	BES-south	0	0	0	NA	M	4237	15	1	53	0.309407044137316
south	correct_old	48-south	2001	1	20	TAB-south	0	0	0	NA	M	3141	15	1	53	0.309407044137316
south	correct_old	48-south	2001	1	20	RUB-south	1	0	1	low	F	11177	15	1	53	0.309407044137316
south	correct_old	48-south	2001	1	20	REB-south	0	0	0	NA	F	2138	15	1	53	0.309407044137316
south	correct_old	48-south	2001	1	20	LOU-south	0	0	0	middle	F	7524	15	1	53	0.309407044137316
south	correct_old	48-south	2001	1	20	LIN-south	0	0	0	NA	M	2776	15	1	53	0.309407044137316
south	correct_old	48-south	2001	1	20	ATR-south	0	0	1	low	F	7159	15	1	53	0.309407044137316
south	correct_old	48-south	2001	1	20	ALI-south	0	0	0	NA	F	1954	15	1	53	0.309407044137316
south	correct_old	48-south	2001	1	20	GAR-south	0	0	1	low	F	11177	15	1	53	0.309407044137316
south	correct_old	48-south	2001	1	20	GOG-south	0	0	0	NA	M	3507	15	1	53	0.309407044137316
south	correct_old	48-south	2001	1	20	COC-south	0	0	0	low	F	7524	15	1	53	0.309407044137316
south	correct_old	48-south	2001	1	20	DUN-south	0	0	0	high	F	9716	15	1	53	0.309407044137316
south	correct_old	48-south	2001	1	20	JUL-south	0	0	0	high	F	11177	15	1	53	0.309407044137316
south	correct_old	48-south	2001	1	20	KAB-south	1	0	0	middle	F	8620	15	1	53	0.309407044137316
south	correct_old	48-south	2001	1	20	KIN-south	0	0	0	NA	F	3872	15	1	53	0.309407044137316
south	correct_old	48-south	2001	1	20	OLD-south	0	0	0	NA	M	2411	15	1	53	0.309407044137316
south	correct_old	48-south	2001	1	20	OLI-south	1	0	0	high	F	10081	15	1	53	0.309407044137316
south	correct_old	48-south	2001	1	20	SUM-south	1	0	0	high	F	13003	15	1	53	0.309407044137316
south	correct_old	48-south	2001	1	20	ZOR-south	0	0	0	high	F	15925	15	1	53	0.309407044137316
south	correct_old	49-south	2001	2	13	MAN-south	0	1	0	low	F	12297	3	0	53	0.230289532293987
south	correct_old	49-south	2001	2	13	YUC-south	1	1	0	low	F	11201	3	0	53	0.230289532293987
south	correct_old	49-south	2001	2	13	YAO-south	0	1	0	NA	M	1917	3	0	53	0.230289532293987
south	correct_old	49-south	2001	2	13	MAX-south	0	1	0	NA	M	2070	3	0	53	0.230289532293987
south	correct_old	49-south	2001	2	13	BES-south	0	0	0	NA	M	4261	3	0	53	0.230289532293987
south	correct_old	49-south	2001	2	13	KAB-south	0	0	0	middle	F	8644	3	0	53	0.230289532293987
south	correct_old	49-south	2001	2	13	KIN-south	0	0	0	NA	F	3896	3	0	53	0.230289532293987
south	correct_old	50-south	2001	2	14	ZYO-south	0	1	0	NA	M	13393	4	2	53	0.230289532293987
south	correct_old	50-south	2001	2	14	KAO-south	0	1	0	NA	M	8645	4	2	53	0.230289532293987
south	correct_old	50-south	2001	2	14	YAO-south	0	1	0	NA	M	1918	4	2	53	0.230289532293987
south	correct_old	50-south	2001	2	14	YUC-south	1	1	0	low	F	11202	4	2	53	0.230289532293987
south	correct_old	50-south	2001	2	14	KAB-south	0	0	0	middle	F	8645	4	2	53	0.230289532293987
south	correct_old	50-south	2001	2	14	KIN-south	0	0	0	NA	F	3897	4	2	53	0.230289532293987
south	correct_old	50-south	2001	2	14	OLI-south	0	0	0	high	F	10106	4	2	53	0.230289532293987
south	correct_old	50-south	2001	2	14	OLD-south	0	0	0	NA	M	2436	4	2	53	0.230289532293987
south	correct_old	50-south	2001	2	14	YOG-south	0	0	0	NA	M	3897	4	2	53	0.230289532293987
south	correct_old	50-south	2001	2	14	BES-south	0	0	0	NA	M	4262	4	2	53	0.230289532293987
south	correct_old	50-south	2001	2	14	ISH-south	0	0	1	middle	F	11202	4	2	53	0.230289532293987
south	correct_old	50-south	2001	2	14	INO-south	0	0	0	NA	M	2222	4	2	53	0.230289532293987
south	correct_old	50-south	2001	2	14	TAB-south	0	0	0	NA	M	3166	4	2	53	0.230289532293987
south	correct_old	50-south	2001	2	14	SAG-south	0	0	0	NA	M	4262	4	2	53	0.230289532293987
south	correct_old	50-south	2001	2	14	UTA-south	0	0	0	NA	M	2436	4	2	53	0.230289532293987
south	correct_old	51-south	2001	2	19	ZOR-south	0	1	0	high	F	15955	18	2	53	0.230289532293987
south	correct_old	51-south	2001	2	19	ISH-south	0	1	1	middle	F	11207	18	2	53	0.230289532293987
south	correct_old	51-south	2001	2	19	MAN-south	0	1	0	low	F	12303	18	2	53	0.230289532293987
south	correct_old	51-south	2001	2	19	KAO-south	0	1	0	NA	M	8650	18	2	53	0.230289532293987
south	correct_old	51-south	2001	2	19	SAG-south	0	1	0	NA	M	4267	18	2	53	0.230289532293987
south	correct_old	51-south	2001	2	19	SUM-south	0	1	0	high	F	13033	18	2	53	0.230289532293987
south	correct_old	51-south	2001	2	19	EVA-south	0	1	0	high	F	12303	18	2	53	0.230289532293987
south	correct_old	51-south	2001	2	19	KAB-south	0	1	0	middle	F	8650	18	2	53	0.230289532293987
south	correct_old	51-south	2001	2	19	BES-south	0	1	0	NA	M	4267	18	2	53	0.230289532293987
south	correct_old	51-south	2001	2	19	MAR-south	0	1	1	middle	F	9381	18	2	53	0.230289532293987
south	correct_old	51-south	2001	2	19	WAP-south	0	1	0	middle	F	11937	18	2	53	0.230289532293987
south	correct_old	51-south	2001	2	19	HAR-south	0	1	0	middle	F	9381	18	2	53	0.230289532293987
south	correct_old	51-south	2001	2	19	HUX-south	0	1	0	NA	M	1496	18	2	53	0.230289532293987
south	correct_old	51-south	2001	2	19	VIR-south	0	0	1	middle	F	13033	18	2	53	0.230289532293987
south	correct_old	51-south	2001	2	19	OLI-south	0	0	0	high	F	10111	18	2	53	0.230289532293987
south	correct_old	51-south	2001	2	19	DUN-south	0	0	0	high	F	9746	18	2	53	0.230289532293987
south	correct_old	51-south	2001	2	19	ZYO-south	0	1	0	NA	M	13398	18	2	53	0.230289532293987
south	correct_old	51-south	2001	2	19	KIN-south	0	0	0	NA	F	3902	18	2	53	0.230289532293987
south	correct_old	51-south	2001	2	19	WOO-south	0	0	0	NA	M	2441	18	2	53	0.230289532293987
south	correct_old	51-south	2001	2	19	GAR-south	0	0	1	low	F	11207	18	2	53	0.230289532293987
south	correct_old	51-south	2001	2	19	LIN-south	0	0	0	NA	M	2806	18	2	53	0.230289532293987
south	correct_old	51-south	2001	2	19	TAB-south	0	0	0	NA	M	3171	18	2	53	0.230289532293987
south	correct_old	51-south	2001	2	19	UTA-south	0	0	0	NA	M	2441	18	2	53	0.230289532293987
south	correct_old	51-south	2001	2	19	ALI-south	0	0	0	NA	F	1984	18	2	53	0.230289532293987
south	correct_old	51-south	2001	2	19	ATR-south	0	0	1	low	F	7189	18	2	53	0.230289532293987
south	correct_old	51-south	2001	2	19	COC-south	0	0	0	low	F	7554	18	2	53	0.230289532293987
south	correct_old	51-south	2001	2	19	GOG-south	0	0	0	NA	M	3537	18	2	53	0.230289532293987
south	correct_old	51-south	2001	2	19	INO-south	0	0	0	NA	M	2227	18	2	53	0.230289532293987
south	correct_old	51-south	2001	2	19	JUL-south	0	0	0	high	F	11207	18	2	53	0.230289532293987
south	correct_old	51-south	2001	2	19	MUS-south	0	0	0	NA	M	2107	18	2	53	0.230289532293987
south	correct_old	51-south	2001	2	19	OLD-south	0	0	0	NA	M	2441	18	2	53	0.230289532293987
south	correct_old	51-south	2001	2	19	REB-south	0	0	0	NA	F	2168	18	2	53	0.230289532293987
south	correct_old	51-south	2001	2	19	RUB-south	0	0	0	low	F	11207	18	2	53	0.230289532293987
south	correct_old	51-south	2001	2	19	YOG-south	0	0	0	NA	M	3902	18	2	53	0.230289532293987
south	correct_old	51-south	2001	2	19	YUC-south	0	0	0	low	F	11207	18	2	53	0.230289532293987
south	correct_old	52-south	2001	2	20	ZYO-south	0	1	0	NA	M	13399	15	2	53	0.230289532293987
south	correct_old	52-south	2001	2	20	VIR-south	0	1	1	middle	F	13034	15	2	53	0.230289532293987
south	correct_old	52-south	2001	2	20	KAO-south	0	1	0	NA	M	8651	15	2	53	0.230289532293987
south	correct_old	52-south	2001	2	20	EVA-south	0	1	0	high	F	12304	15	2	53	0.230289532293987
south	correct_old	52-south	2001	2	20	DUN-south	1	1	0	high	F	9747	15	2	53	0.230289532293987
south	correct_old	52-south	2001	2	20	END-south	0	1	0	NA	F	1793	15	2	53	0.230289532293987
south	correct_old	52-south	2001	2	20	HAR-south	0	1	0	middle	F	9382	15	2	53	0.230289532293987
south	correct_old	52-south	2001	2	20	VOL-south	0	1	0	NA	M	555	15	2	53	0.230289532293987
south	correct_old	52-south	2001	2	20	ZOR-south	0	1	0	high	F	15956	15	2	53	0.230289532293987
south	correct_old	52-south	2001	2	20	ATR-south	0	1	1	low	F	7190	15	2	53	0.230289532293987
south	correct_old	52-south	2001	2	20	ALI-south	0	1	0	NA	F	1985	15	2	53	0.230289532293987
south	correct_old	52-south	2001	2	20	ATH-south	0	1	0	NA	F	524	15	2	53	0.230289532293987
south	correct_old	52-south	2001	2	20	UTA-south	0	1	0	NA	M	2442	15	2	53	0.230289532293987
south	correct_old	52-south	2001	2	20	TAB-south	0	0	0	NA	M	3172	15	2	53	0.230289532293987
south	correct_old	52-south	2001	2	20	YOG-south	0	0	0	NA	M	3903	15	2	53	0.230289532293987
south	correct_old	52-south	2001	2	20	OLI-south	0	0	0	high	F	10112	15	2	53	0.230289532293987
south	correct_old	52-south	2001	2	20	SUM-south	0	0	0	high	F	13034	15	2	53	0.230289532293987
south	correct_old	52-south	2001	2	20	SAG-south	0	0	0	NA	M	4268	15	2	53	0.230289532293987
south	correct_old	52-south	2001	2	20	KIN-south	0	0	0	NA	F	3903	15	2	53	0.230289532293987
south	correct_old	52-south	2001	2	20	KAB-south	0	0	0	middle	F	8651	15	2	53	0.230289532293987
south	correct_old	52-south	2001	2	20	OLD-south	0	0	0	NA	M	2442	15	2	53	0.230289532293987
south	correct_old	52-south	2001	2	20	GAR-south	0	0	1	low	F	11208	15	2	53	0.230289532293987
south	correct_old	52-south	2001	2	20	BES-south	0	0	0	NA	M	4268	15	2	53	0.230289532293987
south	correct_old	52-south	2001	2	20	MAR-south	0	0	1	middle	F	9382	15	2	53	0.230289532293987
south	correct_old	52-south	2001	2	20	MUS-south	0	0	0	NA	M	2108	15	2	53	0.230289532293987
south	correct_old	52-south	2001	2	20	ZIT-south	0	0	0	NA	F	1681	15	2	53	0.230289532293987
south	correct_old	52-south	2001	2	20	GOG-south	0	0	0	NA	M	3538	15	2	53	0.230289532293987
south	correct_old	52-south	2001	2	20	ISH-south	0	0	1	middle	F	11208	15	2	53	0.230289532293987
south	correct_old	52-south	2001	2	20	INO-south	0	0	0	NA	M	2228	15	2	53	0.230289532293987
south	correct_old	52-south	2001	2	20	HUX-south	0	1	0	NA	M	1497	15	2	53	0.230289532293987
south	correct_old	52-south	2001	2	20	LIN-south	0	0	0	NA	M	2807	15	2	53	0.230289532293987
south	correct_old	52-south	2001	2	20	LOU-south	0	0	0	middle	F	7555	15	2	53	0.230289532293987
south	correct_old	52-south	2001	2	20	MUS-south	0	0	0	NA	M	2108	15	2	53	0.230289532293987
south	correct_old	52-south	2001	2	20	WAP-south	0	0	0	middle	F	11938	15	2	53	0.230289532293987
south	correct_old	52-south	2001	2	20	YUC-south	0	0	0	low	F	11208	15	2	53	0.230289532293987
south	wrong month_old	53-south	2001	3	18	KAO-south	0	1	0	NA	M	8677	4	2	53	0.191707534551939
south	wrong month_old	53-south	2001	3	18	VIR-south	0	1	1	middle	F	13060	4	2	53	0.191707534551939
south	wrong month_old	53-south	2001	3	18	WAP-south	0	1	0	middle	F	11964	4	2	53	0.191707534551939
south	wrong month_old	53-south	2001	3	18	WOO-south	0	1	0	NA	M	2468	4	2	53	0.191707534551939
south	wrong month_old	53-south	2001	3	18	SUM-south	1	1	0	high	F	13060	4	2	53	0.191707534551939
south	wrong month_old	53-south	2001	3	18	TAB-south	0	0	0	NA	M	3198	4	2	53	0.191707534551939
south	wrong month_old	53-south	2001	3	18	ZYO-south	0	0	0	NA	M	13425	4	2	53	0.191707534551939
south	wrong month_old	53-south	2001	3	18	BES-south	0	0	0	NA	M	4294	4	2	53	0.191707534551939
south	wrong month_old	53-south	2001	3	18	KAB-south	1	0	0	middle	F	8677	4	2	53	0.191707534551939
south	correct_old	54-south	2001	5	15	ZYO-south	0	1	0	NA	M	13483	0	2	53	0.242424242424242
south	correct_old	54-south	2001	5	15	KAO-south	0	1	0	NA	M	8735	0	2	53	0.242424242424242
south	correct_old	54-south	2001	5	15	BES-south	0	1	0	NA	M	4352	0	2	53	0.242424242424242
south	correct_old	54-south	2001	5	15	GOG-south	0	1	0	NA	M	3622	0	2	53	0.242424242424242
south	correct_old	54-south	2001	5	15	TAB-south	0	1	0	NA	M	3256	0	2	53	0.242424242424242
south	correct_old	55-south	2001	5	26	ZYO-south	0	1	0	NA	M	13494	3	2	53	0.242424242424242
south	correct_old	55-south	2001	5	26	ZOR-south	1	1	0	high	F	16051	3	2	53	0.242424242424242
south	correct_old	55-south	2001	5	26	KAO-south	0	1	0	NA	M	8746	3	2	53	0.242424242424242
south	correct_old	55-south	2001	5	26	TAB-south	0	1	0	NA	M	3267	3	2	53	0.242424242424242
south	correct_old	55-south	2001	5	26	BES-south	0	1	0	NA	M	4363	3	2	53	0.242424242424242
south	correct_old	55-south	2001	5	26	GOG-south	0	1	0	NA	M	3633	3	2	53	0.242424242424242
south	correct_old	55-south	2001	5	26	HAR-south	0	1	0	middle	F	9477	3	2	53	0.242424242424242
south	correct_old	55-south	2001	5	26	EVA-south	1	1	0	high	F	12399	3	2	53	0.242424242424242
south	correct_old	55-south	2001	5	26	SAG-south	0	1	0	NA	M	4363	3	2	53	0.242424242424242
south	correct_old	55-south	2001	5	26	YOG-south	0	1	0	NA	M	3998	3	2	53	0.242424242424242
south	correct_old	55-south	2001	5	26	UTA-south	0	1	0	NA	M	2537	3	2	53	0.242424242424242
south	correct_old	55-south	2001	5	26	ZIT-south	0	1	0	NA	F	1776	3	2	53	0.242424242424242
south	correct_old	56-south	2001	5	28	ZYO-south	0	1	0	NA	M	13496	9	2	53	0.242424242424242
south	correct_old	56-south	2001	5	28	KAO-south	0	1	0	NA	M	8748	9	2	53	0.242424242424242
south	correct_old	56-south	2001	5	28	BES-south	0	1	0	NA	M	4365	9	2	53	0.242424242424242
south	correct_old	56-south	2001	5	28	GOG-south	0	1	0	NA	M	3635	9	2	53	0.242424242424242
south	correct_old	56-south	2001	5	28	TAB-south	0	1	0	NA	M	3269	9	2	53	0.242424242424242
south	correct_old	56-south	2001	5	28	ZOR-south	1	1	0	high	F	16053	9	2	53	0.242424242424242
south	correct_old	56-south	2001	5	28	DUN-south	0	1	0	high	F	9844	9	2	53	0.242424242424242
south	correct_old	56-south	2001	5	28	UTA-south	0	1	0	NA	M	2539	9	2	53	0.242424242424242
south	correct_old	56-south	2001	5	28	HAR-south	0	1	0	middle	F	9479	9	2	53	0.242424242424242
south	correct_old	56-south	2001	5	28	OLI-south	0	1	0	high	F	10209	9	2	53	0.242424242424242
south	correct_old	56-south	2001	5	28	OLD-south	0	1	0	NA	M	2539	9	2	53	0.242424242424242
south	correct_old	56-south	2001	5	28	VIR-south	0	1	1	middle	F	13131	9	2	53	0.242424242424242
south	correct_old	56-south	2001	5	28	KIN-south	0	1	0	NA	F	4000	9	2	53	0.242424242424242
south	correct_old	56-south	2001	5	28	KAB-south	0	1	0	middle	F	8748	9	2	53	0.242424242424242
south	correct_old	56-south	2001	5	28	KUB-south	0	1	0	NA	M	1800	9	2	53	0.242424242424242
south	correct_old	56-south	2001	5	28	ZIT-south	0	1	0	NA	F	1778	9	2	53	0.242424242424242
south	correct_old	56-south	2001	5	28	GAR-south	0	1	1	low	F	11305	9	2	53	0.242424242424242
south	correct_old	56-south	2001	5	28	ISH-south	0	1	1	middle	F	11305	9	2	53	0.242424242424242
south	correct_old	56-south	2001	5	28	INO-south	0	1	0	NA	M	2325	9	2	53	0.242424242424242
south	correct_old	56-south	2001	5	28	SAG-south	0	1	0	NA	M	4365	9	2	53	0.242424242424242
south	correct_old	56-south	2001	5	28	LOU-south	0	1	0	middle	F	7652	9	2	53	0.242424242424242
south	correct_old	56-south	2001	5	28	LIN-south	0	1	0	NA	M	2904	9	2	53	0.242424242424242
south	correct_old	56-south	2001	5	28	ORE-south	0	1	0	NA	M	896	9	2	53	0.242424242424242
south	correct_old	57-south	2001	5	31	ZYO-south	0	1	0	NA	M	13499	8	2	53	0.242424242424242
south	correct_old	57-south	2001	5	31	KAO-south	0	1	0	NA	M	8751	8	2	53	0.242424242424242
south	correct_old	57-south	2001	5	31	BES-south	0	1	0	NA	M	4368	8	2	53	0.242424242424242
south	correct_old	57-south	2001	5	31	GOG-south	0	1	0	NA	M	3638	8	2	53	0.242424242424242
south	correct_old	57-south	2001	5	31	TAB-south	0	1	0	NA	M	3272	8	2	53	0.242424242424242
south	correct_old	57-south	2001	5	31	HAR-south	0	1	0	middle	F	9482	8	2	53	0.242424242424242
south	correct_old	57-south	2001	5	31	KAB-south	0	1	0	middle	F	8751	8	2	53	0.242424242424242
south	correct_old	57-south	2001	5	31	ZOR-south	1	1	0	high	F	16056	8	2	53	0.242424242424242
south	correct_old	57-south	2001	5	31	ZIT-south	0	1	0	NA	F	1781	8	2	53	0.242424242424242
south	correct_old	57-south	2001	5	31	KIN-south	0	1	0	NA	F	4003	8	2	53	0.242424242424242
south	correct_old	57-south	2001	5	31	SAG-south	0	1	0	NA	M	4368	8	2	53	0.242424242424242
south	correct_old	57-south	2001	5	31	YOG-south	0	0	0	NA	M	4003	8	2	53	0.242424242424242
south	correct_old	57-south	2001	5	31	LIN-south	0	0	0	NA	M	2907	8	2	53	0.242424242424242
south	correct_old	57-south	2001	5	31	VIR-south	0	0	1	middle	F	13134	8	2	53	0.242424242424242
south	correct_old	57-south	2001	5	31	WAP-south	0	0	0	middle	F	12038	8	2	53	0.242424242424242
south	correct_old	57-south	2001	5	31	ISH-south	0	0	1	middle	F	11308	8	2	53	0.242424242424242
south	correct_old	57-south	2001	5	31	INO-south	0	0	0	NA	M	2328	8	2	53	0.242424242424242
south	correct_old	57-south	2001	5	31	MAN-south	0	0	0	low	F	12404	8	2	53	0.242424242424242
south	correct_old	57-south	2001	5	31	OLI-south	0	0	0	high	F	10212	8	2	53	0.242424242424242
south	correct_old	57-south	2001	5	31	OLD-south	0	0	0	NA	M	2542	8	2	53	0.242424242424242
south	correct_old	57-south	2001	5	31	MAX-south	0	0	0	NA	M	2177	8	2	53	0.242424242424242
south	correct_old	58-south	2001	7	14	KAO-south	0	1	0	NA	M	8795	11	2	54	0.22860355295705
south	correct_old	58-south	2001	7	14	ZYO-south	0	1	0	NA	M	13543	11	2	54	0.22860355295705
south	correct_old	58-south	2001	7	14	SUM-south	0	1	0	high	F	13178	11	2	54	0.22860355295705
south	correct_old	58-south	2001	7	14	SET-south	0	0	0	NA	F	1947	11	2	54	0.22860355295705
south	correct_old	58-south	2001	7	14	EVA-south	0	1	0	high	F	12448	11	2	54	0.22860355295705
south	correct_old	58-south	2001	7	14	UTA-south	0	1	0	NA	M	2586	11	2	54	0.22860355295705
south	correct_old	58-south	2001	7	14	MAN-south	0	1	0	low	F	12448	11	2	54	0.22860355295705
south	correct_old	58-south	2001	7	14	TAB-south	0	1	0	NA	M	3316	11	2	54	0.22860355295705
south	correct_old	58-south	2001	7	14	WAP-south	0	0	1	middle	F	12082	11	2	54	0.22860355295705
south	correct_old	58-south	2001	7	14	WOO-south	0	0	0	NA	M	2586	11	2	54	0.22860355295705
south	correct_old	58-south	2001	7	14	MAR-south	0	1	1	middle	F	9526	11	2	54	0.22860355295705
south	correct_old	58-south	2001	7	14	MUS-south	0	1	0	NA	M	2252	11	2	54	0.22860355295705
south	correct_old	58-south	2001	7	14	YOG-south	0	1	0	NA	M	4047	11	2	54	0.22860355295705
south	correct_old	58-south	2001	7	14	ISH-south	0	0	1	middle	F	11352	11	2	54	0.22860355295705
south	correct_old	58-south	2001	7	14	INO-south	0	1	0	NA	M	2372	11	2	54	0.22860355295705
south	correct_old	58-south	2001	7	14	OLI-south	0	1	0	high	F	10256	11	2	54	0.22860355295705
south	correct_old	58-south	2001	7	14	OLD-south	0	0	0	NA	M	2586	11	2	54	0.22860355295705
south	correct_old	58-south	2001	7	14	HAR-south	0	1	0	middle	F	9526	11	2	54	0.22860355295705
south	correct_old	58-south	2001	7	14	BES-south	0	0	0	NA	M	4412	11	2	54	0.22860355295705
south	correct_old	58-south	2001	7	14	DUN-south	1	0	0	high	F	9891	11	2	54	0.22860355295705
south	correct_old	58-south	2001	7	14	LIN-south	0	0	0	NA	M	2951	11	2	54	0.22860355295705
south	correct_old	58-south	2001	7	14	LOU-south	0	0	0	middle	F	7699	11	2	54	0.22860355295705
south	correct_old	58-south	2001	7	14	MUS-south	0	0	0	NA	M	2252	11	2	54	0.22860355295705
south	correct_old	58-south	2001	7	14	SAG-south	0	0	0	NA	M	4412	11	2	54	0.22860355295705
south	correct_old	58-south	2001	7	14	ZOR-south	0	0	0	high	F	16100	11	2	54	0.22860355295705
south	correct_old	59-south	2001	9	6	ZYO-south	0	1	0	NA	M	13597	10	2	52	0.287610619469027
south	correct_old	59-south	2001	9	6	KAO-south	0	1	0	NA	M	8849	10	2	52	0.287610619469027
south	correct_old	59-south	2001	9	6	ZOR-south	1	1	0	high	F	16154	10	2	52	0.287610619469027
south	correct_old	59-south	2001	9	6	KAB-south	1	1	0	middle	F	8849	10	2	52	0.287610619469027
south	correct_old	59-south	2001	9	6	WAP-south	0	1	1	middle	F	12136	10	2	52	0.287610619469027
south	correct_old	59-south	2001	9	6	BES-south	0	0	0	NA	M	4466	10	2	52	0.287610619469027
south	correct_old	59-south	2001	9	6	GOG-south	0	0	0	NA	M	3736	10	2	52	0.287610619469027
south	correct_old	59-south	2001	9	6	WOO-south	0	1	0	NA	M	2640	10	2	52	0.287610619469027
south	correct_old	59-south	2001	9	6	KIN-south	0	0	0	NA	F	4101	10	2	52	0.287610619469027
south	correct_old	59-south	2001	9	6	OLI-south	0	1	0	high	F	10310	10	2	52	0.287610619469027
south	correct_old	59-south	2001	9	6	OLD-south	0	0	0	NA	M	2640	10	2	52	0.287610619469027
south	correct_old	59-south	2001	9	6	JUL-south	0	0	0	high	F	11406	10	2	52	0.287610619469027
south	correct_old	59-south	2001	9	6	ISH-south	0	1	1	middle	F	11406	10	2	52	0.287610619469027
south	correct_old	59-south	2001	9	6	INO-south	0	0	0	NA	M	2426	10	2	52	0.287610619469027
south	correct_old	59-south	2001	9	6	ATR-south	0	0	1	low	F	7388	10	2	52	0.287610619469027
south	correct_old	59-south	2001	9	6	MAX-south	0	0	0	NA	M	2275	10	2	52	0.287610619469027
south	correct_old	59-south	2001	9	6	MAN-south	0	0	0	low	F	12502	10	2	52	0.287610619469027
south	correct_old	59-south	2001	9	6	KUB-south	0	0	0	NA	M	1901	10	2	52	0.287610619469027
south	correct_old	59-south	2001	9	6	COC-south	0	0	0	low	F	7753	10	2	52	0.287610619469027
south	correct_old	59-south	2001	9	6	RUB-south	0	0	0	low	F	11406	10	2	52	0.287610619469027
south	correct_old	59-south	2001	9	6	REB-south	0	0	0	NA	F	2367	10	2	52	0.287610619469027
south	correct_old	60-south	2001	9	15	ZYO-south	0	1	0	NA	M	13606	6	2	52	0.287610619469027
south	correct_old	60-south	2001	9	15	KAO-south	0	1	0	NA	M	8858	6	2	52	0.287610619469027
south	correct_old	60-south	2001	9	15	BES-south	0	1	0	NA	M	4475	6	2	52	0.287610619469027
south	correct_old	60-south	2001	9	15	SAG-south	0	1	0	NA	M	4475	6	2	52	0.287610619469027
south	correct_old	60-south	2001	9	15	SUM-south	0	1	0	high	F	13241	6	2	52	0.287610619469027
south	correct_old	60-south	2001	9	15	OLI-south	0	1	0	high	F	10319	6	2	52	0.287610619469027
south	correct_old	60-south	2001	9	15	OLD-south	0	1	0	NA	M	2649	6	2	52	0.287610619469027
south	correct_old	60-south	2001	9	15	ORE-south	0	1	0	NA	M	1006	6	2	52	0.287610619469027
south	correct_old	60-south	2001	9	15	INO-south	0	1	0	NA	M	2435	6	2	52	0.287610619469027
south	correct_old	60-south	2001	9	15	KUB-south	0	1	0	NA	M	1910	6	2	52	0.287610619469027
south	correct_old	60-south	2001	9	15	ISH-south	0	1	1	middle	F	11415	6	2	52	0.287610619469027
south	correct_old	60-south	2001	9	15	KAB-south	1	1	0	middle	F	8858	6	2	52	0.287610619469027
south	correct_old	60-south	2001	9	15	KIN-south	0	1	0	NA	F	4110	6	2	52	0.287610619469027
south	correct_old	60-south	2001	9	15	TAB-south	0	1	0	NA	M	3379	6	2	52	0.287610619469027
south	correct_old	60-south	2001	9	15	ZOR-south	0	1	0	high	F	16163	6	2	52	0.287610619469027
south	correct_old	60-south	2001	9	15	RUB-south	0	1	0	low	F	11415	6	2	52	0.287610619469027
south	correct_old	60-south	2001	9	15	REB-south	0	1	0	NA	F	2376	6	2	52	0.287610619469027
south	correct_old	60-south	2001	9	15	SET-south	0	1	0	NA	F	2010	6	2	52	0.287610619469027
south	new	61-south	2001	9	20	ZYO-south	0	1	0	NA	M	13611	7	2	52	0.287610619469027
south	new	61-south	2001	9	20	KAB-south	1	1	0	middle	F	8863	7	2	52	0.287610619469027
south	new	61-south	2001	9	20	ISH-south	0	1	1	middle	F	11420	7	2	52	0.287610619469027
south	new	61-south	2001	9	20	ZOR-south	0	1	0	high	F	16168	7	2	52	0.287610619469027
south	new	61-south	2001	9	20	KAO-south	0	1	0	NA	M	8863	7	2	52	0.287610619469027
south	new	61-south	2001	9	20	KIN-south	0	1	0	NA	F	4115	7	2	52	0.287610619469027
south	new	61-south	2001	9	20	WAP-south	1	1	1	middle	F	12150	7	2	52	0.287610619469027
south	new	61-south	2001	9	20	JUL-south	1	1	0	high	F	11420	7	2	52	0.287610619469027
south	new	61-south	2001	9	20	BES-south	0	1	0	NA	M	4480	7	2	52	0.287610619469027
south	new	61-south	2001	9	20	OLI-south	0	1	0	high	F	10324	7	2	52	0.287610619469027
south	new	61-south	2001	9	20	WOO-south	0	1	0	NA	M	2654	7	2	52	0.287610619469027
south	new	61-south	2001	9	20	TAB-south	0	0	0	NA	M	3384	7	2	52	0.287610619469027
south	new	61-south	2001	9	20	RUB-south	1	0	0	low	F	11420	7	2	52	0.287610619469027
south	correct_old	62-south	2001	9	20	WAP-south	0	1	1	middle	F	12150	11	1	52	0.287610619469027
south	correct_old	62-south	2001	9	20	ZOR-south	1	1	0	high	F	16168	11	1	52	0.287610619469027
south	correct_old	62-south	2001	9	20	WOO-south	0	1	0	NA	M	2654	11	1	52	0.287610619469027
south	correct_old	62-south	2001	9	20	JUL-south	0	0	0	high	F	11420	11	1	52	0.287610619469027
south	correct_old	62-south	2001	9	20	ZYO-south	0	1	0	NA	M	13611	11	1	52	0.287610619469027
south	correct_old	62-south	2001	9	20	OLI-south	0	1	0	high	F	10324	11	1	52	0.287610619469027
south	correct_old	62-south	2001	9	20	OLD-south	0	0	0	NA	M	2654	11	1	52	0.287610619469027
south	correct_old	62-south	2001	9	20	ISH-south	0	1	1	middle	F	11420	11	1	52	0.287610619469027
south	correct_old	62-south	2001	9	20	INO-south	0	1	0	NA	M	2440	11	1	52	0.287610619469027
south	correct_old	62-south	2001	9	20	BES-south	0	0	0	NA	M	4480	11	1	52	0.287610619469027
south	correct_old	62-south	2001	9	20	DUN-south	0	1	0	high	F	9959	11	1	52	0.287610619469027
south	correct_old	62-south	2001	9	20	RUB-south	0	0	0	low	F	11420	11	1	52	0.287610619469027
south	correct_old	62-south	2001	9	20	REB-south	0	0	0	NA	F	2381	11	1	52	0.287610619469027
south	correct_old	62-south	2001	9	20	EVA-south	0	1	0	high	F	12516	11	1	52	0.287610619469027
south	correct_old	62-south	2001	9	20	UTA-south	0	1	0	NA	M	2654	11	1	52	0.287610619469027
south	correct_old	62-south	2001	9	20	YAO-south	0	1	0	NA	M	2136	11	1	52	0.287610619469027
south	correct_old	62-south	2001	9	20	COC-south	1	0	0	low	F	7767	11	1	52	0.287610619469027
south	correct_old	62-south	2001	9	20	MAN-south	0	0	0	low	F	12516	11	1	52	0.287610619469027
south	correct_old	62-south	2001	9	20	TAB-south	0	0	0	NA	M	3384	11	1	52	0.287610619469027
south	correct_old	62-south	2001	9	20	YOG-south	0	0	0	NA	M	4115	11	1	52	0.287610619469027
south	correct_old	62-south	2001	9	20	YUC-south	0	0	1	low	F	11420	11	1	52	0.287610619469027
south	correct_old	63-south	2001	9	23	KAO-south	0	1	0	NA	M	8866	9	1	52	0.287610619469027
south	correct_old	63-south	2001	9	23	OLI-south	0	0	0	high	F	10327	9	1	52	0.287610619469027
south	correct_old	63-south	2001	9	23	OLD-south	0	0	0	NA	M	2657	9	1	52	0.287610619469027
south	correct_old	63-south	2001	9	23	UTA-south	0	1	0	NA	M	2657	9	1	52	0.287610619469027
south	correct_old	63-south	2001	9	23	DUN-south	0	1	0	high	F	9962	9	1	52	0.287610619469027
south	correct_old	63-south	2001	9	23	ZOR-south	1	0	0	high	F	16171	9	1	52	0.287610619469027
south	correct_old	63-south	2001	9	23	SAG-south	0	0	0	NA	M	4483	9	1	52	0.287610619469027
south	correct_old	63-south	2001	9	23	EVA-south	0	0	0	high	F	12519	9	1	52	0.287610619469027
south	correct_old	63-south	2001	9	23	GOG-south	0	0	0	NA	M	3753	9	1	52	0.287610619469027
south	correct_old	63-south	2001	9	23	INO-south	0	0	0	NA	M	2443	9	1	52	0.287610619469027
south	correct_old	63-south	2001	9	23	ISH-south	0	0	1	middle	F	11423	9	1	52	0.287610619469027
south	correct_old	63-south	2001	9	23	KAB-south	0	0	0	middle	F	8866	9	1	52	0.287610619469027
south	correct_old	63-south	2001	9	23	KIN-south	0	0	0	NA	F	4118	9	1	52	0.287610619469027
south	correct_old	63-south	2001	9	23	MAN-south	0	0	0	low	F	12519	9	1	52	0.287610619469027
south	correct_old	63-south	2001	9	23	MAR-south	0	0	1	middle	F	9597	9	1	52	0.287610619469027
south	correct_old	63-south	2001	9	23	MUS-south	0	0	0	NA	M	2323	9	1	52	0.287610619469027
south	correct_old	63-south	2001	9	23	VIR-south	0	0	0	middle	F	13249	9	1	52	0.287610619469027
south	correct_old	64-south	2001	9	27	ZYO-south	0	1	0	NA	M	13618	7	1	52	0.287610619469027
south	correct_old	64-south	2001	9	27	SAG-south	0	0	0	NA	M	4487	7	1	52	0.287610619469027
south	correct_old	64-south	2001	9	27	SUM-south	0	1	0	high	F	13253	7	1	52	0.287610619469027
south	correct_old	64-south	2001	9	27	WOO-south	0	1	0	NA	M	2661	7	1	52	0.287610619469027
south	correct_old	64-south	2001	9	27	MAR-south	0	1	1	middle	F	9601	7	1	52	0.287610619469027
south	correct_old	64-south	2001	9	27	BES-south	0	1	0	NA	M	4487	7	1	52	0.287610619469027
south	correct_old	64-south	2001	9	27	WAP-south	0	1	1	middle	F	12157	7	1	52	0.287610619469027
south	correct_old	64-south	2001	9	27	OLI-south	0	1	0	high	F	10331	7	1	52	0.287610619469027
south	correct_old	64-south	2001	9	27	ISH-south	0	1	1	middle	F	11427	7	1	52	0.287610619469027
south	correct_old	64-south	2001	9	27	INO-south	0	0	0	NA	M	2447	7	1	52	0.287610619469027
south	correct_old	64-south	2001	9	27	OLD-south	0	0	0	NA	M	2661	7	1	52	0.287610619469027
south	correct_old	64-south	2001	9	27	MUS-south	0	0	0	NA	M	2327	7	1	52	0.287610619469027
south	correct_old	64-south	2001	9	27	DUN-south	0	1	0	high	F	9966	7	1	52	0.287610619469027
south	correct_old	64-south	2001	9	27	TAB-south	0	0	0	NA	M	3391	7	1	52	0.287610619469027
south	correct_old	64-south	2001	9	27	UTA-south	0	1	0	NA	M	2661	7	1	52	0.287610619469027
south	correct_old	64-south	2001	9	27	IBR-south	0	1	0	NA	M	617	7	1	52	0.287610619469027
south	correct_old	64-south	2001	9	27	EVA-south	0	0	0	high	F	12523	7	1	52	0.287610619469027
south	correct_old	64-south	2001	9	27	MUS-south	0	0	0	NA	M	2327	7	1	52	0.287610619469027
south	correct_old	65-south	2001	10	14	DUN-south	1	1	0	high	F	9983	17	2	51	0.330088495575221
south	correct_old	65-south	2001	10	14	ZOR-south	0	1	0	high	F	16192	17	2	51	0.330088495575221
south	correct_old	65-south	2001	10	14	MAR-south	0	1	1	middle	F	9618	17	2	51	0.330088495575221
south	correct_old	65-south	2001	10	14	EVA-south	1	1	0	high	F	12540	17	2	51	0.330088495575221
south	correct_old	65-south	2001	10	14	ZYO-south	0	1	0	NA	M	13635	17	2	51	0.330088495575221
south	correct_old	65-south	2001	10	14	SUM-south	0	1	0	high	F	13270	17	2	51	0.330088495575221
south	correct_old	65-south	2001	10	14	KIN-south	0	0	0	NA	F	4139	17	2	51	0.330088495575221
south	correct_old	65-south	2001	10	14	ATR-south	0	0	0	low	F	7426	17	2	51	0.330088495575221
south	correct_old	65-south	2001	10	14	BES-south	0	0	0	NA	M	4504	17	2	51	0.330088495575221
south	correct_old	65-south	2001	10	14	COC-south	0	0	0	low	F	7791	17	2	51	0.330088495575221
south	correct_old	65-south	2001	10	14	GOG-south	0	0	0	NA	M	3774	17	2	51	0.330088495575221
south	correct_old	65-south	2001	10	14	ISH-south	0	0	1	middle	F	11444	17	2	51	0.330088495575221
south	correct_old	65-south	2001	10	14	INO-south	0	0	0	NA	M	2464	17	2	51	0.330088495575221
south	correct_old	65-south	2001	10	14	JUL-south	0	0	0	high	F	11444	17	2	51	0.330088495575221
south	correct_old	65-south	2001	10	14	KAB-south	0	1	0	middle	F	8887	17	2	51	0.330088495575221
south	correct_old	65-south	2001	10	14	LOU-south	0	0	0	middle	F	7791	17	2	51	0.330088495575221
south	correct_old	65-south	2001	10	14	LIN-south	0	0	0	NA	M	3043	17	2	51	0.330088495575221
south	correct_old	65-south	2001	10	14	MUS-south	0	0	0	NA	M	2344	17	2	51	0.330088495575221
south	correct_old	65-south	2001	10	14	MAN-south	0	0	0	low	F	12540	17	2	51	0.330088495575221
south	correct_old	65-south	2001	10	14	OLI-south	0	0	0	high	F	10348	17	2	51	0.330088495575221
south	correct_old	65-south	2001	10	14	OLD-south	0	0	0	NA	M	2678	17	2	51	0.330088495575221
south	correct_old	65-south	2001	10	14	RUB-south	0	0	0	low	F	11444	17	2	51	0.330088495575221
south	correct_old	65-south	2001	10	14	REB-south	0	0	0	NA	F	2405	17	2	51	0.330088495575221
south	correct_old	65-south	2001	10	14	SAG-south	0	0	0	NA	M	4504	17	2	51	0.330088495575221
south	correct_old	65-south	2001	10	14	TAB-south	0	0	0	NA	M	3408	17	2	51	0.330088495575221
south	correct_old	65-south	2001	10	14	UTA-south	0	0	0	NA	M	2678	17	2	51	0.330088495575221
south	correct_old	65-south	2001	10	14	VIR-south	0	0	0	middle	F	13270	17	2	51	0.330088495575221
south	correct_old	65-south	2001	10	14	WAP-south	0	0	1	middle	F	12174	17	2	51	0.330088495575221
south	correct_old	65-south	2001	10	14	WOO-south	0	0	0	NA	M	2678	17	2	51	0.330088495575221
south	correct_old	65-south	2001	10	14	YUC-south	0	0	1	low	F	11444	17	2	51	0.330088495575221
south	correct_old	65-south	2001	10	14	YOG-south	0	0	0	NA	M	4139	17	2	51	0.330088495575221
south	correct_old	65-south	2001	10	14	YAO-south	0	0	0	NA	M	2160	17	2	51	0.330088495575221
south	correct_old	65-south	2001	10	14	KAO-south	0	0	0	NA	M	8887	17	2	51	0.330088495575221
south	correct_old	65-south	2001	10	14	MUS-south	0	0	0	NA	M	2344	17	2	51	0.330088495575221
south	correct_old	66-south	2001	10	18	SAG-south	0	1	0	NA	M	4508	14	2	51	0.330088495575221
south	correct_old	66-south	2001	10	18	ZYO-south	0	1	0	NA	M	13639	14	2	51	0.330088495575221
south	correct_old	66-south	2001	10	18	KAO-south	0	1	0	NA	M	8891	14	2	51	0.330088495575221
south	correct_old	66-south	2001	10	18	DUN-south	1	1	0	high	F	9987	14	2	51	0.330088495575221
south	correct_old	66-south	2001	10	18	EVA-south	1	1	0	high	F	12544	14	2	51	0.330088495575221
south	correct_old	66-south	2001	10	18	ATR-south	0	1	0	low	F	7430	14	2	51	0.330088495575221
south	correct_old	66-south	2001	10	18	KAB-south	0	1	0	middle	F	8891	14	2	51	0.330088495575221
south	correct_old	66-south	2001	10	18	KIN-south	0	1	0	NA	F	4143	14	2	51	0.330088495575221
south	correct_old	66-south	2001	10	18	SUM-south	0	1	0	high	F	13274	14	2	51	0.330088495575221
south	correct_old	66-south	2001	10	18	COC-south	0	1	0	low	F	7795	14	2	51	0.330088495575221
south	correct_old	66-south	2001	10	18	BES-south	0	1	0	NA	M	4508	14	2	51	0.330088495575221
south	correct_old	66-south	2001	10	18	YOG-south	0	1	0	NA	M	4143	14	2	51	0.330088495575221
south	correct_old	66-south	2001	10	18	CEL-south	0	1	0	NA	F	2164	14	2	51	0.330088495575221
south	correct_old	66-south	2001	10	18	SET-south	0	1	0	NA	F	2043	14	2	51	0.330088495575221
south	correct_old	66-south	2001	10	18	END-south	0	1	0	NA	F	2033	14	2	51	0.330088495575221
south	correct_old	66-south	2001	10	18	OLI-south	0	1	0	high	F	10352	14	2	51	0.330088495575221
south	correct_old	66-south	2001	10	18	ORE-south	0	1	0	NA	M	1039	14	2	51	0.330088495575221
south	correct_old	66-south	2001	10	18	ATH-south	0	1	0	NA	F	764	14	2	51	0.330088495575221
south	correct_old	66-south	2001	10	18	UTA-south	0	0	0	NA	M	2682	14	2	51	0.330088495575221
south	correct_old	66-south	2001	10	18	GOG-south	0	0	0	NA	M	3778	14	2	51	0.330088495575221
south	correct_old	66-south	2001	10	18	TAB-south	0	1	0	NA	M	3412	14	2	51	0.330088495575221
south	correct_old	66-south	2001	10	18	OLD-south	0	0	0	NA	M	2682	14	2	51	0.330088495575221
south	correct_old	66-south	2001	10	18	ISH-south	0	1	1	middle	F	11448	14	2	51	0.330088495575221
south	correct_old	66-south	2001	10	18	INO-south	0	1	0	NA	M	2468	14	2	51	0.330088495575221
south	correct_old	66-south	2001	10	18	LOU-south	0	0	0	middle	F	7795	14	2	51	0.330088495575221
south	correct_old	66-south	2001	10	18	LIN-south	0	0	0	NA	M	3047	14	2	51	0.330088495575221
south	correct_old	66-south	2001	10	18	IBR-south	0	1	0	NA	M	638	14	2	51	0.330088495575221
south	correct_old	66-south	2001	10	18	MAN-south	0	0	0	low	F	12544	14	2	51	0.330088495575221
south	correct_old	66-south	2001	10	18	YUC-south	0	0	1	low	F	11448	14	2	51	0.330088495575221
south	correct_old	66-south	2001	10	18	YAO-south	0	0	0	NA	M	2164	14	2	51	0.330088495575221
south	correct_old	66-south	2001	10	18	GAR-south	0	0	0	low	F	11448	14	2	51	0.330088495575221
south	correct_old	66-south	2001	10	18	ZOR-south	0	0	0	high	F	16196	14	2	51	0.330088495575221
south	correct_old	66-south	2001	10	18	WAP-south	0	1	1	middle	F	12178	14	2	51	0.330088495575221
south	correct_old	66-south	2001	10	18	WOO-south	0	0	0	NA	M	2682	14	2	51	0.330088495575221
south	correct_old	67-south	2001	10	22	ZYO-south	0	1	0	NA	M	13643	6	2	51	0.330088495575221
south	correct_old	67-south	2001	10	22	KAO-south	0	1	0	NA	M	8895	6	2	51	0.330088495575221
south	correct_old	67-south	2001	10	22	OLI-south	0	1	0	high	F	10356	6	2	51	0.330088495575221
south	correct_old	67-south	2001	10	22	ORE-south	0	1	0	NA	M	1043	6	2	51	0.330088495575221
south	correct_old	67-south	2001	10	22	ZOR-south	0	1	0	high	F	16200	6	2	51	0.330088495575221
south	correct_old	67-south	2001	10	22	ISH-south	0	1	1	middle	F	11452	6	2	51	0.330088495575221
south	correct_old	67-south	2001	10	22	BES-south	0	0	0	NA	M	4512	6	2	51	0.330088495575221
south	correct_old	67-south	2001	10	22	TAB-south	0	0	0	NA	M	3416	6	2	51	0.330088495575221
south	correct_old	67-south	2001	10	22	YOG-south	0	0	0	NA	M	4147	6	2	51	0.330088495575221
south	correct_old	67-south	2001	10	22	INO-south	0	0	0	NA	M	2472	6	2	51	0.330088495575221
south	correct_old	67-south	2001	10	22	WAP-south	0	0	1	middle	F	12182	6	2	51	0.330088495575221
south	correct_old	67-south	2001	10	22	WOO-south	0	0	0	NA	M	2686	6	2	51	0.330088495575221
south	correct_old	67-south	2001	10	22	OLD-south	0	1	0	NA	M	2686	6	2	51	0.330088495575221
south	correct_old	67-south	2001	10	22	GOG-south	0	0	0	NA	M	3782	6	2	51	0.330088495575221
south	correct_old	67-south	2001	10	22	DUN-south	1	0	0	high	F	9991	6	2	51	0.330088495575221
south	correct_old	67-south	2001	10	22	EVA-south	0	0	0	high	F	12548	6	2	51	0.330088495575221
south	correct_old	67-south	2001	10	22	SAG-south	0	0	0	NA	M	4512	6	2	51	0.330088495575221
south	correct_old	67-south	2001	10	22	UTA-south	0	0	0	NA	M	2686	6	2	51	0.330088495575221
south	correct_old	68-south	2001	11	16	KAB-south	0	1	0	middle	F	8920	7	1	52	0.34517992003554
south	correct_old	68-south	2001	11	16	KIN-south	0	1	0	NA	F	4172	7	1	52	0.34517992003554
south	correct_old	68-south	2001	11	16	EVA-south	0	1	0	high	F	12573	7	1	52	0.34517992003554
south	correct_old	68-south	2001	11	16	DUN-south	0	1	0	high	F	10016	7	1	52	0.34517992003554
south	correct_old	68-south	2001	11	16	LOU-south	0	1	0	middle	F	7824	7	1	52	0.34517992003554
south	correct_old	68-south	2001	11	16	LIN-south	0	1	0	NA	M	3076	7	1	52	0.34517992003554
south	correct_old	68-south	2001	11	16	SAG-south	0	1	0	NA	M	4537	7	1	52	0.34517992003554
south	correct_old	68-south	2001	11	16	END-south	0	1	0	NA	F	2062	7	1	52	0.34517992003554
south	correct_old	68-south	2001	11	16	ATR-south	0	0	0	low	F	7459	7	1	52	0.34517992003554
south	correct_old	68-south	2001	11	16	YAO-south	0	0	0	NA	M	2193	7	1	52	0.34517992003554
south	correct_old	68-south	2001	11	16	YUC-south	0	0	1	low	F	11477	7	1	52	0.34517992003554
south	correct_old	68-south	2001	11	16	MAR-south	0	0	1	middle	F	9651	7	1	52	0.34517992003554
south	correct_old	68-south	2001	11	16	MUS-south	0	0	0	NA	M	2377	7	1	52	0.34517992003554
south	correct_old	68-south	2001	11	16	KAO-south	0	0	0	NA	M	8920	7	1	52	0.34517992003554
south	correct_old	68-south	2001	11	16	UTA-south	0	0	0	NA	M	2711	7	1	52	0.34517992003554
south	correct_old	68-south	2001	11	16	MUS-south	0	0	0	NA	M	2377	7	1	52	0.34517992003554
south	correct_old	69-south	2001	12	6	ZYO-south	0	1	0	NA	M	13688	12	2	53	0.235736399823087
south	correct_old	69-south	2001	12	6	BES-south	0	1	0	NA	M	4557	12	2	53	0.235736399823087
south	correct_old	69-south	2001	12	6	OLD-south	0	1	0	NA	M	2731	12	2	53	0.235736399823087
south	correct_old	69-south	2001	12	6	YOG-south	0	1	0	NA	M	4192	12	2	53	0.235736399823087
south	correct_old	69-south	2001	12	6	MAR-south	0	1	1	middle	F	9671	12	2	53	0.235736399823087
south	correct_old	69-south	2001	12	6	MUS-south	0	1	0	NA	M	2397	12	2	53	0.235736399823087
south	correct_old	69-south	2001	12	6	ZOR-south	0	1	0	high	F	16245	12	2	53	0.235736399823087
south	correct_old	69-south	2001	12	6	LOU-south	0	1	0	middle	F	7844	12	2	53	0.235736399823087
south	correct_old	69-south	2001	12	6	LIN-south	0	1	0	NA	M	3096	12	2	53	0.235736399823087
south	correct_old	69-south	2001	12	6	VIR-south	0	1	0	middle	F	13323	12	2	53	0.235736399823087
south	correct_old	69-south	2001	12	6	EVA-south	0	1	0	high	F	12593	12	2	53	0.235736399823087
south	correct_old	69-south	2001	12	6	OLI-south	0	1	0	high	F	10401	12	2	53	0.235736399823087
south	correct_old	69-south	2001	12	6	ISH-south	0	1	1	middle	F	11497	12	2	53	0.235736399823087
south	correct_old	69-south	2001	12	6	INO-south	0	0	0	NA	M	2517	12	2	53	0.235736399823087
south	correct_old	69-south	2001	12	6	GAR-south	0	1	0	low	F	11497	12	2	53	0.235736399823087
south	correct_old	69-south	2001	12	6	YUC-south	0	1	1	low	F	11497	12	2	53	0.235736399823087
south	correct_old	69-south	2001	12	6	YAO-south	0	1	0	NA	M	2213	12	2	53	0.235736399823087
south	correct_old	69-south	2001	12	6	WAP-south	0	1	1	middle	F	12227	12	2	53	0.235736399823087
south	correct_old	69-south	2001	12	6	WOO-south	0	1	0	NA	M	2731	12	2	53	0.235736399823087
south	correct_old	69-south	2001	12	6	SAG-south	0	0	0	NA	M	4557	12	2	53	0.235736399823087
south	correct_old	69-south	2001	12	6	TAB-south	0	1	0	NA	M	3461	12	2	53	0.235736399823087
south	correct_old	69-south	2001	12	6	GOG-south	0	1	0	NA	M	3827	12	2	53	0.235736399823087
south	correct_old	69-south	2001	12	6	ATR-south	0	1	0	low	F	7479	12	2	53	0.235736399823087
south	correct_old	69-south	2001	12	6	UTA-south	0	1	0	NA	M	2731	12	2	53	0.235736399823087
south	correct_old	69-south	2001	12	6	ATH-south	0	1	0	NA	F	813	12	2	53	0.235736399823087
south	correct_old	69-south	2001	12	6	LUK-south	0	1	0	NA	M	1234	12	2	53	0.235736399823087
south	correct_old	69-south	2001	12	6	ORE-south	0	1	0	NA	M	1088	12	2	53	0.235736399823087
south	correct_old	69-south	2001	12	6	DUN-south	0	1	0	high	F	10036	12	2	53	0.235736399823087
south	correct_old	69-south	2001	12	6	KAO-south	0	0	0	NA	M	8940	12	2	53	0.235736399823087
south	correct_old	69-south	2001	12	6	MUS-south	0	0	0	NA	M	2397	12	2	53	0.235736399823087
south	correct_old	70-south	2001	12	12	ZYO-south	0	1	0	NA	M	13694	2	2	53	0.235736399823087
south	correct_old	70-south	2001	12	12	KAB-south	0	1	0	middle	F	8946	2	2	53	0.235736399823087
south	correct_old	70-south	2001	12	12	KUB-south	0	1	0	NA	M	1998	2	2	53	0.235736399823087
south	correct_old	70-south	2001	12	12	KAO-south	0	0	0	NA	M	8946	2	2	53	0.235736399823087
south	correct_old	70-south	2001	12	12	GOG-south	0	0	0	NA	M	3833	2	2	53	0.235736399823087
south	correct_old	70-south	2001	12	12	BES-south	0	0	0	NA	M	4563	2	2	53	0.235736399823087
south	correct_old	70-south	2001	12	12	EVA-south	0	0	0	high	F	12599	2	2	53	0.235736399823087
south	correct_old	70-south	2001	12	12	TAB-south	0	0	0	NA	M	3467	2	2	53	0.235736399823087
south	correct_old	71-south	2001	12	12	ZYO-south	0	1	0	NA	M	13694	6	2	53	0.235736399823087
south	correct_old	71-south	2001	12	12	KAO-south	0	1	0	NA	M	8946	6	2	53	0.235736399823087
south	correct_old	71-south	2001	12	12	BES-south	0	1	0	NA	M	4563	6	2	53	0.235736399823087
south	correct_old	71-south	2001	12	12	GOG-south	0	1	0	NA	M	3833	6	2	53	0.235736399823087
south	correct_old	71-south	2001	12	12	GAR-south	0	1	0	low	F	11503	6	2	53	0.235736399823087
south	correct_old	71-south	2001	12	12	YUC-south	0	1	1	low	F	11503	6	2	53	0.235736399823087
south	correct_old	71-south	2001	12	12	EVA-south	0	1	0	high	F	12599	6	2	53	0.235736399823087
south	correct_old	71-south	2001	12	12	END-south	0	1	0	NA	F	2088	6	2	53	0.235736399823087
south	correct_old	71-south	2001	12	12	YAO-south	0	1	0	NA	M	2219	6	2	53	0.235736399823087
south	correct_old	71-south	2001	12	12	KUB-south	0	1	0	NA	M	1998	6	2	53	0.235736399823087
south	correct_old	71-south	2001	12	12	KAB-south	0	1	0	middle	F	8946	6	2	53	0.235736399823087
south	correct_old	71-south	2001	12	12	YOG-south	0	1	0	NA	M	4198	6	2	53	0.235736399823087
south	correct_old	71-south	2001	12	12	OLI-south	0	1	0	high	F	10407	6	2	53	0.235736399823087
south	correct_old	71-south	2001	12	12	ISH-south	0	1	1	middle	F	11503	6	2	53	0.235736399823087
south	correct_old	71-south	2001	12	12	INO-south	0	1	0	NA	M	2523	6	2	53	0.235736399823087
south	correct_old	71-south	2001	12	12	IBR-south	0	1	0	NA	M	693	6	2	53	0.235736399823087
south	correct_old	71-south	2001	12	12	TAB-south	0	1	0	NA	M	3467	6	2	53	0.235736399823087
south	correct_old	71-south	2001	12	12	OLD-south	0	0	0	NA	M	2737	6	2	53	0.235736399823087
south	correct_old	72-south	2001	12	26	KAO-south	0	1	0	NA	M	8960	7	2	53	0.235736399823087
south	correct_old	72-south	2001	12	26	ZYO-south	0	1	0	NA	M	13708	7	2	53	0.235736399823087
south	correct_old	72-south	2001	12	26	ATR-south	1	1	0	low	F	7499	7	2	53	0.235736399823087
south	correct_old	72-south	2001	12	26	SUM-south	0	1	1	high	F	13343	7	2	53	0.235736399823087
south	correct_old	72-south	2001	12	26	SET-south	0	1	0	NA	F	2112	7	2	53	0.235736399823087
south	correct_old	72-south	2001	12	26	YAO-south	0	1	0	NA	M	2233	7	2	53	0.235736399823087
south	correct_old	72-south	2001	12	26	SAG-south	0	0	0	NA	M	4577	7	2	53	0.235736399823087
south	correct_old	72-south	2001	12	26	YOG-south	0	0	0	NA	M	4212	7	2	53	0.235736399823087
south	correct_old	72-south	2001	12	26	GOG-south	0	0	0	NA	M	3847	7	2	53	0.235736399823087
south	correct_old	72-south	2001	12	26	BES-south	0	0	0	NA	M	4577	7	2	53	0.235736399823087
south	correct_old	72-south	2001	12	26	MAR-south	0	0	1	middle	F	9691	7	2	53	0.235736399823087
south	correct_old	72-south	2001	12	26	MUS-south	0	0	0	NA	M	2417	7	2	53	0.235736399823087
south	correct_old	72-south	2001	12	26	DUN-south	0	0	0	high	F	10056	7	2	53	0.235736399823087
south	correct_old	72-south	2001	12	26	UTA-south	0	0	0	NA	M	2751	7	2	53	0.235736399823087
south	correct_old	72-south	2001	12	26	YUC-south	0	0	1	low	F	11517	7	2	53	0.235736399823087
south	correct_old	72-south	2001	12	26	ZOR-south	1	0	0	high	F	16265	7	2	53	0.235736399823087
south	correct_old	72-south	2001	12	26	LOU-south	0	0	0	middle	F	7864	7	2	53	0.235736399823087
south	correct_old	72-south	2001	12	26	LIN-south	0	0	0	NA	M	3116	7	2	53	0.235736399823087
south	correct_old	72-south	2001	12	26	TAB-south	0	0	0	NA	M	3481	7	2	53	0.235736399823087
south	correct_old	72-south	2001	12	26	MUS-south	0	0	0	NA	M	2417	7	2	53	0.235736399823087
south	correct_old	73-south	2002	1	9	ZYO-south	0	1	0	NA	M	13722	6	1	50	0.200797872340426
south	correct_old	73-south	2002	1	9	ZOR-south	0	1	0	high	F	16279	6	1	50	0.200797872340426
south	correct_old	73-south	2002	1	9	ATR-south	0	1	0	low	F	7513	6	1	50	0.200797872340426
south	correct_old	73-south	2002	1	9	ISH-south	0	1	1	middle	F	11531	6	1	50	0.200797872340426
south	correct_old	73-south	2002	1	9	INO-south	0	1	0	NA	M	2551	6	1	50	0.200797872340426
south	correct_old	73-south	2002	1	9	OLI-south	0	1	0	high	F	10435	6	1	50	0.200797872340426
south	correct_old	73-south	2002	1	9	IBR-south	0	1	0	NA	M	721	6	1	50	0.200797872340426
south	correct_old	73-south	2002	1	9	KIN-south	0	1	0	NA	F	4226	6	1	50	0.200797872340426
south	correct_old	73-south	2002	1	9	LOU-south	0	1	0	middle	F	7878	6	1	50	0.200797872340426
south	correct_old	73-south	2002	1	9	SAG-south	0	0	0	NA	M	4591	6	1	50	0.200797872340426
south	correct_old	73-south	2002	1	9	YOG-south	0	0	0	NA	M	4226	6	1	50	0.200797872340426
south	correct_old	73-south	2002	1	9	GOG-south	0	0	0	NA	M	3861	6	1	50	0.200797872340426
south	correct_old	73-south	2002	1	9	BES-south	0	1	0	NA	M	4591	6	1	50	0.200797872340426
south	correct_old	73-south	2002	1	9	TAB-south	0	0	0	NA	M	3495	6	1	50	0.200797872340426
south	correct_old	73-south	2002	1	9	OLD-south	0	1	0	NA	M	2765	6	1	50	0.200797872340426
south	correct_old	73-south	2002	1	9	LIN-south	0	0	0	NA	M	3130	6	1	50	0.200797872340426
south	correct_old	73-south	2002	1	9	KAB-south	0	0	1	middle	F	8974	6	1	50	0.200797872340426
south	correct_old	74-south	2002	1	12	ZYO-south	0	1	0	NA	M	13725	2	2	50	0.200797872340426
south	correct_old	74-south	2002	1	12	KAO-south	0	1	0	NA	M	8977	2	2	50	0.200797872340426
south	correct_old	74-south	2002	1	12	ZOR-south	0	1	0	high	F	16282	2	2	50	0.200797872340426
south	correct_old	74-south	2002	1	12	SET-south	0	1	0	NA	F	2129	2	2	50	0.200797872340426
south	correct_old	74-south	2002	1	12	TAB-south	0	1	0	NA	M	3498	2	2	50	0.200797872340426
south	correct_old	74-south	2002	1	12	SAG-south	0	1	0	NA	M	4594	2	2	50	0.200797872340426
south	correct_old	74-south	2002	1	12	SUM-south	0	1	1	high	F	13360	2	2	50	0.200797872340426
south	correct_old	75-south	2002	1	26	COC-south	1	1	0	low	F	7895	2	0	50	0.200797872340426
south	correct_old	75-south	2002	1	26	CEL-south	0	1	0	NA	F	2264	2	0	50	0.200797872340426
south	correct_old	75-south	2002	1	26	SAG-south	0	1	0	NA	M	4608	2	0	50	0.200797872340426
south	correct_old	75-south	2002	1	26	WAP-south	0	1	1	middle	F	12278	2	0	50	0.200797872340426
south	correct_old	75-south	2002	1	26	WOO-south	0	1	0	NA	M	2782	2	0	50	0.200797872340426
south	correct_old	75-south	2002	1	26	GOG-south	0	1	0	NA	M	3878	2	0	50	0.200797872340426
south	correct_old	76-south	2002	2	5	SUM-south	0	1	1	high	F	13384	6	1	50	0.137481910274964
south	correct_old	76-south	2002	2	5	KAO-south	0	1	0	NA	M	9001	6	1	50	0.137481910274964
south	correct_old	76-south	2002	2	5	JUL-south	0	1	0	high	F	11558	6	1	50	0.137481910274964
south	correct_old	76-south	2002	2	5	REB-south	0	1	0	NA	F	2519	6	1	50	0.137481910274964
south	correct_old	76-south	2002	2	5	BES-south	0	1	0	NA	M	4618	6	1	50	0.137481910274964
south	correct_old	76-south	2002	2	5	WAP-south	0	1	1	middle	F	12288	6	1	50	0.137481910274964
south	correct_old	76-south	2002	2	5	WOO-south	0	1	0	NA	M	2792	6	1	50	0.137481910274964
south	correct_old	76-south	2002	2	5	SET-south	0	1	0	NA	F	2153	6	1	50	0.137481910274964
south	correct_old	76-south	2002	2	5	SAG-south	0	1	0	NA	M	4618	6	1	50	0.137481910274964
south	correct_old	76-south	2002	2	5	YUC-south	0	1	1	low	F	11558	6	1	50	0.137481910274964
south	correct_old	76-south	2002	2	5	YOG-south	0	1	0	NA	M	4253	6	1	50	0.137481910274964
south	correct_old	76-south	2002	2	5	YAO-south	0	1	0	NA	M	2274	6	1	50	0.137481910274964
south	correct_old	76-south	2002	2	5	GOG-south	0	1	0	NA	M	3888	6	1	50	0.137481910274964
south	correct_old	76-south	2002	2	5	MAR-south	0	0	1	middle	F	9732	6	1	50	0.137481910274964
south	correct_old	76-south	2002	2	5	MUS-south	0	0	0	NA	M	2458	6	1	50	0.137481910274964
south	correct_old	76-south	2002	2	5	COC-south	1	0	0	low	F	7905	6	1	50	0.137481910274964
south	correct_old	76-south	2002	2	5	CEL-south	0	0	0	NA	F	2274	6	1	50	0.137481910274964
south	correct_old	77-south	2002	2	8	LOU-south	0	1	0	middle	F	7908	1	2	50	0.137481910274964
south	correct_old	77-south	2002	2	8	LIN-south	0	1	0	NA	M	3160	1	2	50	0.137481910274964
south	correct_old	77-south	2002	2	8	LUK-south	0	1	0	NA	M	1298	1	2	50	0.137481910274964
south	correct_old	77-south	2002	2	8	KAO-south	0	1	0	NA	M	9004	1	2	50	0.137481910274964
south	correct_old	77-south	2002	2	8	BES-south	0	0	0	NA	M	4621	1	2	50	0.137481910274964
south	correct_old	77-south	2002	2	8	GOG-south	0	0	0	NA	M	3891	1	2	50	0.137481910274964
south	correct_old	77-south	2002	2	8	SAG-south	0	0	0	NA	M	4621	1	2	50	0.137481910274964
south	correct_old	77-south	2002	2	8	TAB-south	0	0	0	NA	M	3525	1	2	50	0.137481910274964
south	correct_old	77-south	2002	2	8	ZYO-south	0	0	0	NA	M	13752	1	2	50	0.137481910274964
south	correct_old	78-south	2002	3	8	YOG-south	0	1	0	NA	M	4284	4	0	50	0.107142857142857
south	correct_old	78-south	2002	3	8	GOG-south	0	1	0	NA	M	3919	4	0	50	0.107142857142857
south	correct_old	78-south	2002	3	8	LOU-south	0	1	0	middle	F	7936	4	0	50	0.107142857142857
south	correct_old	78-south	2002	3	8	LIN-south	0	1	0	NA	M	3188	4	0	50	0.107142857142857
south	correct_old	78-south	2002	3	8	OLI-south	0	1	0	high	F	10493	4	0	50	0.107142857142857
south	correct_old	78-south	2002	3	8	OLD-south	0	1	0	NA	M	2823	4	0	50	0.107142857142857
south	correct_old	78-south	2002	3	8	ISH-south	0	1	0	middle	F	11589	4	0	50	0.107142857142857
south	correct_old	78-south	2002	3	8	INO-south	0	1	0	NA	M	2609	4	0	50	0.107142857142857
south	correct_old	78-south	2002	3	8	LUK-south	0	1	0	NA	M	1326	4	0	50	0.107142857142857
south	correct_old	78-south	2002	3	8	IBR-south	0	1	0	NA	M	779	4	0	50	0.107142857142857
south	correct_old	78-south	2002	3	8	ORE-south	0	1	0	NA	M	1180	4	0	50	0.107142857142857
south	correct_old	78-south	2002	3	8	JUL-south	0	1	0	high	F	11589	4	0	50	0.107142857142857
south	correct_old	78-south	2002	3	8	JAC-south	0	1	0	NA	M	1179	4	0	50	0.107142857142857
south	correct_old	79-south	2002	3	14	EVA-south	0	1	0	high	F	12691	6	1	50	0.107142857142857
south	correct_old	79-south	2002	3	14	DUN-south	1	1	0	high	F	10134	6	1	50	0.107142857142857
south	correct_old	79-south	2002	3	14	YOG-south	0	1	0	NA	M	4290	6	1	50	0.107142857142857
south	correct_old	79-south	2002	3	14	KIN-south	0	1	0	NA	F	4290	6	1	50	0.107142857142857
south	correct_old	79-south	2002	3	14	YUC-south	0	1	1	low	F	11595	6	1	50	0.107142857142857
south	correct_old	79-south	2002	3	14	ZOR-south	0	1	0	high	F	16343	6	1	50	0.107142857142857
south	correct_old	79-south	2002	3	14	YAO-south	0	1	0	NA	M	2311	6	1	50	0.107142857142857
south	correct_old	79-south	2002	3	14	LOU-south	0	1	0	middle	F	7942	6	1	50	0.107142857142857
south	correct_old	79-south	2002	3	14	GOG-south	0	0	0	NA	M	3925	6	1	50	0.107142857142857
south	correct_old	79-south	2002	3	14	ZYO-south	0	1	0	NA	M	13786	6	1	50	0.107142857142857
south	correct_old	79-south	2002	3	14	LIN-south	0	0	0	NA	M	3194	6	1	50	0.107142857142857
south	correct_old	79-south	2002	3	14	KAB-south	0	1	1	middle	F	9038	6	1	50	0.107142857142857
south	correct_old	79-south	2002	3	14	KUB-south	0	1	0	NA	M	2090	6	1	50	0.107142857142857
south	correct_old	79-south	2002	3	14	UTA-south	0	1	0	NA	M	2829	6	1	50	0.107142857142857
south	correct_old	79-south	2002	3	14	END-south	0	1	0	NA	F	2180	6	1	50	0.107142857142857
south	correct_old	79-south	2002	3	14	BES-south	0	0	0	NA	M	4655	6	1	50	0.107142857142857
south	correct_old	79-south	2002	3	14	TAB-south	0	0	0	NA	M	3559	6	1	50	0.107142857142857
south	correct_old	80-south	2002	3	18	BES-south	0	1	0	NA	M	4659	5	2	50	0.107142857142857
south	correct_old	80-south	2002	3	18	ZYO-south	0	1	0	NA	M	13790	5	2	50	0.107142857142857
south	correct_old	80-south	2002	3	18	KAO-south	0	1	0	NA	M	9042	5	2	50	0.107142857142857
south	correct_old	80-south	2002	3	18	WAP-south	0	1	1	middle	F	12329	5	2	50	0.107142857142857
south	correct_old	80-south	2002	3	18	OLD-south	0	1	0	NA	M	2833	5	2	50	0.107142857142857
south	correct_old	80-south	2002	3	18	OLI-south	1	0	0	high	F	10503	5	2	50	0.107142857142857
south	correct_old	80-south	2002	3	18	GOG-south	0	0	0	NA	M	3929	5	2	50	0.107142857142857
south	correct_old	80-south	2002	3	18	YOG-south	0	0	0	NA	M	4294	5	2	50	0.107142857142857
south	correct_old	80-south	2002	3	18	TAB-south	0	0	0	NA	M	3563	5	2	50	0.107142857142857
south	correct_old	80-south	2002	3	18	WOO-south	0	0	0	NA	M	2833	5	2	50	0.107142857142857
south	correct_old	80-south	2002	3	18	LOU-south	0	0	0	middle	F	7946	5	2	50	0.107142857142857
south	correct_old	80-south	2002	3	18	LIN-south	0	0	0	NA	M	3198	5	2	50	0.107142857142857
south	correct_old	80-south	2002	3	18	YUC-south	0	0	1	low	F	11599	5	2	50	0.107142857142857
south	correct_old	80-south	2002	3	18	YAO-south	0	0	0	NA	M	2315	5	2	50	0.107142857142857
south	correct_old	80-south	2002	3	18	VIR-south	0	0	0	middle	F	13425	5	2	50	0.107142857142857
south	correct_old	81-south	2002	3	23	KAO-south	0	1	0	NA	M	9047	11	2	50	0.107142857142857
south	correct_old	81-south	2002	3	23	DUN-south	0	1	0	high	F	10143	11	2	50	0.107142857142857
south	correct_old	81-south	2002	3	23	ZOR-south	0	1	0	high	F	16352	11	2	50	0.107142857142857
south	correct_old	81-south	2002	3	23	ISH-south	0	0	0	middle	F	11604	11	2	50	0.107142857142857
south	correct_old	81-south	2002	3	23	INO-south	0	0	0	NA	M	2624	11	2	50	0.107142857142857
south	correct_old	81-south	2002	3	23	EVA-south	0	0	0	high	F	12700	11	2	50	0.107142857142857
south	correct_old	81-south	2002	3	23	LOU-south	0	0	0	middle	F	7951	11	2	50	0.107142857142857
south	correct_old	81-south	2002	3	23	LIN-south	0	0	0	NA	M	3203	11	2	50	0.107142857142857
south	correct_old	81-south	2002	3	23	MAR-south	0	0	1	middle	F	9778	11	2	50	0.107142857142857
south	correct_old	81-south	2002	3	23	MUS-south	0	0	0	NA	M	2504	11	2	50	0.107142857142857
south	correct_old	81-south	2002	3	23	JUL-south	0	0	0	high	F	11604	11	2	50	0.107142857142857
south	correct_old	81-south	2002	3	23	RUB-south	0	0	0	low	F	11604	11	2	50	0.107142857142857
south	correct_old	81-south	2002	3	23	REB-south	0	0	0	NA	F	2565	11	2	50	0.107142857142857
south	correct_old	81-south	2002	3	23	VIR-south	0	0	0	middle	F	13430	11	2	50	0.107142857142857
south	correct_old	81-south	2002	3	23	BES-south	0	0	0	NA	M	4664	11	2	50	0.107142857142857
south	correct_old	81-south	2002	3	23	MUS-south	0	0	0	NA	M	2504	11	2	50	0.107142857142857
south	correct_old	81-south	2002	3	23	SET-south	0	0	0	NA	F	2199	11	2	50	0.107142857142857
south	correct_old	81-south	2002	3	23	SUM-south	0	0	1	high	F	13430	11	2	50	0.107142857142857
south	correct_old	81-south	2002	3	23	TAB-south	0	0	0	NA	M	3568	11	2	50	0.107142857142857
south	correct_old	81-south	2002	3	23	UTA-south	0	0	0	NA	M	2838	11	2	50	0.107142857142857
south	correct_old	81-south	2002	3	23	YAO-south	0	0	0	NA	M	2320	11	2	50	0.107142857142857
south	correct_old	81-south	2002	3	23	YOG-south	0	0	0	NA	M	4299	11	2	50	0.107142857142857
south	correct_old	81-south	2002	3	23	YUC-south	0	0	1	low	F	11604	11	2	50	0.107142857142857
south	correct_old	81-south	2002	3	23	ZYO-south	0	0	0	NA	M	13795	11	2	50	0.107142857142857
south	correct_old	82-south	2002	4	19	ZYO-south	0	1	0	NA	M	13822	2	2	49	0.15
south	correct_old	82-south	2002	4	19	KAO-south	0	1	0	NA	M	9074	2	2	49	0.15
south	correct_old	82-south	2002	4	19	ZOR-south	0	1	0	high	F	16379	2	2	49	0.15
south	correct_old	82-south	2002	4	19	UTA-south	0	1	0	NA	M	2865	2	2	49	0.15
south	correct_old	82-south	2002	4	19	TAB-south	0	1	0	NA	M	3595	2	2	49	0.15
south	correct_old	82-south	2002	4	19	KAB-south	0	1	1	middle	F	9074	2	2	49	0.15
south	correct_old	82-south	2002	4	19	KIN-south	0	1	0	NA	F	4326	2	2	49	0.15
south	correct_old	82-south	2002	4	19	BES-south	0	1	0	NA	M	4691	2	2	49	0.15
south	correct_old	82-south	2002	4	19	GOG-south	0	1	0	NA	M	3961	2	2	49	0.15
south	correct_old	82-south	2002	4	19	SAG-south	0	0	0	NA	M	4691	2	2	49	0.15
south	correct_old	83-south	2002	5	21	ISH-south	0	1	0	middle	F	11663	6	2	49	0.164888888888889
south	correct_old	83-south	2002	5	21	INO-south	0	1	0	NA	M	2683	6	2	49	0.164888888888889
south	correct_old	83-south	2002	5	21	EVA-south	0	1	0	high	F	12759	6	2	49	0.164888888888889
south	correct_old	83-south	2002	5	21	KUB-south	0	1	0	NA	M	2158	6	2	49	0.164888888888889
south	correct_old	83-south	2002	5	21	DUN-south	0	1	0	high	F	10202	6	2	49	0.164888888888889
south	correct_old	83-south	2002	5	21	UTA-south	0	1	0	NA	M	2897	6	2	49	0.164888888888889
south	correct_old	83-south	2002	5	21	IBR-south	0	1	0	NA	M	853	6	2	49	0.164888888888889
south	correct_old	83-south	2002	5	21	KAB-south	0	1	1	middle	F	9106	6	2	49	0.164888888888889
south	correct_old	83-south	2002	5	21	GOG-south	0	0	0	NA	M	3993	6	2	49	0.164888888888889
south	correct_old	83-south	2002	5	21	SAG-south	0	0	0	NA	M	4723	6	2	49	0.164888888888889
south	correct_old	83-south	2002	5	21	KAO-south	0	0	0	NA	M	9106	6	2	49	0.164888888888889
south	correct_old	83-south	2002	5	21	KIN-south	0	0	0	NA	F	4358	6	2	49	0.164888888888889
south	correct_old	83-south	2002	5	21	ZYO-south	0	1	0	NA	M	13854	6	2	49	0.164888888888889
south	correct_old	83-south	2002	5	21	LOU-south	0	0	0	middle	F	8010	6	2	49	0.164888888888889
south	correct_old	83-south	2002	5	21	BES-south	0	0	0	NA	M	4723	6	2	49	0.164888888888889
south	correct_old	83-south	2002	5	21	LIN-south	0	0	0	NA	M	3262	6	2	49	0.164888888888889
south	correct_old	83-south	2002	5	21	OLD-south	0	0	0	NA	M	2897	6	2	49	0.164888888888889
south	correct_old	83-south	2002	5	21	OLI-south	1	0	0	high	F	10567	6	2	49	0.164888888888889
south	correct_old	83-south	2002	5	21	TAB-south	0	0	0	NA	M	3627	6	2	49	0.164888888888889
south	correct_old	84-south	2002	8	6	ZYO-south	0	1	0	NA	M	13931	2	1	50	0.191460674157303
south	correct_old	84-south	2002	8	6	SAG-south	0	1	0	NA	M	4800	2	1	50	0.191460674157303
south	correct_old	84-south	2002	8	6	BES-south	0	1	0	NA	M	4800	2	1	50	0.191460674157303
south	correct_old	84-south	2002	8	6	TAB-south	0	1	0	NA	M	3704	2	1	50	0.191460674157303
south	correct_old	84-south	2002	8	6	OLI-south	0	1	0	high	F	10644	2	1	50	0.191460674157303
south	correct_old	84-south	2002	8	6	ORE-south	0	1	0	NA	M	1331	2	1	50	0.191460674157303
south	correct_old	84-south	2002	8	6	SET-south	0	1	0	NA	F	2335	2	1	50	0.191460674157303
south	correct_old	84-south	2002	8	6	SUM-south	0	1	1	high	F	13566	2	1	50	0.191460674157303
south	correct_old	84-south	2002	8	6	UTA-south	0	1	0	NA	M	2974	2	1	50	0.191460674157303
south	correct_old	85-south	2002	8	21	JUL-south	0	1	0	high	F	11755	5	0	50	0.191460674157303
south	correct_old	85-south	2002	8	21	REB-south	0	1	0	NA	F	2716	5	0	50	0.191460674157303
south	correct_old	85-south	2002	8	21	RUB-south	0	1	0	low	F	11755	5	0	50	0.191460674157303
south	correct_old	85-south	2002	8	21	JAC-south	0	1	0	NA	M	1345	5	0	50	0.191460674157303
south	correct_old	85-south	2002	8	21	COC-south	0	1	1	low	F	8102	5	0	50	0.191460674157303
south	correct_old	85-south	2002	8	21	WAP-south	0	1	1	middle	F	12485	5	0	50	0.191460674157303
south	correct_old	85-south	2002	8	21	DUN-south	0	1	0	high	F	10294	5	0	50	0.191460674157303
south	correct_old	85-south	2002	8	21	WOO-south	0	1	0	NA	M	2989	5	0	50	0.191460674157303
south	correct_old	85-south	2002	8	21	CEL-south	0	0	0	NA	F	2471	5	0	50	0.191460674157303
south	correct_old	85-south	2002	8	21	ROM-south	0	1	0	NA	M	1307	5	0	50	0.191460674157303
south	correct_old	85-south	2002	8	21	WAM-south	0	1	0	NA	M	444	5	0	50	0.191460674157303
south	correct_old	86-south	2002	8	27	JUL-south	0	1	0	high	F	11761	11	2	50	0.191460674157303
south	correct_old	86-south	2002	8	27	JAC-south	0	1	0	NA	M	1351	11	2	50	0.191460674157303
south	correct_old	86-south	2002	8	27	WAP-south	0	1	1	middle	F	12491	11	2	50	0.191460674157303
south	correct_old	86-south	2002	8	27	VOL-south	0	1	0	NA	M	1108	11	2	50	0.191460674157303
south	correct_old	86-south	2002	8	27	VIR-south	0	1	0	middle	F	13587	11	2	50	0.191460674157303
south	correct_old	86-south	2002	8	27	KAO-south	0	1	0	NA	M	9204	11	2	50	0.191460674157303
south	correct_old	86-south	2002	8	27	KIN-south	0	0	0	NA	F	4456	11	2	50	0.191460674157303
south	correct_old	86-south	2002	8	27	LOU-south	1	0	0	middle	F	8108	11	2	50	0.191460674157303
south	correct_old	86-south	2002	8	27	LIN-south	0	0	0	NA	M	3360	11	2	50	0.191460674157303
south	correct_old	86-south	2002	8	27	ISH-south	0	0	0	middle	F	11761	11	2	50	0.191460674157303
south	correct_old	86-south	2002	8	27	INO-south	0	0	0	NA	M	2781	11	2	50	0.191460674157303
south	correct_old	86-south	2002	8	27	ZOR-south	0	0	1	high	F	16509	11	2	50	0.191460674157303
south	correct_old	86-south	2002	8	27	OLI-south	0	0	0	high	F	10665	11	2	50	0.191460674157303
south	correct_old	86-south	2002	8	27	WOO-south	0	0	0	NA	M	2995	11	2	50	0.191460674157303
south	correct_old	86-south	2002	8	27	KAB-south	0	0	1	middle	F	9204	11	2	50	0.191460674157303
south	correct_old	86-south	2002	8	27	KUB-south	0	0	0	NA	M	2256	11	2	50	0.191460674157303
south	correct_old	86-south	2002	8	27	COC-south	0	0	1	low	F	8108	11	2	50	0.191460674157303
south	correct_old	86-south	2002	8	27	CEL-south	0	0	0	NA	F	2477	11	2	50	0.191460674157303
south	correct_old	86-south	2002	8	27	ZYO-south	0	0	0	NA	M	13952	11	2	50	0.191460674157303
south	correct_old	86-south	2002	8	27	TAB-south	0	0	0	NA	M	3725	11	2	50	0.191460674157303
south	correct_old	86-south	2002	8	27	GOG-south	0	0	0	NA	M	4091	11	2	50	0.191460674157303
south	correct_old	86-south	2002	8	27	SAG-south	0	0	0	NA	M	4821	11	2	50	0.191460674157303
south	correct_old	86-south	2002	8	27	UTA-south	0	0	0	NA	M	2995	11	2	50	0.191460674157303
south	correct_old	86-south	2002	8	27	DUN-south	0	0	0	high	F	10300	11	2	50	0.191460674157303
south	correct_old	86-south	2002	8	27	YAO-south	0	0	0	NA	M	2477	11	2	50	0.191460674157303
south	correct_old	86-south	2002	8	27	YUC-south	0	0	1	low	F	11761	11	2	50	0.191460674157303
south	correct_old	87-south	2002	9	15	GOG-south	0	1	0	NA	M	4110	12	2	48	0.241921005385996
south	correct_old	87-south	2002	9	15	KAO-south	0	1	0	NA	M	9223	12	2	48	0.241921005385996
south	correct_old	87-south	2002	9	15	SAG-south	0	1	0	NA	M	4840	12	2	48	0.241921005385996
south	correct_old	87-south	2002	9	15	VIR-south	0	1	0	middle	F	13606	12	2	48	0.241921005385996
south	correct_old	87-south	2002	9	15	UTA-south	0	1	0	NA	M	3014	12	2	48	0.241921005385996
south	correct_old	87-south	2002	9	15	VOL-south	0	1	0	NA	M	1127	12	2	48	0.241921005385996
south	correct_old	87-south	2002	9	15	SUM-south	0	1	1	high	F	13606	12	2	48	0.241921005385996
south	correct_old	87-south	2002	9	15	SET-south	0	1	0	NA	F	2375	12	2	48	0.241921005385996
south	correct_old	87-south	2002	9	15	DUN-south	0	1	0	high	F	10319	12	2	48	0.241921005385996
south	correct_old	87-south	2002	9	15	KIN-south	0	1	0	NA	F	4475	12	2	48	0.241921005385996
south	correct_old	87-south	2002	9	15	EVA-south	0	1	0	high	F	12876	12	2	48	0.241921005385996
south	correct_old	87-south	2002	9	15	END-south	0	1	0	NA	F	2365	12	2	48	0.241921005385996
south	correct_old	87-south	2002	9	15	ZOR-south	0	1	1	high	F	16528	12	2	48	0.241921005385996
south	correct_old	87-south	2002	9	15	KAB-south	0	1	1	middle	F	9223	12	2	48	0.241921005385996
south	correct_old	87-south	2002	9	15	ZYO-south	0	1	0	NA	M	13971	12	2	48	0.241921005385996
south	correct_old	87-south	2002	9	15	YUC-south	0	1	1	low	F	11780	12	2	48	0.241921005385996
south	correct_old	87-south	2002	9	15	YAO-south	0	1	0	NA	M	2496	12	2	48	0.241921005385996
south	correct_old	87-south	2002	9	15	ISH-south	0	1	0	middle	F	11780	12	2	48	0.241921005385996
south	correct_old	87-south	2002	9	15	INO-south	0	1	0	NA	M	2800	12	2	48	0.241921005385996
south	correct_old	87-south	2002	9	15	KUB-south	0	1	0	NA	M	2275	12	2	48	0.241921005385996
south	correct_old	87-south	2002	9	15	ATR-south	0	1	0	low	F	7762	12	2	48	0.241921005385996
south	correct_old	87-south	2002	9	15	BES-south	0	0	0	NA	M	4840	12	2	48	0.241921005385996
south	correct_old	87-south	2002	9	15	TAB-south	0	0	0	NA	M	3744	12	2	48	0.241921005385996
south	correct_old	87-south	2002	9	15	OLI-south	0	0	0	high	F	10684	12	2	48	0.241921005385996
south	correct_old	87-south	2002	9	15	MUS-south	0	0	0	NA	M	2680	12	2	48	0.241921005385996
south	correct_old	87-south	2002	9	15	IBR-south	0	1	0	NA	M	970	12	2	48	0.241921005385996
south	correct_old	87-south	2002	9	15	ATH-south	0	1	0	NA	F	1096	12	2	48	0.241921005385996
south	correct_old	87-south	2002	9	15	MAR-south	0	0	1	middle	F	9954	12	2	48	0.241921005385996
south	correct_old	87-south	2002	9	15	LOU-south	0	0	0	middle	F	8127	12	2	48	0.241921005385996
south	correct_old	87-south	2002	9	15	LIN-south	0	0	0	NA	M	3379	12	2	48	0.241921005385996
south	correct_old	88-south	2002	9	18	DUN-south	0	1	0	high	F	10322	11	2	48	0.241921005385996
south	correct_old	88-south	2002	9	18	ZYO-south	0	1	0	NA	M	13974	11	2	48	0.241921005385996
south	correct_old	88-south	2002	9	18	SAG-south	0	1	0	NA	M	4843	11	2	48	0.241921005385996
south	correct_old	88-south	2002	9	18	ZOR-south	0	1	1	high	F	16531	11	2	48	0.241921005385996
south	correct_old	88-south	2002	9	18	EVA-south	0	1	0	high	F	12879	11	2	48	0.241921005385996
south	correct_old	88-south	2002	9	18	OLI-south	0	0	0	high	F	10687	11	2	48	0.241921005385996
south	correct_old	88-south	2002	9	18	UTA-south	0	0	0	NA	M	3017	11	2	48	0.241921005385996
south	correct_old	88-south	2002	9	18	KAB-south	0	0	1	middle	F	9226	11	2	48	0.241921005385996
south	correct_old	88-south	2002	9	18	KIN-south	0	0	0	NA	F	4478	11	2	48	0.241921005385996
south	correct_old	88-south	2002	9	18	KUB-south	0	0	0	NA	M	2278	11	2	48	0.241921005385996
south	correct_old	88-south	2002	9	18	REB-south	0	0	0	NA	F	2744	11	2	48	0.241921005385996
south	correct_old	88-south	2002	9	18	RUB-south	0	0	0	low	F	11783	11	2	48	0.241921005385996
south	correct_old	88-south	2002	9	18	JUL-south	0	0	0	high	F	11783	11	2	48	0.241921005385996
south	correct_old	88-south	2002	9	18	ISH-south	0	0	0	middle	F	11783	11	2	48	0.241921005385996
south	correct_old	88-south	2002	9	18	INO-south	0	0	0	NA	M	2803	11	2	48	0.241921005385996
south	correct_old	88-south	2002	9	18	TAB-south	0	1	0	NA	M	3747	11	2	48	0.241921005385996
south	correct_old	88-south	2002	9	18	BES-south	0	1	0	NA	M	4843	11	2	48	0.241921005385996
south	correct_old	88-south	2002	9	18	CEL-south	0	0	0	NA	F	2499	11	2	48	0.241921005385996
south	correct_old	88-south	2002	9	18	KAO-south	0	1	0	NA	M	9226	11	2	48	0.241921005385996
south	correct_old	88-south	2002	9	18	WAP-south	0	0	1	middle	F	12513	11	2	48	0.241921005385996
south	correct_old	88-south	2002	9	18	END-south	0	1	0	NA	F	2368	11	2	48	0.241921005385996
south	correct_old	88-south	2002	9	18	VIR-south	0	1	0	middle	F	13609	11	2	48	0.241921005385996
south	correct_old	88-south	2002	9	18	WOO-south	0	0	0	NA	M	3017	11	2	48	0.241921005385996
south	correct_old	88-south	2002	9	18	GOG-south	0	0	0	NA	M	4113	11	2	48	0.241921005385996
south	correct_old	88-south	2002	9	18	SET-south	0	0	0	NA	F	2378	11	2	48	0.241921005385996
south	correct_old	88-south	2002	9	18	SUM-south	0	0	1	high	F	13609	11	2	48	0.241921005385996
south	correct_old	89-south	2002	10	15	SAG-south	0	1	0	NA	M	4870	4	1	48	0.227967625899281
south	correct_old	89-south	2002	10	15	SUM-south	0	1	1	high	F	13636	4	1	48	0.227967625899281
south	correct_old	89-south	2002	10	15	SET-south	0	1	0	NA	F	2405	4	1	48	0.227967625899281
south	correct_old	89-south	2002	10	15	INO-south	0	1	0	NA	M	2830	4	1	48	0.227967625899281
south	correct_old	89-south	2002	10	15	ISH-south	0	1	0	middle	F	11810	4	1	48	0.227967625899281
south	correct_old	89-south	2002	10	15	BES-south	0	1	0	NA	M	4870	4	1	48	0.227967625899281
south	correct_old	89-south	2002	10	15	OLI-south	0	0	0	high	F	10714	4	1	48	0.227967625899281
south	correct_old	89-south	2002	10	15	GOG-south	0	0	0	NA	M	4140	4	1	48	0.227967625899281
south	correct_old	89-south	2002	10	15	ZYO-south	0	0	0	NA	M	14001	4	1	48	0.227967625899281
south	correct_old	89-south	2002	10	15	LOU-south	0	0	0	middle	F	8157	4	1	48	0.227967625899281
south	correct_old	89-south	2002	10	15	LIN-south	0	0	0	NA	M	3409	4	1	48	0.227967625899281
south	correct_old	90-south	2002	10	16	SUM-south	0	1	1	high	F	13637	13	2	48	0.227967625899281
south	correct_old	90-south	2002	10	16	ZYO-south	0	1	0	NA	M	14002	13	2	48	0.227967625899281
south	correct_old	90-south	2002	10	16	DUN-south	0	1	0	high	F	10350	13	2	48	0.227967625899281
south	correct_old	90-south	2002	10	16	ZOR-south	0	1	1	high	F	16559	13	2	48	0.227967625899281
south	correct_old	90-south	2002	10	16	KAO-south	0	1	0	NA	M	9254	13	2	48	0.227967625899281
south	correct_old	90-south	2002	10	16	WAP-south	0	1	1	middle	F	12541	13	2	48	0.227967625899281
south	correct_old	90-south	2002	10	16	WOO-south	0	1	0	NA	M	3045	13	2	48	0.227967625899281
south	correct_old	90-south	2002	10	16	EVA-south	0	1	0	high	F	12907	13	2	48	0.227967625899281
south	correct_old	90-south	2002	10	16	YUC-south	0	1	1	low	F	11811	13	2	48	0.227967625899281
south	correct_old	90-south	2002	10	16	YAO-south	0	1	0	NA	M	2527	13	2	48	0.227967625899281
south	correct_old	90-south	2002	10	16	OLI-south	0	1	0	high	F	10715	13	2	48	0.227967625899281
south	correct_old	90-south	2002	10	16	SAG-south	0	1	0	NA	M	4871	13	2	48	0.227967625899281
south	correct_old	90-south	2002	10	16	KIN-south	0	1	0	NA	F	4506	13	2	48	0.227967625899281
south	correct_old	90-south	2002	10	16	COC-south	0	0	1	low	F	8158	13	2	48	0.227967625899281
south	correct_old	90-south	2002	10	16	CEL-south	0	0	0	NA	F	2527	13	2	48	0.227967625899281
south	correct_old	90-south	2002	10	16	ATR-south	0	0	0	low	F	7793	13	2	48	0.227967625899281
south	correct_old	90-south	2002	10	16	SET-south	0	0	0	NA	F	2406	13	2	48	0.227967625899281
south	correct_old	90-south	2002	10	16	RUB-south	0	0	0	low	F	11811	13	2	48	0.227967625899281
south	correct_old	90-south	2002	10	16	REB-south	0	0	0	NA	F	2772	13	2	48	0.227967625899281
south	correct_old	90-south	2002	10	16	JUL-south	0	0	0	high	F	11811	13	2	48	0.227967625899281
south	correct_old	90-south	2002	10	16	UTA-south	0	0	0	NA	M	3045	13	2	48	0.227967625899281
south	correct_old	90-south	2002	10	16	ISH-south	0	0	0	middle	F	11811	13	2	48	0.227967625899281
south	correct_old	90-south	2002	10	16	INO-south	0	0	0	NA	M	2831	13	2	48	0.227967625899281
south	correct_old	90-south	2002	10	16	KAB-south	0	0	1	middle	F	9254	13	2	48	0.227967625899281
south	correct_old	90-south	2002	10	16	GOG-south	0	0	0	NA	M	4141	13	2	48	0.227967625899281
south	correct_old	91-south	2002	10	18	KAO-south	0	1	0	NA	M	9256	13	2	48	0.227967625899281
south	correct_old	91-south	2002	10	18	BES-south	0	1	0	NA	M	4873	13	2	48	0.227967625899281
south	correct_old	91-south	2002	10	18	GOG-south	0	1	0	NA	M	4143	13	2	48	0.227967625899281
south	correct_old	91-south	2002	10	18	DUN-south	0	1	0	high	F	10352	13	2	48	0.227967625899281
south	correct_old	91-south	2002	10	18	EVA-south	0	1	0	high	F	12909	13	2	48	0.227967625899281
south	correct_old	91-south	2002	10	18	VIR-south	0	1	0	middle	F	13639	13	2	48	0.227967625899281
south	correct_old	91-south	2002	10	18	ATR-south	0	1	0	low	F	7795	13	2	48	0.227967625899281
south	correct_old	91-south	2002	10	18	OLI-south	0	0	0	high	F	10717	13	2	48	0.227967625899281
south	correct_old	91-south	2002	10	18	COC-south	0	0	1	low	F	8160	13	2	48	0.227967625899281
south	correct_old	91-south	2002	10	18	CEL-south	0	0	0	NA	F	2529	13	2	48	0.227967625899281
south	correct_old	91-south	2002	10	18	LOU-south	0	0	0	middle	F	8160	13	2	48	0.227967625899281
south	correct_old	91-south	2002	10	18	LIN-south	0	0	0	NA	M	3412	13	2	48	0.227967625899281
south	correct_old	91-south	2002	10	18	MAR-south	0	0	1	middle	F	9987	13	2	48	0.227967625899281
south	correct_old	91-south	2002	10	18	MUS-south	0	0	0	NA	M	2713	13	2	48	0.227967625899281
south	correct_old	91-south	2002	10	18	ZOR-south	0	0	1	high	F	16561	13	2	48	0.227967625899281
south	correct_old	91-south	2002	10	18	RUB-south	0	0	0	low	F	11813	13	2	48	0.227967625899281
south	correct_old	91-south	2002	10	18	REB-south	0	0	0	NA	F	2774	13	2	48	0.227967625899281
south	correct_old	91-south	2002	10	18	JUL-south	0	0	0	high	F	11813	13	2	48	0.227967625899281
south	correct_old	91-south	2002	10	18	ISH-south	0	0	0	middle	F	11813	13	2	48	0.227967625899281
south	correct_old	91-south	2002	10	18	INO-south	0	0	0	NA	M	2833	13	2	48	0.227967625899281
south	correct_old	91-south	2002	10	18	ZYO-south	0	0	0	NA	M	14004	13	2	48	0.227967625899281
south	correct_old	91-south	2002	10	18	SAG-south	0	0	0	NA	M	4873	13	2	48	0.227967625899281
south	correct_old	91-south	2002	10	18	SUM-south	0	0	1	high	F	13639	13	2	48	0.227967625899281
south	correct_old	91-south	2002	10	18	SET-south	0	0	0	NA	F	2408	13	2	48	0.227967625899281
south	correct_old	91-south	2002	10	18	TAB-south	0	0	0	NA	M	3777	13	2	48	0.227967625899281
south	correct_old	91-south	2002	10	18	MUS-south	0	0	0	NA	M	2713	13	2	48	0.227967625899281
south	correct_old	92-south	2002	10	21	ATR-south	0	1	0	low	F	7798	3	0	48	0.227967625899281
south	correct_old	92-south	2002	10	21	WOO-south	0	1	0	NA	M	3050	3	0	48	0.227967625899281
south	correct_old	92-south	2002	10	21	WAP-south	0	1	1	middle	F	12546	3	0	48	0.227967625899281
south	correct_old	92-south	2002	10	21	VIR-south	0	1	0	middle	F	13642	3	0	48	0.227967625899281
south	correct_old	92-south	2002	10	21	VOL-south	0	1	0	NA	M	1163	3	0	48	0.227967625899281
south	correct_old	92-south	2002	10	21	WAM-south	0	1	0	NA	M	505	3	0	48	0.227967625899281
south	correct_old	92-south	2002	10	21	ATH-south	0	1	0	NA	F	1132	3	0	48	0.227967625899281
south	correct_old	93-south	2002	10	26	ZOR-south	0	1	1	high	F	16569	16	2	48	0.227967625899281
south	correct_old	93-south	2002	10	26	SUM-south	0	1	1	high	F	13647	16	2	48	0.227967625899281
south	correct_old	93-south	2002	10	26	DUN-south	0	1	0	high	F	10360	16	2	48	0.227967625899281
south	correct_old	93-south	2002	10	26	ZYO-south	0	1	0	NA	M	14012	16	2	48	0.227967625899281
south	correct_old	93-south	2002	10	26	MAR-south	0	1	1	middle	F	9995	16	2	48	0.227967625899281
south	correct_old	93-south	2002	10	26	MUS-south	0	1	0	NA	M	2721	16	2	48	0.227967625899281
south	correct_old	93-south	2002	10	26	ISH-south	0	1	0	middle	F	11821	16	2	48	0.227967625899281
south	correct_old	93-south	2002	10	26	INO-south	0	1	0	NA	M	2841	16	2	48	0.227967625899281
south	correct_old	93-south	2002	10	26	ATR-south	0	1	0	low	F	7803	16	2	48	0.227967625899281
south	correct_old	93-south	2002	10	26	JUL-south	0	1	0	high	F	11821	16	2	48	0.227967625899281
south	correct_old	93-south	2002	10	26	RUB-south	0	1	0	low	F	11821	16	2	48	0.227967625899281
south	correct_old	93-south	2002	10	26	COC-south	0	1	1	low	F	8168	16	2	48	0.227967625899281
south	correct_old	93-south	2002	10	26	EVA-south	0	1	0	high	F	12917	16	2	48	0.227967625899281
south	correct_old	93-south	2002	10	26	LOU-south	0	1	0	middle	F	8168	16	2	48	0.227967625899281
south	correct_old	93-south	2002	10	26	BES-south	0	1	0	NA	M	4881	16	2	48	0.227967625899281
south	correct_old	93-south	2002	10	26	KAO-south	0	1	0	NA	M	9264	16	2	48	0.227967625899281
south	correct_old	93-south	2002	10	26	VIR-south	0	1	0	middle	F	13647	16	2	48	0.227967625899281
south	correct_old	93-south	2002	10	26	GOG-south	0	1	0	NA	M	4151	16	2	48	0.227967625899281
south	correct_old	93-south	2002	10	26	KAB-south	0	0	1	middle	F	9264	16	2	48	0.227967625899281
south	correct_old	93-south	2002	10	26	KIN-south	0	1	0	NA	F	4516	16	2	48	0.227967625899281
south	correct_old	93-south	2002	10	26	KUB-south	0	0	0	NA	M	2316	16	2	48	0.227967625899281
south	correct_old	93-south	2002	10	26	UTA-south	0	0	0	NA	M	3055	16	2	48	0.227967625899281
south	correct_old	93-south	2002	10	26	SET-south	0	0	0	NA	F	2416	16	2	48	0.227967625899281
south	correct_old	93-south	2002	10	26	LIN-south	0	0	0	NA	M	3420	16	2	48	0.227967625899281
south	correct_old	93-south	2002	10	26	SAG-south	0	0	0	NA	M	4881	16	2	48	0.227967625899281
south	correct_old	93-south	2002	10	26	CEL-south	0	0	0	NA	F	2537	16	2	48	0.227967625899281
south	correct_old	93-south	2002	10	26	REB-south	0	0	0	NA	F	2782	16	2	48	0.227967625899281
south	correct_old	93-south	2002	10	26	OLI-south	0	0	0	high	F	10725	16	2	48	0.227967625899281
south	correct_old	93-south	2002	10	26	WAP-south	0	0	1	middle	F	12551	16	2	48	0.227967625899281
south	correct_old	93-south	2002	10	26	WOO-south	0	0	0	NA	M	3055	16	2	48	0.227967625899281
south	correct_old	93-south	2002	10	26	YUC-south	0	0	1	low	F	11821	16	2	48	0.227967625899281
south	correct_old	93-south	2002	10	26	YAO-south	0	0	0	NA	M	2537	16	2	48	0.227967625899281
south	correct_old	93-south	2002	10	26	END-south	0	0	0	NA	F	2406	16	2	48	0.227967625899281
south	correct_old	93-south	2002	10	26	MUS-south	0	0	0	NA	M	2721	16	2	48	0.227967625899281
south	correct_old	94-south	2002	11	16	GOG-south	0	1	0	NA	M	4172	3	0	48	0.254039497307002
south	correct_old	94-south	2002	11	16	BES-south	0	1	0	NA	M	4902	3	0	48	0.254039497307002
south	correct_old	94-south	2002	11	16	REB-south	0	1	0	NA	F	2803	3	0	48	0.254039497307002
south	correct_old	94-south	2002	11	16	ISH-south	0	1	0	middle	F	11842	3	0	48	0.254039497307002
south	correct_old	94-south	2002	11	16	JUL-south	0	1	0	high	F	11842	3	0	48	0.254039497307002
south	correct_old	94-south	2002	11	16	INO-south	0	1	0	NA	M	2862	3	0	48	0.254039497307002
south	correct_old	94-south	2002	11	16	RUB-south	0	0	0	low	F	11842	3	0	48	0.254039497307002
south	correct_old	95-south	2002	11	16	ZYO-south	0	1	0	NA	M	14033	0	2	48	0.254039497307002
south	correct_old	95-south	2002	11	16	KAO-south	0	1	0	NA	M	9285	0	2	48	0.254039497307002
south	correct_old	95-south	2002	11	16	UTA-south	0	1	0	NA	M	3076	0	2	48	0.254039497307002
south	correct_old	96-south	2002	12	6	ATR-south	1	0	0	low	F	7844	4	2	42	0.229802513464991
south	correct_old	96-south	2002	12	6	BES-south	0	0	0	NA	M	4922	4	2	42	0.229802513464991
south	correct_old	96-south	2002	12	6	GOG-south	0	1	0	NA	M	4192	4	2	42	0.229802513464991
south	correct_old	96-south	2002	12	6	KAO-south	0	1	0	NA	M	9305	4	2	42	0.229802513464991
south	correct_old	96-south	2002	12	6	KUB-south	0	0	0	NA	M	2357	4	2	42	0.229802513464991
south	correct_old	96-south	2002	12	6	MUS-south	0	1	0	NA	M	2762	4	2	42	0.229802513464991
south	correct_old	96-south	2002	12	6	OLI-south	1	1	0	high	F	10766	4	2	42	0.229802513464991
south	correct_old	96-south	2002	12	6	REB-south	0	1	0	NA	F	2823	4	2	42	0.229802513464991
south	correct_old	96-south	2002	12	6	RUB-south	1	1	0	low	F	11862	4	2	42	0.229802513464991
south	correct_old	96-south	2002	12	6	SAG-south	0	1	0	NA	M	4922	4	2	42	0.229802513464991
south	correct_old	96-south	2002	12	6	TAB-south	0	1	0	NA	M	3826	4	2	42	0.229802513464991
south	correct_old	96-south	2002	12	6	ZYO-south	0	1	0	NA	M	14053	4	2	42	0.229802513464991
south	correct_old	96-south	2002	12	6	ORE-south	0	1	0	NA	M	1453	4	2	42	0.229802513464991
south	correct_old	96-south	2002	12	6	DUN-south	0	1	0	high	F	10401	4	2	42	0.229802513464991
south	correct_old	96-south	2002	12	6	END-south	0	1	0	NA	F	2447	4	2	42	0.229802513464991
south	correct_old	97-south	2002	12	28	ZYO-south	0	1	0	NA	M	14075	5	1	42	0.229802513464991
south	correct_old	97-south	2002	12	28	OLI-south	0	1	0	high	F	10788	5	1	42	0.229802513464991
south	correct_old	97-south	2002	12	28	UTA-south	0	1	0	NA	M	3118	5	1	42	0.229802513464991
south	correct_old	97-south	2002	12	28	SAG-south	0	1	0	NA	M	4944	5	1	42	0.229802513464991
south	correct_old	97-south	2002	12	28	ISH-south	0	1	0	middle	F	11884	5	1	42	0.229802513464991
south	correct_old	97-south	2002	12	28	INO-south	0	1	0	NA	M	2904	5	1	42	0.229802513464991
south	correct_old	97-south	2002	12	28	MUS-south	0	0	0	NA	M	2784	5	1	42	0.229802513464991
south	correct_old	97-south	2002	12	28	LOU-south	0	0	0	middle	F	8231	5	1	42	0.229802513464991
south	correct_old	97-south	2002	12	28	LIN-south	0	0	0	NA	M	3483	5	1	42	0.229802513464991
south	correct_old	97-south	2002	12	28	TAB-south	0	0	0	NA	M	3848	5	1	42	0.229802513464991
south	correct_old	97-south	2002	12	28	KUB-south	0	0	0	NA	M	2379	5	1	42	0.229802513464991
south	correct_old	97-south	2002	12	28	VIR-south	0	0	0	middle	F	13710	5	1	42	0.229802513464991
south	correct_old	97-south	2002	12	28	BES-south	0	0	0	NA	M	4944	5	1	42	0.229802513464991
south	correct_old	97-south	2002	12	28	JUL-south	0	0	0	high	F	11884	5	1	42	0.229802513464991
south	correct_old	97-south	2002	12	28	MUS-south	0	0	0	NA	M	2784	5	1	42	0.229802513464991
south	correct_old	98-south	2003	7	20	ZOR-south	0	1	1	high	F	16836	3	1	44	0.197452229299363
south	correct_old	98-south	2003	7	20	KIN-south	0	1	1	low	F	4783	3	1	44	0.197452229299363
south	correct_old	98-south	2003	7	20	SAG-south	0	1	0	NA	M	5148	3	1	44	0.197452229299363
south	correct_old	98-south	2003	7	20	BES-south	0	1	0	NA	M	5148	3	1	44	0.197452229299363
south	correct_old	98-south	2003	7	20	GOG-south	0	1	0	NA	M	4418	3	1	44	0.197452229299363
south	correct_old	98-south	2003	7	20	KAO-south	0	1	0	NA	M	9531	3	1	44	0.197452229299363
south	correct_old	98-south	2003	7	20	WAP-south	0	0	0	middle	F	12818	3	1	44	0.197452229299363
south	correct_old	98-south	2003	7	20	WOO-south	0	0	0	NA	M	3322	3	1	44	0.197452229299363
south	correct_old	99-south	2003	7	26	SAG-south	0	1	0	NA	M	5154	3	1	44	0.197452229299363
south	correct_old	99-south	2003	7	26	KAO-south	0	1	0	NA	M	9537	3	1	44	0.197452229299363
south	correct_old	99-south	2003	7	26	BES-south	0	1	0	NA	M	5154	3	1	44	0.197452229299363
south	correct_old	99-south	2003	7	26	MUS-south	0	1	0	NA	M	2994	3	1	44	0.197452229299363
south	correct_old	99-south	2003	7	26	INO-south	0	0	0	NA	M	3114	3	1	44	0.197452229299363
south	correct_old	99-south	2003	7	26	ISH-south	0	0	0	middle	F	12094	3	1	44	0.197452229299363
south	correct_old	99-south	2003	7	26	OLI-south	0	0	1	high	F	10998	3	1	44	0.197452229299363
south	correct_old	99-south	2003	7	26	ORE-south	0	0	0	NA	M	1685	3	1	44	0.197452229299363
south	correct_old	99-south	2003	7	26	YAO-south	0	0	0	NA	M	2810	3	1	44	0.197452229299363
south	correct_old	99-south	2003	7	26	YUC-south	0	0	1	low	F	12094	3	1	44	0.197452229299363
south	correct_old	100-south	2003	7	29	VIR-south	0	0	0	middle	F	13923	7	2	44	0.197452229299363
south	correct_old	100-south	2003	7	29	SAG-south	0	0	0	NA	M	5157	7	2	44	0.197452229299363
south	correct_old	100-south	2003	7	29	MUS-south	0	0	0	NA	M	2997	7	2	44	0.197452229299363
south	correct_old	100-south	2003	7	29	ATR-south	0	1	0	low	F	8079	7	2	44	0.197452229299363
south	correct_old	100-south	2003	7	29	GOG-south	0	1	0	NA	M	4427	7	2	44	0.197452229299363
south	correct_old	100-south	2003	7	29	SUM-south	0	1	1	high	F	13923	7	2	44	0.197452229299363
south	correct_old	100-south	2003	7	29	ZYO-south	0	1	0	NA	M	14288	7	2	44	0.197452229299363
south	correct_old	100-south	2003	7	29	WAP-south	0	0	0	middle	F	12827	7	2	44	0.197452229299363
south	correct_old	100-south	2003	7	29	WOO-south	0	0	0	NA	M	3331	7	2	44	0.197452229299363
south	correct_old	100-south	2003	7	29	UTA-south	0	0	0	NA	M	3331	7	2	44	0.197452229299363
south	correct_old	100-south	2003	7	29	JUL-south	0	0	0	high	F	12097	7	2	44	0.197452229299363
south	correct_old	100-south	2003	7	29	KAO-south	0	0	0	NA	M	9540	7	2	44	0.197452229299363
south	correct_old	100-south	2003	7	29	KIN-south	0	0	1	low	F	4792	7	2	44	0.197452229299363
south	correct_old	100-south	2003	7	29	LIN-south	0	0	0	NA	M	3696	7	2	44	0.197452229299363
south	correct_old	100-south	2003	7	29	LOU-south	0	0	1	middle	F	8444	7	2	44	0.197452229299363
south	correct_old	100-south	2003	7	29	MUS-south	0	0	0	NA	M	2997	7	2	44	0.197452229299363
south	correct_old	100-south	2003	7	29	SET-south	0	0	0	NA	F	2692	7	2	44	0.197452229299363
south	correct_old	101-south	2003	7	30	SAG-south	0	1	0	NA	M	5158	1	2	44	0.197452229299363
south	correct_old	101-south	2003	7	30	KAO-south	0	0	0	NA	M	9541	1	2	44	0.197452229299363
south	correct_old	101-south	2003	7	30	ZYO-south	0	0	0	NA	M	14289	1	2	44	0.197452229299363
south	correct_old	101-south	2003	7	30	UTA-south	0	0	0	NA	M	3332	1	2	44	0.197452229299363
south	correct_old	101-south	2003	7	30	ZOR-south	0	1	1	high	F	16846	1	2	44	0.197452229299363
south	correct_old	101-south	2003	7	30	MUS-south	0	1	0	NA	M	2998	1	2	44	0.197452229299363
south	correct_old	101-south	2003	7	30	KUB-south	0	0	0	NA	M	2593	1	2	44	0.197452229299363
south	correct_old	101-south	2003	7	30	GOG-south	0	1	0	NA	M	4428	1	2	44	0.197452229299363
south	correct_old	101-south	2003	7	30	BES-south	0	1	0	NA	M	5158	1	2	44	0.197452229299363
south	correct_old	101-south	2003	7	30	MUS-south	0	0	0	NA	M	2998	1	2	44	0.197452229299363
south	correct_old	101-south	2003	7	30	TAB-south	0	0	0	NA	M	4062	1	2	44	0.197452229299363
south	correct_old	102-south	2003	8	23	ZYO-south	0	1	0	NA	M	14313	12	2	44	0.221514508138712
south	correct_old	102-south	2003	8	23	KAO-south	0	1	0	NA	M	9565	12	2	44	0.221514508138712
south	correct_old	102-south	2003	8	23	SAG-south	0	1	0	NA	M	5182	12	2	44	0.221514508138712
south	correct_old	102-south	2003	8	23	SET-south	0	1	0	NA	F	2717	12	2	44	0.221514508138712
south	correct_old	102-south	2003	8	23	SUM-south	0	1	1	high	F	13948	12	2	44	0.221514508138712
south	correct_old	102-south	2003	8	23	LOU-south	0	1	1	middle	F	8469	12	2	44	0.221514508138712
south	correct_old	102-south	2003	8	23	LIN-south	0	1	0	NA	M	3721	12	2	44	0.221514508138712
south	correct_old	102-south	2003	8	23	GOG-south	0	1	0	NA	M	4452	12	2	44	0.221514508138712
south	correct_old	102-south	2003	8	23	BES-south	0	1	0	NA	M	5182	12	2	44	0.221514508138712
south	correct_old	102-south	2003	8	23	UTA-south	0	1	0	NA	M	3356	12	2	44	0.221514508138712
south	correct_old	102-south	2003	8	23	MUS-south	0	1	0	NA	M	3022	12	2	44	0.221514508138712
south	correct_old	102-south	2003	8	23	TAB-south	0	1	0	NA	M	4086	12	2	44	0.221514508138712
south	correct_old	102-south	2003	8	23	JUL-south	0	1	0	high	F	12122	12	2	44	0.221514508138712
south	correct_old	102-south	2003	8	23	KIN-south	0	1	1	low	F	4817	12	2	44	0.221514508138712
south	correct_old	102-south	2003	8	23	ZOR-south	0	1	1	high	F	16870	12	2	44	0.221514508138712
south	correct_old	102-south	2003	8	23	ATR-south	0	1	0	low	F	8104	12	2	44	0.221514508138712
south	correct_old	102-south	2003	8	23	OLI-south	0	1	1	high	F	11026	12	2	44	0.221514508138712
south	correct_old	102-south	2003	8	23	ORE-south	0	1	0	NA	M	1713	12	2	44	0.221514508138712
south	correct_old	102-south	2003	8	23	ISH-south	0	1	0	middle	F	12122	12	2	44	0.221514508138712
south	correct_old	102-south	2003	8	23	INO-south	0	1	0	NA	M	3142	12	2	44	0.221514508138712
south	correct_old	102-south	2003	8	23	WOO-south	0	1	0	NA	M	3356	12	2	44	0.221514508138712
south	correct_old	102-south	2003	8	23	WAP-south	0	1	0	middle	F	12852	12	2	44	0.221514508138712
south	correct_old	102-south	2003	8	23	VIR-south	0	1	0	middle	F	13948	12	2	44	0.221514508138712
south	correct_old	102-south	2003	8	23	VOL-south	0	1	0	NA	M	1469	12	2	44	0.221514508138712
south	correct_old	102-south	2003	8	23	YAO-south	0	0	0	NA	M	2838	12	2	44	0.221514508138712
south	correct_old	102-south	2003	8	23	YUC-south	0	0	1	low	F	12122	12	2	44	0.221514508138712
south	correct_old	102-south	2003	8	23	COC-south	0	0	1	low	F	8469	12	2	44	0.221514508138712
south	correct_old	102-south	2003	8	23	CEL-south	0	0	0	NA	F	2838	12	2	44	0.221514508138712
south	correct_old	103-south	2003	8	28	ZYO-south	0	1	0	NA	M	14318	11	2	44	0.221514508138712
south	correct_old	103-south	2003	8	28	KAO-south	0	1	0	NA	M	9570	11	2	44	0.221514508138712
south	correct_old	103-south	2003	8	28	KUB-south	0	1	0	NA	M	2622	11	2	44	0.221514508138712
south	correct_old	103-south	2003	8	28	SAG-south	0	1	0	NA	M	5187	11	2	44	0.221514508138712
south	correct_old	103-south	2003	8	28	BES-south	0	1	0	NA	M	5187	11	2	44	0.221514508138712
south	correct_old	103-south	2003	8	28	SUM-south	0	1	1	high	F	13953	11	2	44	0.221514508138712
south	correct_old	103-south	2003	8	28	ZOR-south	0	1	1	high	F	16875	11	2	44	0.221514508138712
south	correct_old	103-south	2003	8	28	ISH-south	1	1	0	middle	F	12127	11	2	44	0.221514508138712
south	correct_old	103-south	2003	8	28	INO-south	0	1	0	NA	M	3147	11	2	44	0.221514508138712
south	correct_old	103-south	2003	8	28	OLI-south	0	1	1	high	F	11031	11	2	44	0.221514508138712
south	correct_old	103-south	2003	8	28	ORE-south	0	1	0	NA	M	1718	11	2	44	0.221514508138712
south	correct_old	103-south	2003	8	28	UTA-south	0	1	0	NA	M	3361	11	2	44	0.221514508138712
south	correct_old	103-south	2003	8	28	LOU-south	0	1	1	middle	F	8474	11	2	44	0.221514508138712
south	correct_old	103-south	2003	8	28	LIN-south	0	1	0	NA	M	3726	11	2	44	0.221514508138712
south	correct_old	103-south	2003	8	28	KIN-south	0	1	1	low	F	4822	11	2	44	0.221514508138712
south	correct_old	103-south	2003	8	28	GOG-south	0	0	0	NA	M	4457	11	2	44	0.221514508138712
south	correct_old	103-south	2003	8	28	TAB-south	0	0	0	NA	M	4091	11	2	44	0.221514508138712
south	correct_old	103-south	2003	8	28	MUS-south	0	0	0	NA	M	3027	11	2	44	0.221514508138712
south	correct_old	103-south	2003	8	28	JUL-south	0	0	0	high	F	12127	11	2	44	0.221514508138712
south	correct_old	103-south	2003	8	28	SET-south	0	0	0	NA	F	2722	11	2	44	0.221514508138712
south	correct_old	103-south	2003	8	28	ATR-south	0	0	0	low	F	8109	11	2	44	0.221514508138712
south	correct_old	103-south	2003	8	28	COC-south	0	0	1	low	F	8474	11	2	44	0.221514508138712
south	correct_old	103-south	2003	8	28	SHO-south	0	0	0	NA	M	621	11	2	44	0.221514508138712
south	correct_old	103-south	2003	8	28	IBR-south	0	0	0	NA	M	1317	11	2	44	0.221514508138712
south	correct_old	103-south	2003	8	28	CEL-south	0	0	0	NA	F	2843	11	2	44	0.221514508138712
south	correct_old	103-south	2003	8	28	VIR-south	0	0	0	middle	F	13953	11	2	44	0.221514508138712
south	correct_old	103-south	2003	8	28	WAP-south	0	0	0	middle	F	12857	11	2	44	0.221514508138712
south	correct_old	103-south	2003	8	28	WOO-south	0	0	0	NA	M	3361	11	2	44	0.221514508138712
south	correct_old	104-south	2003	8	30	SUM-south	0	1	1	high	F	13955	8	1	44	0.221514508138712
south	correct_old	104-south	2003	8	30	SAG-south	0	1	0	NA	M	5189	8	1	44	0.221514508138712
south	correct_old	104-south	2003	8	30	KAO-south	0	1	0	NA	M	9572	8	1	44	0.221514508138712
south	correct_old	104-south	2003	8	30	BES-south	0	0	0	NA	M	5189	8	1	44	0.221514508138712
south	correct_old	104-south	2003	8	30	GOG-south	0	0	0	NA	M	4459	8	1	44	0.221514508138712
south	correct_old	104-south	2003	8	30	ISH-south	1	0	0	middle	F	12129	8	1	44	0.221514508138712
south	correct_old	104-south	2003	8	30	INO-south	0	0	0	NA	M	3149	8	1	44	0.221514508138712
south	correct_old	104-south	2003	8	30	LOU-south	0	0	1	middle	F	8476	8	1	44	0.221514508138712
south	correct_old	104-south	2003	8	30	LIN-south	0	0	0	NA	M	3728	8	1	44	0.221514508138712
south	correct_old	104-south	2003	8	30	COC-south	0	0	1	low	F	8476	8	1	44	0.221514508138712
south	correct_old	104-south	2003	8	30	CEL-south	0	0	0	NA	F	2845	8	1	44	0.221514508138712
south	correct_old	104-south	2003	8	30	KIN-south	0	0	1	low	F	4824	8	1	44	0.221514508138712
south	correct_old	104-south	2003	8	30	MUS-south	0	0	0	NA	M	3029	8	1	44	0.221514508138712
south	correct_old	104-south	2003	8	30	YUC-south	0	0	0	low	F	12129	8	1	44	0.221514508138712
south	correct_old	104-south	2003	8	30	YAO-south	0	0	0	NA	M	2845	8	1	44	0.221514508138712
south	correct_old	104-south	2003	8	30	ATR-south	0	0	0	low	F	8111	8	1	44	0.221514508138712
south	correct_old	104-south	2003	8	30	SET-south	0	0	0	NA	F	2724	8	1	44	0.221514508138712
south	correct_old	104-south	2003	8	30	ZOR-south	0	0	1	high	F	16877	8	1	44	0.221514508138712
south	correct_old	105-south	2003	9	21	SAG-south	0	1	0	NA	M	5211	7	2	43	0.263977353149328
south	correct_old	105-south	2003	9	21	SET-south	0	1	0	NA	F	2746	7	2	43	0.263977353149328
south	correct_old	105-south	2003	9	21	SHO-south	0	1	0	NA	M	645	7	2	43	0.263977353149328
south	correct_old	105-south	2003	9	21	SUM-south	0	1	1	high	F	13977	7	2	43	0.263977353149328
south	correct_old	105-south	2003	9	21	KAO-south	0	1	0	NA	M	9594	7	2	43	0.263977353149328
south	correct_old	105-south	2003	9	21	ZYO-south	0	1	0	NA	M	14342	7	2	43	0.263977353149328
south	correct_old	105-south	2003	9	21	GOG-south	0	0	0	NA	M	4481	7	2	43	0.263977353149328
south	correct_old	105-south	2003	9	21	BES-south	0	0	0	NA	M	5211	7	2	43	0.263977353149328
south	correct_old	105-south	2003	9	21	ISH-south	0	1	0	middle	F	12151	7	2	43	0.263977353149328
south	correct_old	105-south	2003	9	21	INO-south	0	1	0	NA	M	3171	7	2	43	0.263977353149328
south	correct_old	105-south	2003	9	21	ZOR-south	0	1	1	high	F	16899	7	2	43	0.263977353149328
south	correct_old	105-south	2003	9	21	OLI-south	0	0	1	high	F	11055	7	2	43	0.263977353149328
south	correct_old	105-south	2003	9	21	ORE-south	0	0	0	NA	M	1742	7	2	43	0.263977353149328
south	correct_old	105-south	2003	9	21	LOU-south	0	0	1	middle	F	8498	7	2	43	0.263977353149328
south	correct_old	105-south	2003	9	21	LIN-south	0	0	0	NA	M	3750	7	2	43	0.263977353149328
south	correct_old	105-south	2003	9	21	TAB-south	0	0	0	NA	M	4115	7	2	43	0.263977353149328
south	correct_old	105-south	2003	9	21	UTA-south	0	0	0	NA	M	3385	7	2	43	0.263977353149328
south	correct_old	105-south	2003	9	21	KUB-south	0	0	0	NA	M	2646	7	2	43	0.263977353149328
south	correct_old	105-south	2003	9	21	MUS-south	0	0	0	NA	M	3051	7	2	43	0.263977353149328
south	correct_old	105-south	2003	9	21	WAP-south	0	1	0	middle	F	12881	7	2	43	0.263977353149328
south	correct_old	105-south	2003	9	21	WOO-south	0	1	0	NA	M	3385	7	2	43	0.263977353149328
south	correct_old	105-south	2003	9	21	ZOE-south	0	1	0	NA	F	474	7	2	43	0.263977353149328
south	correct_old	105-south	2003	9	21	VIR-south	0	0	0	middle	F	13977	7	2	43	0.263977353149328
south	correct_old	105-south	2003	9	21	MUS-south	0	0	0	NA	M	3051	7	2	43	0.263977353149328
south	correct_old	106-south	2003	9	22	ZYO-south	0	1	0	NA	M	14343	5	1	43	0.263977353149328
south	correct_old	106-south	2003	9	22	WAP-south	0	1	0	middle	F	12882	5	1	43	0.263977353149328
south	correct_old	106-south	2003	9	22	KUB-south	0	1	0	NA	M	2647	5	1	43	0.263977353149328
south	correct_old	106-south	2003	9	22	BES-south	0	0	0	NA	M	5212	5	1	43	0.263977353149328
south	correct_old	106-south	2003	9	22	GOG-south	0	0	0	NA	M	4482	5	1	43	0.263977353149328
south	correct_old	106-south	2003	9	22	SAG-south	0	0	0	NA	M	5212	5	1	43	0.263977353149328
south	correct_old	106-south	2003	9	22	LOU-south	0	0	1	middle	F	8499	5	1	43	0.263977353149328
south	correct_old	106-south	2003	9	22	LIN-south	0	0	0	NA	M	3751	5	1	43	0.263977353149328
south	correct_old	106-south	2003	9	22	SUM-south	0	0	1	high	F	13978	5	1	43	0.263977353149328
south	correct_old	106-south	2003	9	22	SET-south	0	0	0	NA	F	2747	5	1	43	0.263977353149328
south	correct_old	106-south	2003	9	22	TAB-south	0	0	0	NA	M	4116	5	1	43	0.263977353149328
south	correct_old	106-south	2003	9	22	KIN-south	0	0	1	low	F	4847	5	1	43	0.263977353149328
south	correct_old	106-south	2003	9	22	UTA-south	0	0	0	NA	M	3386	5	1	43	0.263977353149328
south	correct_old	106-south	2003	9	22	MUS-south	0	0	0	NA	M	3052	5	1	43	0.263977353149328
south	correct_old	106-south	2003	9	22	INO-south	0	0	0	NA	M	3172	5	1	43	0.263977353149328
south	correct_old	106-south	2003	9	22	ISH-south	0	0	0	middle	F	12152	5	1	43	0.263977353149328
south	correct_old	106-south	2003	9	22	MUS-south	0	0	0	NA	M	3052	5	1	43	0.263977353149328
south	correct_old	107-south	2003	9	24	WAP-south	0	1	0	middle	F	12884	8	2	43	0.263977353149328
south	correct_old	107-south	2003	9	24	KAO-south	0	1	0	NA	M	9597	8	2	43	0.263977353149328
south	correct_old	107-south	2003	9	24	WOO-south	0	1	0	NA	M	3388	8	2	43	0.263977353149328
south	correct_old	107-south	2003	9	24	KUB-south	0	1	0	NA	M	2649	8	2	43	0.263977353149328
south	correct_old	107-south	2003	9	24	ZYO-south	0	1	0	NA	M	14345	8	2	43	0.263977353149328
south	correct_old	107-south	2003	9	24	SAG-south	0	1	0	NA	M	5214	8	2	43	0.263977353149328
south	correct_old	107-south	2003	9	24	OLI-south	0	1	1	high	F	11058	8	2	43	0.263977353149328
south	correct_old	107-south	2003	9	24	GOG-south	0	1	0	NA	M	4484	8	2	43	0.263977353149328
south	correct_old	107-south	2003	9	24	COC-south	0	1	1	low	F	8501	8	2	43	0.263977353149328
south	correct_old	107-south	2003	9	24	TAB-south	0	1	0	NA	M	4118	8	2	43	0.263977353149328
south	correct_old	107-south	2003	9	24	BES-south	0	0	0	NA	M	5214	8	2	43	0.263977353149328
south	correct_old	107-south	2003	9	24	DUN-south	0	0	0	high	F	10693	8	2	43	0.263977353149328
south	correct_old	107-south	2003	9	24	CEL-south	0	0	0	NA	F	2870	8	2	43	0.263977353149328
south	correct_old	107-south	2003	9	24	UTA-south	0	0	0	NA	M	3388	8	2	43	0.263977353149328
south	correct_old	107-south	2003	9	24	END-south	0	0	0	NA	F	2739	8	2	43	0.263977353149328
south	correct_old	107-south	2003	9	24	MUS-south	0	0	0	NA	M	3054	8	2	43	0.263977353149328
south	correct_old	107-south	2003	9	24	KIN-south	0	0	1	low	F	4849	8	2	43	0.263977353149328
south	correct_old	107-south	2003	9	24	ORE-south	0	0	0	NA	M	1745	8	2	43	0.263977353149328
south	correct_old	107-south	2003	9	24	WAM-south	0	1	0	NA	M	843	8	2	43	0.263977353149328
south	correct_old	107-south	2003	9	24	ATR-south	0	0	0	low	F	8136	8	2	43	0.263977353149328
south	correct_old	107-south	2003	9	24	ISH-south	0	0	0	middle	F	12154	8	2	43	0.263977353149328
south	correct_old	107-south	2003	9	24	INO-south	0	0	0	NA	M	3174	8	2	43	0.263977353149328
south	correct_old	107-south	2003	9	24	MUS-south	0	0	0	NA	M	3054	8	2	43	0.263977353149328
south	correct_old	107-south	2003	9	24	YAO-south	0	0	0	NA	M	2870	8	2	43	0.263977353149328
south	correct_old	107-south	2003	9	24	YUC-south	0	0	0	low	F	12154	8	2	43	0.263977353149328
south	correct_old	108-south	2003	9	27	OLI-south	0	1	1	high	F	11061	10	2	43	0.263977353149328
south	correct_old	108-south	2003	9	27	ZOR-south	0	1	1	high	F	16905	10	2	43	0.263977353149328
south	correct_old	108-south	2003	9	27	ZYO-south	0	1	0	NA	M	14348	10	2	43	0.263977353149328
south	correct_old	108-south	2003	9	27	ISH-south	0	1	0	middle	F	12157	10	2	43	0.263977353149328
south	correct_old	108-south	2003	9	27	SAG-south	0	1	0	NA	M	5217	10	2	43	0.263977353149328
south	correct_old	108-south	2003	9	27	KAO-south	0	1	0	NA	M	9600	10	2	43	0.263977353149328
south	correct_old	108-south	2003	9	27	BES-south	0	1	0	NA	M	5217	10	2	43	0.263977353149328
south	correct_old	108-south	2003	9	27	ORE-south	0	1	0	NA	M	1748	10	2	43	0.263977353149328
south	correct_old	108-south	2003	9	27	GOG-south	0	0	0	NA	M	4487	10	2	43	0.263977353149328
south	correct_old	108-south	2003	9	27	INO-south	0	0	0	NA	M	3177	10	2	43	0.263977353149328
south	correct_old	108-south	2003	9	27	YUC-south	0	0	0	low	F	12157	10	2	43	0.263977353149328
south	correct_old	108-south	2003	9	27	UTA-south	0	0	0	NA	M	3391	10	2	43	0.263977353149328
south	correct_old	108-south	2003	9	27	WAP-south	0	0	0	middle	F	12887	10	2	43	0.263977353149328
south	correct_old	108-south	2003	9	27	WOO-south	0	0	0	NA	M	3391	10	2	43	0.263977353149328
south	correct_old	108-south	2003	9	27	KIN-south	1	0	1	low	F	4852	10	2	43	0.263977353149328
south	correct_old	108-south	2003	9	27	LOU-south	0	0	1	middle	F	8504	10	2	43	0.263977353149328
south	correct_old	108-south	2003	9	27	LIN-south	0	0	0	NA	M	3756	10	2	43	0.263977353149328
south	correct_old	108-south	2003	9	27	TAB-south	0	0	0	NA	M	4121	10	2	43	0.263977353149328
south	correct_old	108-south	2003	9	27	MUS-south	0	0	0	NA	M	3057	10	2	43	0.263977353149328
south	correct_old	108-south	2003	9	27	KUB-south	0	0	0	NA	M	2652	10	2	43	0.263977353149328
south	correct_old	108-south	2003	9	27	DUN-south	1	0	0	high	F	10696	10	2	43	0.263977353149328
south	correct_old	108-south	2003	9	27	END-south	0	0	0	NA	F	2742	10	2	43	0.263977353149328
south	correct_old	108-south	2003	9	27	SUM-south	0	0	1	high	F	13983	10	2	43	0.263977353149328
south	correct_old	108-south	2003	9	27	SET-south	0	0	0	NA	F	2752	10	2	43	0.263977353149328
south	correct_old	108-south	2003	9	27	ATR-south	1	0	0	low	F	8139	10	2	43	0.263977353149328
south	correct_old	109-south	2003	9	30	SAG-south	0	1	0	NA	M	5220	7	1	43	0.263977353149328
south	correct_old	109-south	2003	9	30	BES-south	0	1	0	NA	M	5220	7	1	43	0.263977353149328
south	correct_old	109-south	2003	9	30	GOG-south	0	1	0	NA	M	4490	7	1	43	0.263977353149328
south	correct_old	109-south	2003	9	30	KAO-south	0	1	0	NA	M	9603	7	1	43	0.263977353149328
south	correct_old	109-south	2003	9	30	DUN-south	1	1	0	high	F	10699	7	1	43	0.263977353149328
south	correct_old	109-south	2003	9	30	VIR-south	0	1	0	middle	F	13986	7	1	43	0.263977353149328
south	correct_old	109-south	2003	9	30	SUM-south	0	1	1	high	F	13986	7	1	43	0.263977353149328
south	correct_old	109-south	2003	9	30	SHO-south	0	1	0	NA	M	654	7	1	43	0.263977353149328
south	correct_old	109-south	2003	9	30	OLI-south	0	1	1	high	F	11064	7	1	43	0.263977353149328
south	correct_old	109-south	2003	9	30	ORE-south	0	1	0	NA	M	1751	7	1	43	0.263977353149328
south	correct_old	109-south	2003	9	30	UTA-south	0	1	0	NA	M	3394	7	1	43	0.263977353149328
south	correct_old	109-south	2003	9	30	KIN-south	1	0	1	low	F	4855	7	1	43	0.263977353149328
south	correct_old	109-south	2003	9	30	ATR-south	1	0	0	low	F	8142	7	1	43	0.263977353149328
south	correct_old	109-south	2003	9	30	KUB-south	0	0	0	NA	M	2655	7	1	43	0.263977353149328
south	correct_old	109-south	2003	9	30	ISH-south	0	0	0	middle	F	12160	7	1	43	0.263977353149328
south	correct_old	109-south	2003	9	30	INO-south	0	0	0	NA	M	3180	7	1	43	0.263977353149328
south	correct_old	109-south	2003	9	30	END-south	0	0	0	NA	F	2745	7	1	43	0.263977353149328
south	correct_old	109-south	2003	9	30	TAB-south	0	0	0	NA	M	4124	7	1	43	0.263977353149328
south	correct_old	109-south	2003	9	30	VOL-south	0	1	0	NA	M	1507	7	1	43	0.263977353149328
south	correct_old	109-south	2003	9	30	SET-south	0	1	0	NA	F	2755	7	1	43	0.263977353149328
south	correct_old	110-south	2003	10	2	KAO-south	0	1	0	NA	M	9605	7	2	43	0.305614783226724
south	correct_old	110-south	2003	10	2	TAB-south	0	1	0	NA	M	4126	7	2	43	0.305614783226724
south	correct_old	110-south	2003	10	2	WOO-south	0	1	0	NA	M	3396	7	2	43	0.305614783226724
south	correct_old	110-south	2003	10	2	GOG-south	0	1	0	NA	M	4492	7	2	43	0.305614783226724
south	correct_old	110-south	2003	10	2	ATR-south	1	1	0	low	F	8144	7	2	43	0.305614783226724
south	correct_old	110-south	2003	10	2	LOU-south	0	1	1	middle	F	8509	7	2	43	0.305614783226724
south	correct_old	110-south	2003	10	2	SAG-south	0	1	0	NA	M	5222	7	2	43	0.305614783226724
south	correct_old	110-south	2003	10	2	ISH-south	0	1	0	middle	F	12162	7	2	43	0.305614783226724
south	correct_old	110-south	2003	10	2	INO-south	0	1	0	NA	M	3182	7	2	43	0.305614783226724
south	correct_old	110-south	2003	10	2	OLI-south	0	1	1	high	F	11066	7	2	43	0.305614783226724
south	correct_old	110-south	2003	10	2	ORE-south	0	1	0	NA	M	1753	7	2	43	0.305614783226724
south	correct_old	110-south	2003	10	2	ZYO-south	0	1	0	NA	M	14353	7	2	43	0.305614783226724
south	correct_old	110-south	2003	10	2	BES-south	0	1	0	NA	M	5222	7	2	43	0.305614783226724
south	correct_old	110-south	2003	10	2	KIN-south	0	0	1	low	F	4857	7	2	43	0.305614783226724
south	correct_old	110-south	2003	10	2	MUS-south	0	0	0	NA	M	3062	7	2	43	0.305614783226724
south	correct_old	110-south	2003	10	2	KUB-south	0	0	0	NA	M	2657	7	2	43	0.305614783226724
south	correct_old	110-south	2003	10	2	WAP-south	0	0	0	middle	F	12892	7	2	43	0.305614783226724
south	correct_old	110-south	2003	10	2	LIN-south	0	1	0	NA	M	3761	7	2	43	0.305614783226724
south	correct_old	110-south	2003	10	2	IBR-south	0	1	0	NA	M	1352	7	2	43	0.305614783226724
south	correct_old	110-south	2003	10	2	ATH-south	0	1	0	NA	F	1478	7	2	43	0.305614783226724
south	correct_old	110-south	2003	10	2	MUS-south	0	0	0	NA	M	3062	7	2	43	0.305614783226724
south	correct_old	110-south	2003	10	2	VIR-south	0	0	0	middle	F	13988	7	2	43	0.305614783226724
south	correct_old	111-south	2003	10	5	VIR-south	0	1	0	middle	F	13991	10	2	43	0.305614783226724
south	correct_old	111-south	2003	10	5	VOL-south	0	1	0	NA	M	1512	10	2	43	0.305614783226724
south	correct_old	111-south	2003	10	5	KAO-south	0	1	0	NA	M	9608	10	2	43	0.305614783226724
south	correct_old	111-south	2003	10	5	WAP-south	0	1	0	middle	F	12895	10	2	43	0.305614783226724
south	correct_old	111-south	2003	10	5	WAM-south	0	1	0	NA	M	854	10	2	43	0.305614783226724
south	correct_old	111-south	2003	10	5	OLI-south	0	1	1	high	F	11069	10	2	43	0.305614783226724
south	correct_old	111-south	2003	10	5	ORE-south	0	1	0	NA	M	1756	10	2	43	0.305614783226724
south	correct_old	111-south	2003	10	5	ZYO-south	0	1	0	NA	M	14356	10	2	43	0.305614783226724
south	correct_old	111-south	2003	10	5	SAG-south	0	0	0	NA	M	5225	10	2	43	0.305614783226724
south	correct_old	111-south	2003	10	5	YUC-south	0	0	0	low	F	12165	10	2	43	0.305614783226724
south	correct_old	111-south	2003	10	5	YAO-south	0	0	0	NA	M	2881	10	2	43	0.305614783226724
south	correct_old	111-south	2003	10	5	TAB-south	0	0	0	NA	M	4129	10	2	43	0.305614783226724
south	correct_old	111-south	2003	10	5	GOG-south	0	0	0	NA	M	4495	10	2	43	0.305614783226724
south	correct_old	111-south	2003	10	5	KUB-south	0	0	0	NA	M	2660	10	2	43	0.305614783226724
south	correct_old	111-south	2003	10	5	MUS-south	0	0	0	NA	M	3065	10	2	43	0.305614783226724
south	correct_old	111-south	2003	10	5	KIN-south	0	0	1	low	F	4860	10	2	43	0.305614783226724
south	correct_old	111-south	2003	10	5	ATR-south	1	0	0	low	F	8147	10	2	43	0.305614783226724
south	correct_old	111-south	2003	10	5	BES-south	0	0	0	NA	M	5225	10	2	43	0.305614783226724
south	correct_old	111-south	2003	10	5	DUN-south	0	0	0	high	F	10704	10	2	43	0.305614783226724
south	correct_old	111-south	2003	10	5	END-south	0	0	0	NA	F	2750	10	2	43	0.305614783226724
south	correct_old	111-south	2003	10	5	COC-south	0	0	1	low	F	8512	10	2	43	0.305614783226724
south	correct_old	111-south	2003	10	5	CEL-south	0	0	0	NA	F	2881	10	2	43	0.305614783226724
south	correct_old	111-south	2003	10	5	LOU-south	0	0	1	middle	F	8512	10	2	43	0.305614783226724
south	correct_old	111-south	2003	10	5	LIN-south	0	0	0	NA	M	3764	10	2	43	0.305614783226724
south	correct_old	111-south	2003	10	5	WOO-south	0	0	0	NA	M	3399	10	2	43	0.305614783226724
south	correct_old	111-south	2003	10	5	INO-south	0	0	0	NA	M	3185	10	2	43	0.305614783226724
south	correct_old	111-south	2003	10	5	ISH-south	0	0	0	middle	F	12165	10	2	43	0.305614783226724
south	correct_old	111-south	2003	10	5	MUS-south	0	0	0	NA	M	3065	10	2	43	0.305614783226724
south	correct_old	111-south	2003	10	5	UTA-south	0	0	0	NA	M	3399	10	2	43	0.305614783226724
south	correct_old	112-south	2003	10	8	KAO-south	0	1	0	NA	M	9611	7	2	43	0.305614783226724
south	correct_old	112-south	2003	10	8	ZYO-south	0	1	0	NA	M	14359	7	2	43	0.305614783226724
south	correct_old	112-south	2003	10	8	KUB-south	0	1	0	NA	M	2663	7	2	43	0.305614783226724
south	correct_old	112-south	2003	10	8	BES-south	0	1	0	NA	M	5228	7	2	43	0.305614783226724
south	correct_old	112-south	2003	10	8	WAP-south	0	1	0	middle	F	12898	7	2	43	0.305614783226724
south	correct_old	112-south	2003	10	8	MUS-south	0	1	0	NA	M	3068	7	2	43	0.305614783226724
south	correct_old	112-south	2003	10	8	WOO-south	0	1	0	NA	M	3402	7	2	43	0.305614783226724
south	correct_old	112-south	2003	10	8	OLI-south	0	0	1	high	F	11072	7	2	43	0.305614783226724
south	correct_old	112-south	2003	10	8	ORE-south	0	0	0	NA	M	1759	7	2	43	0.305614783226724
south	correct_old	112-south	2003	10	8	GOG-south	0	1	0	NA	M	4498	7	2	43	0.305614783226724
south	correct_old	112-south	2003	10	8	ISH-south	0	0	0	middle	F	12168	7	2	43	0.305614783226724
south	correct_old	112-south	2003	10	8	INO-south	0	0	0	NA	M	3188	7	2	43	0.305614783226724
south	correct_old	112-south	2003	10	8	SAG-south	0	0	0	NA	M	5228	7	2	43	0.305614783226724
south	correct_old	112-south	2003	10	8	ATR-south	1	0	0	low	F	8150	7	2	43	0.305614783226724
south	correct_old	112-south	2003	10	8	ZOR-south	0	0	1	high	F	16916	7	2	43	0.305614783226724
south	correct_old	112-south	2003	10	8	KIN-south	0	0	1	low	F	4863	7	2	43	0.305614783226724
south	correct_old	112-south	2003	10	8	LOU-south	0	0	1	middle	F	8515	7	2	43	0.305614783226724
south	correct_old	112-south	2003	10	8	LIN-south	0	0	0	NA	M	3767	7	2	43	0.305614783226724
south	correct_old	112-south	2003	10	8	TAB-south	0	1	0	NA	M	4132	7	2	43	0.305614783226724
south	correct_old	112-south	2003	10	8	UTA-south	0	0	0	NA	M	3402	7	2	43	0.305614783226724
south	correct_old	112-south	2003	10	8	WAM-south	0	1	0	NA	M	857	7	2	43	0.305614783226724
south	correct_old	112-south	2003	10	8	MUS-south	0	0	0	NA	M	3068	7	2	43	0.305614783226724
south	correct_old	113-south	2003	10	9	GOG-south	0	1	0	NA	M	4499	3	2	43	0.305614783226724
south	correct_old	113-south	2003	10	9	KAO-south	0	1	0	NA	M	9612	3	2	43	0.305614783226724
south	correct_old	113-south	2003	10	9	ZYO-south	0	1	0	NA	M	14360	3	2	43	0.305614783226724
south	correct_old	113-south	2003	10	9	TAB-south	0	1	0	NA	M	4133	3	2	43	0.305614783226724
south	correct_old	113-south	2003	10	9	LOU-south	0	1	1	middle	F	8516	3	2	43	0.305614783226724
south	correct_old	113-south	2003	10	9	LIN-south	0	1	0	NA	M	3768	3	2	43	0.305614783226724
south	correct_old	113-south	2003	10	9	MUS-south	0	1	0	NA	M	3069	3	2	43	0.305614783226724
south	correct_old	113-south	2003	10	9	KUB-south	0	1	0	NA	M	2664	3	2	43	0.305614783226724
south	correct_old	113-south	2003	10	9	BES-south	0	1	0	NA	M	5229	3	2	43	0.305614783226724
south	correct_old	113-south	2003	10	9	UTA-south	0	1	0	NA	M	3403	3	2	43	0.305614783226724
south	correct_old	113-south	2003	10	9	KIN-south	1	0	1	low	F	4864	3	2	43	0.305614783226724
south	correct_old	113-south	2003	10	9	MUS-south	0	0	0	NA	M	3069	3	2	43	0.305614783226724
south	correct_old	113-south	2003	10	9	WAP-south	0	0	0	middle	F	12899	3	2	43	0.305614783226724
south	correct_old	113-south	2003	10	9	WOO-south	0	0	0	NA	M	3403	3	2	43	0.305614783226724
south	correct_old	114-south	2003	10	9	LOU-south	0	1	1	middle	F	8516	4	2	43	0.305614783226724
south	correct_old	114-south	2003	10	9	BES-south	0	1	0	NA	M	5229	4	2	43	0.305614783226724
south	correct_old	114-south	2003	10	9	MUS-south	0	0	0	NA	M	3069	4	2	43	0.305614783226724
south	correct_old	114-south	2003	10	9	UTA-south	0	1	0	NA	M	3403	4	2	43	0.305614783226724
south	correct_old	114-south	2003	10	9	ZYO-south	0	1	0	NA	M	14360	4	2	43	0.305614783226724
south	correct_old	114-south	2003	10	9	GOG-south	0	1	0	NA	M	4499	4	2	43	0.305614783226724
south	correct_old	114-south	2003	10	9	KAO-south	0	1	0	NA	M	9612	4	2	43	0.305614783226724
south	correct_old	114-south	2003	10	9	LIN-south	0	1	0	NA	M	3768	4	2	43	0.305614783226724
south	correct_old	114-south	2003	10	9	TAB-south	0	0	0	NA	M	4133	4	2	43	0.305614783226724
south	correct_old	114-south	2003	10	9	ATR-south	1	0	0	low	F	8151	4	2	43	0.305614783226724
south	correct_old	114-south	2003	10	9	KIN-south	1	0	1	low	F	4864	4	2	43	0.305614783226724
south	correct_old	114-south	2003	10	9	KUB-south	0	0	0	NA	M	2664	4	2	43	0.305614783226724
south	correct_old	114-south	2003	10	9	MUS-south	0	0	0	NA	M	3069	4	2	43	0.305614783226724
south	correct_old	114-south	2003	10	9	SAG-south	0	0	0	NA	M	5229	4	2	43	0.305614783226724
south	correct_old	114-south	2003	10	9	WAP-south	0	0	0	middle	F	12899	4	2	43	0.305614783226724
south	correct_old	114-south	2003	10	9	WOO-south	0	0	0	NA	M	3403	4	2	43	0.305614783226724
south	correct_old	115-south	2003	10	14	LOU-south	0	1	1	middle	F	8521	7	2	43	0.305614783226724
south	correct_old	115-south	2003	10	14	LIN-south	0	1	0	NA	M	3773	7	2	43	0.305614783226724
south	correct_old	115-south	2003	10	14	GOG-south	0	1	0	NA	M	4504	7	2	43	0.305614783226724
south	correct_old	115-south	2003	10	14	KAO-south	0	1	0	NA	M	9617	7	2	43	0.305614783226724
[truncated: 3,642 more rows]
